# Supplementary material for: Transcriptomic analysis for the gamma-ray-induced sweetpotato mutants with altered stem growth pattern
Source: Front Genet. 2024 Jul 31;15:1419399. doi: 10.3389/fgene.2024.1419399 (PMC11322061; doi:10.3389/fgene.2024.1419399)
Supplement: Supplementary file 1 [file Table2.XLSX]

## Sheet: Stem.negative
Supplementary Table S2. List of downregulated DEGs in mutant plants compared to WT.
Gene ID	average normalized count	log2 fold change	standard error estimate of the log2 fold change	value of the test statistic	p-value	adjusted p-value
contig1038CG0010	5.02442	-5.71744	2.12219	-2.69412	0.0070574	0.0231524
contig1472CG0010	6.90952	-6.17757	1.78117	-3.46826	0.000523831	0.00247441
contig1472CG0020	292.082	-2.66158	0.318095	-8.36725	5.89785e-17	3.13754e-15
contig163CG0020	885.464	-4.60341	1.60645	-2.86557	0.00416254	0.0148105
contig2109CG0010	7.87354	-6.366	1.68113	-3.78674	0.000152638	0.000833848
contig2167CG0020	81.5088	-1.35964	0.253387	-5.36585	8.05672e-08	9.32553e-07
contig2864CG0020	89.8331	-1.52688	0.25364	-6.01987	1.7456e-09	2.79447e-08
contig2920CG0010	22.0477	-7.85259	1.38577	-5.6666	1.45659e-08	1.95924e-07
contig2988CG0010	87.326	-1.23449	0.232887	-5.30081	1.1529e-07	1.29242e-06
contig3430CG0010	153.583	-1.03817	0.281662	-3.68587	0.00022792	0.00118796
contig3450CG0020	15.1493	-7.30981	1.38644	-5.27235	1.34684e-07	1.48944e-06
contig3474CG0030	54.8664	-1.07336	0.311695	-3.44362	0.000573989	0.00268216
contig3571CG0030	73.0658	-1.70785	0.425827	-4.01068	6.05449e-05	0.000367612
contig3581CG0010	356.997	-1.33784	0.161821	-8.26736	1.36957e-16	6.91255e-15
contig3718CG0020	18.8098	-7.62328	1.34974	-5.64796	1.62367e-08	2.16265e-07
contig4574CG0010	191.281	-1.2046	0.238567	-5.04934	4.43342e-07	4.4051e-06
contig4620CG0010	23.8797	-7.96609	1.29165	-6.16736	6.94398e-10	1.19781e-08
contig4621CG0010	23.5465	-7.94588	1.29326	-6.14407	8.04354e-10	1.3695e-08
contig4622CG0010	23.3851	-7.93596	1.29278	-6.13868	8.32106e-10	1.41313e-08
Iba_chr01aCG0310	94.1454	-1.21806	0.250817	-4.85637	1.19555e-06	1.08036e-05
Iba_chr01aCG0560	1589.26	-1.22072	0.193627	-6.30451	2.89102e-10	5.33552e-09
Iba_chr01aCG0720	618.36	-1.00385	0.127122	-7.89678	2.86197e-15	1.19459e-13
Iba_chr01aCG0780	4194.79	-1.1271	0.256351	-4.39671	1.09902e-05	7.95177e-05
Iba_chr01aCG10200	182.711	-1.14248	0.269364	-4.24142	2.22115e-05	0.000149912
Iba_chr01aCG10310	20.0377	-7.7139	1.30122	-5.92819	3.0629e-09	4.68354e-08
Iba_chr01aCG10680	90.7795	-1.10294	0.231616	-4.76194	1.91741e-06	1.65413e-05
Iba_chr01aCG10690	40.5526	-1.20252	0.457116	-2.63068	0.00852151	0.0271048
Iba_chr01aCG10830	1103.14	-1.01139	0.240418	-4.20681	2.59004e-05	0.000172027
Iba_chr01aCG10950	6.38122	-6.06331	1.91248	-3.17038	0.00152238	0.00624736
Iba_chr01aCG11070	805.436	-1.03553	0.152573	-6.78709	1.14416e-11	2.72824e-10
Iba_chr01aCG11180	716.357	-1.04968	0.133425	-7.86724	3.6255e-15	1.49337e-13
Iba_chr01aCG11200	764.128	-1.05214	0.174027	-6.04586	1.48612e-09	2.41293e-08
Iba_chr01aCG11470	45.4292	-1.51194	0.425581	-3.55265	0.000381377	0.00186801
Iba_chr01aCG11570	434.343	-1.3919	0.186357	-7.46896	8.08307e-14	2.74675e-12
Iba_chr01aCG11600	129.371	-1.46476	0.230744	-6.34799	2.18152e-10	4.13514e-09
Iba_chr01aCG11760	52.4051	-1.28211	0.285459	-4.49141	7.07538e-06	5.36368e-05
Iba_chr01aCG11960	99.8367	-10.0301	1.24202	-8.07564	6.71256e-16	3.07708e-14
Iba_chr01aCG12110	11.7964	-6.94871	1.48703	-4.67287	2.97013e-06	2.45655e-05
Iba_chr01aCG1260	45.5588	-1.1004	0.355378	-3.09643	0.00195865	0.00774548
Iba_chr01aCG1270	191.463	-1.20064	0.234454	-5.121	3.03912e-07	3.12899e-06
Iba_chr01aCG12800	95.5044	-1.64895	0.346384	-4.76047	1.93144e-06	1.66476e-05
Iba_chr01aCG12870	102.815	-1.4863	0.230933	-6.43609	1.2259e-10	2.42573e-09
Iba_chr01aCG13750	26.8822	-1.09212	0.396882	-2.75176	0.00592757	0.0199712
Iba_chr01aCG14300	12.0285	-6.97645	1.53819	-4.53549	5.74686e-06	4.45529e-05
Iba_chr01aCG14580	12.3869	-7.01957	1.43798	-4.88155	1.05256e-06	9.61849e-06
Iba_chr01aCG14680	82.1794	-9.74947	1.26246	-7.72259	1.13993e-14	4.41515e-13
Iba_chr01aCG15050	13.7397	-7.16862	1.42794	-5.02025	5.16038e-07	5.04961e-06
Iba_chr01aCG15190	60.2635	-1.10476	0.303643	-3.63834	0.000274403	0.00139764
Iba_chr01aCG15570	72.0113	-1.02046	0.342436	-2.98	0.00288248	0.0107969
Iba_chr01aCG15660	22.9422	-7.9091	1.28006	-6.17871	6.46283e-10	1.11899e-08
Iba_chr01aCG15840	36.9089	-1.05218	0.375714	-2.80049	0.0051025	0.0175788
Iba_chr01aCG16140	13.2475	-7.11635	2.26765	-3.13821	0.00169985	0.00686417
Iba_chr01aCG16500	14.1914	-7.21676	1.40227	-5.14647	2.65429e-07	2.7657e-06
Iba_chr01aCG16750	13.2028	-7.11149	1.41144	-5.03847	4.69259e-07	4.63535e-06
Iba_chr01aCG1780	162.742	-1.19049	0.317913	-3.74471	0.000180603	0.000965843
Iba_chr01aCG17880	10.5091	-6.78198	1.5423	-4.39733	1.09591e-05	7.93201e-05
Iba_chr01aCG17920	78.9797	-1.22076	0.267398	-4.56533	4.98709e-06	3.91967e-05
Iba_chr01aCG17930	15.2028	-7.31455	1.39956	-5.22632	1.72921e-07	1.86973e-06
Iba_chr01aCG18090	8.21602	-6.42722	1.6656	-3.8588	0.000113945	0.000643873
Iba_chr01aCG1840	113.896	-1.30391	0.307345	-4.2425	2.21041e-05	0.000149225
Iba_chr01aCG18720	246.001	-11.332	1.2215	-9.27711	1.74145e-20	1.44979e-18
Iba_chr01aCG19070	67.6053	-1.31253	0.397209	-3.30438	0.000951876	0.00416893
Iba_chr01aCG19230	101.54	-1.25754	0.264925	-4.74679	2.06673e-06	1.77149e-05
Iba_chr01aCG19440	290.097	-2.0576	0.242144	-8.49743	1.93836e-17	1.10404e-15
Iba_chr01aCG19730	25.4909	-8.06219	1.41381	-5.70247	1.18083e-08	1.62215e-07
Iba_chr01aCG20140	181.432	-1.98786	0.253095	-7.85421	4.02301e-15	1.64691e-13
Iba_chr01aCG20150	55.4767	-1.26357	0.345821	-3.65382	0.000258369	0.00132697
Iba_chr01aCG20180	176.814	-1.28997	0.188327	-6.84961	7.40492e-12	1.83222e-10
Iba_chr01aCG2080	206.547	-1.00104	0.214491	-4.66702	3.05597e-06	2.52068e-05
Iba_chr01aCG21400	276.241	-1.20719	0.170272	-7.08978	1.34329e-12	3.76999e-11
Iba_chr01aCG21480	11.8262	-6.95345	1.45875	-4.76672	1.87253e-06	1.61898e-05
Iba_chr01aCG2340	9.55779	-6.64587	2.48047	-2.67928	0.007378	0.0240352
Iba_chr01aCG3530	52.9067	-1.88701	0.317529	-5.94279	2.80206e-09	4.32007e-08
Iba_chr01aCG5640	85.3548	-1.24117	0.221032	-5.61536	1.96149e-08	2.56856e-07
Iba_chr01aCG6770	114.103	-1.26036	0.224645	-5.61045	2.01801e-08	2.6364e-07
Iba_chr01aCG8030	137.713	-1.95762	0.226795	-8.63166	6.04661e-18	3.67692e-16
Iba_chr01aCG8340	59.2531	-1.43716	0.346637	-4.14601	3.38321e-05	0.000218224
Iba_chr01aCG8410	29.325	-8.2642	1.26262	-6.54527	5.93866e-11	1.2438e-09
Iba_chr01aCG8800	28.8043	-8.23619	1.27365	-6.46662	1.00222e-10	2.01154e-09
Iba_chr01bCG0390	11.6025	-6.92507	2.35341	-2.94257	0.00325504	0.0119852
Iba_chr01bCG0490	467.759	-1.2157	0.225958	-5.38022	7.43967e-08	8.66599e-07
Iba_chr01bCG0510	52.2081	-1.11783	0.295546	-3.78224	0.000155421	0.000846748
Iba_chr01bCG0650	538.309	-1.27203	0.202264	-6.28895	3.19613e-10	5.84088e-09
Iba_chr01bCG10170	65.5856	-1.17935	0.285322	-4.13341	3.57425e-05	0.000229019
Iba_chr01bCG11040	72.0333	-1.38283	0.378329	-3.6551	0.000257085	0.00132146
Iba_chr01bCG11360	709.551	-1.21281	0.139678	-8.68287	3.85895e-18	2.40597e-16
Iba_chr01bCG11720	38.4297	-2.08112	0.425696	-4.88874	1.01482e-06	9.31446e-06
Iba_chr01bCG11740	423.025	-1.00626	0.19255	-5.22594	1.73271e-07	1.87332e-06
Iba_chr01bCG11900	100.084	-1.08229	0.322844	-3.35238	0.000801207	0.0035861
Iba_chr01bCG11930	23.8792	-7.96764	1.32462	-6.01505	1.79833e-09	2.87219e-08
Iba_chr01bCG12040	106.255	-10.1201	1.2545	-8.06705	7.20183e-16	3.28579e-14
Iba_chr01bCG12690	85.5418	-1.21214	0.270603	-4.47942	7.48477e-06	5.64267e-05
Iba_chr01bCG12740	76.3445	-1.07133	0.328607	-3.26022	0.00111325	0.00477546
Iba_chr01bCG12800	294.676	-1.02321	0.201309	-5.08278	3.71955e-07	3.75327e-06
Iba_chr01bCG13330	736.672	-1.10631	0.200127	-5.52806	3.23796e-08	4.06881e-07
Iba_chr01bCG1350	29.659	-8.28068	1.30267	-6.3567	2.0614e-10	3.92914e-09
Iba_chr01bCG1380	200.945	-2.05262	0.205802	-9.97377	1.98544e-23	2.23066e-21
Iba_chr01bCG13840	56.7986	-1.15475	0.298245	-3.87182	0.000108026	0.000614696
Iba_chr01bCG13850	13.4406	-7.13718	2.25582	-3.1639	0.0015567	0.00636591
Iba_chr01bCG15070	5.57655	-5.8689	2.03464	-2.88449	0.00392044	0.0140591
Iba_chr01bCG15300	63.2212	-1.04556	0.245191	-4.26427	2.00555e-05	0.000136687
Iba_chr01bCG16790	144.004	-1.09454	0.258574	-4.23299	2.30601e-05	0.000154922
Iba_chr01bCG16940	60.9564	-1.51805	0.274424	-5.53176	3.1703e-08	3.99038e-07
Iba_chr01bCG17030	82.8853	-1.14913	0.307978	-3.73121	0.000190565	0.00101271
Iba_chr01bCG17870	9.70366	-6.66702	1.61336	-4.13239	3.59005e-05	0.000229852
Iba_chr01bCG17890	286.733	-1.31699	0.349866	-3.76426	0.000167044	0.000901805
Iba_chr01bCG18310	52.4316	-1.1119	0.382512	-2.90684	0.003651	0.0132352
Iba_chr01bCG18330	16.4571	-7.42909	1.35689	-5.4751	4.37259e-08	5.35543e-07
Iba_chr01bCG18470	110.661	-1.69531	0.270547	-6.26625	3.69856e-10	6.69465e-09
Iba_chr01bCG18990	11.9388	-6.96773	1.72581	-4.03737	5.40528e-05	0.00033191
Iba_chr01bCG19390	114.314	-1.85194	0.263553	-7.02683	2.11272e-12	5.75191e-11
Iba_chr01bCG19410	71.0372	-1.11065	0.411297	-2.70037	0.00692627	0.0227946
Iba_chr01bCG19500	15.4542	-7.33865	1.37639	-5.3318	9.72416e-08	1.105e-06
Iba_chr01bCG19790	41.2622	-8.75672	1.29581	-6.75769	1.40206e-11	3.28794e-10
Iba_chr01bCG2190	15.6976	-7.36176	1.38089	-5.33117	9.7584e-08	1.10865e-06
Iba_chr01bCG2620	22.4995	-1.63727	0.605157	-2.70553	0.00681949	0.0224926
Iba_chr01bCG2850	75.4722	-1.27006	0.240051	-5.2908	1.21784e-07	1.35907e-06
Iba_chr01bCG3060	127.116	-1.05843	0.240606	-4.39901	1.08745e-05	7.87718e-05
Iba_chr01bCG3670	23.228	-3.3765	0.812652	-4.15491	3.2541e-05	0.000210649
Iba_chr01bCG3860	27.1447	-8.15159	1.26798	-6.42881	1.28606e-10	2.53486e-09
Iba_chr01bCG4520	11.3645	-6.89501	2.37459	-2.90366	0.00368831	0.013345
Iba_chr01bCG4580	102.165	-10.0644	1.27478	-7.895	2.90314e-15	1.20988e-13
Iba_chr01bCG4600	34.4431	-8.49464	1.22937	-6.90975	4.85506e-12	1.24292e-10
Iba_chr01bCG5390	9.97332	-6.70675	2.45715	-2.72949	0.00634326	0.021148
Iba_chr01bCG6480	6.95112	-6.18584	1.82748	-3.38489	0.000712063	0.00323597
Iba_chr01bCG6540	7.19783	-6.2369	1.75381	-3.5562	0.000376263	0.00184577
Iba_chr01bCG6590	10.4838	-6.77873	2.41703	-2.80457	0.00503835	0.0173955
Iba_chr01bCG7000	87.2202	-1.02587	0.288127	-3.5605	0.000370148	0.00182014
Iba_chr01bCG7130	213.485	-2.56964	0.310248	-8.28251	1.20605e-16	6.15441e-15
Iba_chr01bCG7310	26.9986	-8.14287	1.27452	-6.38897	1.67004e-10	3.24421e-09
Iba_chr01bCG8020	35.1208	-1.5308	0.376431	-4.06661	4.77016e-05	0.000296608
Iba_chr01bCG8900	55.061	-1.22406	0.402041	-3.04461	0.00232984	0.00899799
Iba_chr01bCG9890	202.818	-2.21232	0.207903	-10.6411	1.91781e-26	2.77993e-24
Iba_chr01cCG0040	54.2801	-1.30389	0.390739	-3.33699	0.00084692	0.00376521
Iba_chr01cCG0580	2620.57	-1.09204	0.271442	-4.02311	5.74337e-05	0.000350506
Iba_chr01cCG10570	66.3147	-1.42898	0.276144	-5.17474	2.28225e-07	2.40919e-06
Iba_chr01cCG10650	262.517	-1.16623	0.209332	-5.5712	2.52997e-08	3.24156e-07
Iba_chr01cCG11280	1216.33	-1.06148	0.223096	-4.75794	1.95579e-06	1.68384e-05
Iba_chr01cCG11420	120.21	-1.43796	0.246806	-5.82629	5.66741e-09	8.23695e-08
Iba_chr01cCG11700	78.864	-1.21445	0.278112	-4.36678	1.2609e-05	8.99884e-05
Iba_chr01cCG12090	20.2801	-7.72991	1.46027	-5.29346	1.20024e-07	1.3414e-06
Iba_chr01cCG12500	9.50521	-6.63734	2.48911	-2.66655	0.00766333	0.0248152
Iba_chr01cCG12630	11.8982	-6.96157	1.44937	-4.80317	1.56176e-06	1.37603e-05
Iba_chr01cCG12640	27.8729	-3.66986	1.1844	-3.09849	0.00194512	0.00770022
Iba_chr01cCG12940	284.229	-3.52573	0.403213	-8.74409	2.24818e-18	1.44496e-16
Iba_chr01cCG13060	159.636	-1.22943	0.254368	-4.83327	1.3431e-06	1.19994e-05
Iba_chr01cCG13280	844.667	-3.85995	0.293043	-13.172	1.27222e-39	4.58843e-37
Iba_chr01cCG13400	5.76102	-5.9156	1.95514	-3.02566	0.00248093	0.00949638
Iba_chr01cCG14180	34.7035	-8.50513	1.24055	-6.85591	7.08581e-12	1.75899e-10
Iba_chr01cCG14360	15.4189	-1.73198	0.619637	-2.79515	0.00518755	0.0178245
Iba_chr01cCG14530	86.4473	-1.12682	0.289014	-3.89885	9.66489e-05	0.000556684
Iba_chr01cCG1460	9.45395	-6.62999	2.48627	-2.66664	0.00766139	0.0248103
Iba_chr01cCG14630	71.6373	-1.78688	0.365689	-4.88633	1.02734e-06	9.41634e-06
Iba_chr01cCG14680	112.821	-1.36516	0.296568	-4.6032	4.16048e-06	3.32876e-05
Iba_chr01cCG15030	4611.47	-1.53456	0.328924	-4.66539	3.08027e-06	2.53876e-05
Iba_chr01cCG15300	27.5077	-8.16978	1.28081	-6.37859	1.78723e-10	3.45044e-09
Iba_chr01cCG15350	11.5122	-6.91454	1.48431	-4.6584	3.18673e-06	2.61778e-05
Iba_chr01cCG15420	301.664	-11.6262	1.20556	-9.64386	5.21869e-22	5.06613e-20
Iba_chr01cCG15450	18.5611	-7.6026	1.33464	-5.69639	1.22372e-08	1.6761e-07
Iba_chr01cCG1580	58.3289	-2.24774	0.413483	-5.43612	5.44544e-08	6.51906e-07
Iba_chr01cCG15980	51.9564	-1.21925	0.27717	-4.39893	1.08787e-05	7.87919e-05
Iba_chr01cCG1640	86.8866	-1.04946	0.281197	-3.73212	0.000189876	0.0010093
Iba_chr01cCG16410	127.567	-1.03323	0.229643	-4.49928	6.81847e-06	5.19297e-05
Iba_chr01cCG16570	6.1286	-6.00432	1.91984	-3.12751	0.00176293	0.00707808
Iba_chr01cCG16620	385.506	-1.42956	0.227167	-6.293	3.11382e-10	5.7081e-09
Iba_chr01cCG16690	60.6495	-9.31067	1.21438	-7.66701	1.76058e-14	6.59806e-13
Iba_chr01cCG16780	476.325	-1.91468	0.18123	-10.565	4.33197e-26	6.06453e-24
Iba_chr01cCG16910	233.938	-1.86886	0.241248	-7.74665	9.43476e-15	3.69734e-13
Iba_chr01cCG17190	26.1762	-1.19433	0.454895	-2.62551	0.00865201	0.0274411
Iba_chr01cCG17540	70.755	-2.30371	0.36502	-6.31119	2.76894e-10	5.13426e-09
Iba_chr01cCG17760	164.345	-1.38983	0.192953	-7.20295	5.89233e-13	1.75313e-11
Iba_chr01cCG3630	70.261	-1.30688	0.411148	-3.1786	0.00147989	0.00609838
Iba_chr01cCG3830	122.408	-1.15134	0.219011	-5.25697	1.46444e-07	1.60713e-06
Iba_chr01cCG4770	195.865	-1.87937	0.268782	-6.99217	2.70658e-12	7.26645e-11
Iba_chr01cCG5420	11.5775	-6.92125	1.60512	-4.31199	1.61793e-05	0.000112776
Iba_chr01cCG5890	218.879	-1.52958	0.24284	-6.2987	3.00147e-10	5.52022e-09
Iba_chr01cCG6310	175.364	-1.32629	0.300357	-4.4157	1.00682e-05	7.35374e-05
Iba_chr01cCG6550	16.2812	-7.41388	1.44442	-5.13277	2.8551e-07	2.95555e-06
Iba_chr01cCG6930	54.5312	-1.13316	0.335054	-3.38202	0.00071955	0.00326721
Iba_chr01cCG7090	23.8178	-7.96409	1.33956	-5.94532	2.75915e-09	4.25886e-08
Iba_chr01cCG7570	11.2868	-6.88551	2.36386	-2.91282	0.00358181	0.0130172
Iba_chr01cCG7590	129.39	-2.16612	0.31434	-6.891	5.54016e-12	1.40279e-10
Iba_chr01cCG8090	11.1809	-6.87252	1.48989	-4.61277	3.97344e-06	3.19015e-05
Iba_chr01cCG8130	9.26148	-6.60072	1.62668	-4.05779	4.95389e-05	0.00030667
Iba_chr01cCG8690	62.8121	-1.36682	0.398578	-3.42925	0.000605245	0.00280999
Iba_chr01cCG8940	245.562	-1.21078	0.213154	-5.68029	1.34463e-08	1.8224e-07
Iba_chr01cCG9050	3207.43	-1.02226	0.131561	-7.77023	7.83419e-15	3.10554e-13
Iba_chr01cCG9190	35.8417	-1.0583	0.404228	-2.61807	0.00884296	0.0279551
Iba_chr01cCG9310	30.2696	-1.36532	0.517567	-2.63795	0.00834088	0.0266274
Iba_chr01cCG9450	1324.68	-1.22729	0.237979	-5.15713	2.50761e-07	2.6265e-06
Iba_chr01cCG9500	10.0853	-6.72362	2.43267	-2.76388	0.0057118	0.0193453
Iba_chr01cCG9610	1249.13	-1.08117	0.204837	-5.27817	1.30482e-07	1.44733e-06
Iba_chr01cCG9630	21.2437	-7.79877	1.29361	-6.0287	1.65283e-09	2.66124e-08
Iba_chr01cCG9690	18.8618	-7.62613	1.40645	-5.42225	5.88525e-08	6.99393e-07
Iba_chr01cCG9930	10.7457	-6.81373	1.60724	-4.23941	2.2411e-05	0.000151057
Iba_chr01dCG0010	57439.6	-1.01372	0.256144	-3.95763	7.5698e-05	0.00044819
Iba_chr01dCG0040	239.141	-1.11866	0.177242	-6.3115	2.76338e-10	5.12752e-09
Iba_chr01dCG0180	889.024	-1.12796	0.177124	-6.36819	1.91268e-10	3.67066e-09
Iba_chr01dCG0910	6.39513	-6.06632	1.85307	-3.27366	0.00106163	0.00458304
Iba_chr01dCG10210	122.543	-1.0229	0.243533	-4.20024	2.6663e-05	0.000176398
Iba_chr01dCG10270	15.0721	-3.69445	1.26554	-2.91926	0.0035086	0.0127887
Iba_chr01dCG10640	190.273	-1.18965	0.242868	-4.89835	9.66465e-07	8.9183e-06
Iba_chr01dCG1070	36.3577	-1.72596	0.43919	-3.92987	8.49921e-05	0.00049626
Iba_chr01dCG11010	10.4628	-6.77599	1.51072	-4.48528	7.28182e-06	5.5084e-05
Iba_chr01dCG11170	239.554	-1.1812	0.31569	-3.74163	0.00018283	0.000976626
Iba_chr01dCG11700	41.0101	-1.13897	0.31828	-3.57853	0.000345536	0.00171393
Iba_chr01dCG12820	24.0881	-7.97991	1.34425	-5.93631	2.91503e-09	4.47996e-08
Iba_chr01dCG12870	9.85963	-6.6901	2.46484	-2.71422	0.00664326	0.022
Iba_chr01dCG13510	1456.73	-3.55489	0.262365	-13.5494	7.98759e-42	3.21912e-39
Iba_chr01dCG13600	123.441	-1.31048	0.275976	-4.74851	2.04919e-06	1.75813e-05
Iba_chr01dCG14160	36.9437	-8.59543	1.23443	-6.9631	3.32869e-12	8.77056e-11
Iba_chr01dCG14580	55.6201	-1.68309	0.298705	-5.63462	1.75441e-08	2.31734e-07
Iba_chr01dCG15060	104.796	-1.00624	0.281237	-3.57792	0.000346333	0.00171716
Iba_chr01dCG15110	7.47555	-6.29192	1.76164	-3.57162	0.000354777	0.00175282
Iba_chr01dCG15150	627.777	-1.1383	0.131929	-8.62816	6.23485e-18	3.78416e-16
Iba_chr01dCG1530	202.88	-1.00325	0.205927	-4.87188	1.10539e-06	1.00632e-05
Iba_chr01dCG15430	2742.75	-1.37028	0.331268	-4.13647	3.52688e-05	0.000226354
Iba_chr01dCG15720	21.9344	-7.8437	1.33284	-5.88496	3.98139e-09	5.95116e-08
Iba_chr01dCG15760	16.3462	-7.42013	1.36826	-5.42302	5.86002e-08	6.96629e-07
Iba_chr01dCG15830	8.85406	-6.53517	1.62283	-4.02702	5.6488e-05	0.000345229
Iba_chr01dCG15990	99.1508	-1.34201	0.359357	-3.73448	0.000188102	0.00100106
Iba_chr01dCG16220	416.929	-2.06634	0.260215	-7.94087	2.00774e-15	8.5962e-14
Iba_chr01dCG16230	43.4018	-1.34996	0.327634	-4.12033	3.78329e-05	0.000241005
Iba_chr01dCG16850	293.51	-1.70311	0.18217	-9.34902	8.84656e-21	7.59063e-19
Iba_chr01dCG17120	47.6475	-8.96262	1.27367	-7.03685	1.96638e-12	5.3769e-11
Iba_chr01dCG17640	224.398	-1.04344	0.130199	-8.01415	1.10902e-15	4.94325e-14
Iba_chr01dCG17880	81.4913	-1.77856	0.283129	-6.2818	3.34671e-10	6.10556e-09
Iba_chr01dCG3040	7.99326	-6.38818	1.68253	-3.79678	0.00014659	0.000804567
Iba_chr01dCG4610	31.2354	-1.32928	0.448953	-2.96085	0.0030679	0.0113903
Iba_chr01dCG4890	232.545	-1.04453	0.401139	-2.60391	0.00921681	0.0289383
Iba_chr01dCG5070	17.1225	-7.48729	1.33571	-5.60549	2.07663e-08	2.70767e-07
Iba_chr01dCG5110	93.2783	-1.88598	0.325536	-5.79346	6.895e-09	9.86022e-08
Iba_chr01dCG5290	312.926	-1.08363	0.227403	-4.76522	1.88649e-06	1.62971e-05
Iba_chr01dCG5550	88.0357	-1.00656	0.302912	-3.32293	0.000890778	0.00393699
Iba_chr01dCG5700	9.66668	-6.66234	2.47314	-2.69388	0.00706246	0.0231669
Iba_chr01dCG6150	31.519	-2.16191	0.829096	-2.60756	0.00911911	0.0286823
Iba_chr01dCG6310	513.186	-1.45734	0.253804	-5.74199	9.35723e-09	1.30704e-07
Iba_chr01dCG6540	666.218	-1.16203	0.144183	-8.05941	7.66654e-16	3.48436e-14
Iba_chr01dCG6650	6419.95	-1.01786	0.137475	-7.404	1.32145e-13	4.35286e-12
Iba_chr01dCG6760	36.331	-1.08722	0.407783	-2.66617	0.007672	0.0248378
Iba_chr01dCG7200	125.16	-1.24744	0.26193	-4.76248	1.9123e-06	1.65049e-05
Iba_chr01dCG7210	128.304	-1.21915	0.289104	-4.21698	2.47595e-05	0.000165212
Iba_chr01dCG7330	8.18229	-6.42162	1.6985	-3.78076	0.000156347	0.000851358
Iba_chr01dCG7340	9.95431	-6.70438	1.55181	-4.32037	1.5577e-05	0.000108949
Iba_chr01dCG7400	80.62	-9.72201	1.54534	-6.29117	3.15084e-10	5.77e-09
Iba_chr01dCG7470	14.7421	-7.27116	1.37414	-5.29142	1.21373e-07	1.35505e-06
Iba_chr01dCG7560	39.1733	-4.86152	0.795463	-6.11156	9.86623e-10	1.6539e-08
Iba_chr01dCG7900	16.9684	-7.47421	1.33638	-5.5929	2.23314e-08	2.8933e-07
Iba_chr01dCG7930	119.02	-1.73772	0.275893	-6.29852	3.00507e-10	5.52589e-09
Iba_chr01dCG8770	74.8119	-1.27867	0.308959	-4.13863	3.49388e-05	0.000224518
Iba_chr01dCG9540	424.042	-1.14937	0.260209	-4.4171	1.00034e-05	7.30927e-05
Iba_chr01dCG9550	32.4905	-1.79362	0.418193	-4.28898	1.79493e-05	0.000123783
Iba_chr01dCG9680	158.078	-1.05993	0.284648	-3.72364	0.000196369	0.00103924
Iba_chr01dCG9720	55.6153	-9.18753	1.26274	-7.27588	3.44181e-13	1.06452e-11
Iba_chr01dCG9830	94.2909	-1.04707	0.356609	-2.93619	0.00332272	0.0122018
Iba_chr01eCG0390	518.941	-1.30644	0.140572	-9.29379	1.48887e-20	1.24929e-18
Iba_chr01eCG1510	8.99225	-6.55774	1.63289	-4.01603	5.91859e-05	0.000360187
Iba_chr01eCG1830	91.8626	-5.20377	1.90991	-2.72461	0.00643772	0.0214227
Iba_chr01eCG1970	17.25	-7.49701	1.33705	-5.60712	2.05721e-08	2.68333e-07
Iba_chr01eCG2560	9.23354	-6.59611	2.5317	-2.60541	0.00917653	0.0288271
Iba_chr01eCG2680	11.5742	-6.92178	1.4763	-4.68861	2.75072e-06	2.29308e-05
Iba_chr01eCG3070	30.3766	-8.31299	1.26098	-6.59248	4.32536e-11	9.27826e-10
Iba_chr01eCG3150	1564.78	-1.00217	0.108005	-9.27891	1.71225e-20	1.43049e-18
Iba_chr01eCG3500	368.258	-1.09867	0.15181	-7.23712	4.58308e-13	1.39082e-11
Iba_chr01eCG3510	80.3885	-1.12654	0.383	-2.94137	0.00326769	0.0120272
Iba_chr01eCG4040	19.8564	-7.70096	1.30856	-5.88507	3.97884e-09	5.94838e-08
Iba_chr01eCG4100	445.089	-1.1362	0.130053	-8.73645	2.40558e-18	1.53905e-16
Iba_chr01eCG4260	454.876	-1.29796	0.313932	-4.13454	3.55667e-05	0.000228085
Iba_chr01eCG4520	13.913	-7.18782	1.419	-5.06541	4.07524e-07	4.07317e-06
Iba_chr01eCG4600	8.85406	-6.53517	1.62283	-4.02702	5.6488e-05	0.000345229
Iba_chr01eCG4770	711.924	-1.05598	0.139565	-7.56622	3.84245e-14	1.37004e-12
Iba_chr01eCG5160	116.448	-1.23675	0.24241	-5.10187	3.36321e-07	3.42325e-06
Iba_chr01eCG5790	4.81287	-5.65599	2.13057	-2.65469	0.00793823	0.0255628
Iba_chr01eCG5800	235.017	-1.33647	0.158263	-8.44459	3.0512e-17	1.69257e-15
Iba_chr01eCG5840	6.1643	-6.01234	1.946	-3.08959	0.00200436	0.0079054
Iba_chr01eCG5860	73.7892	-9.59403	1.22671	-7.82097	5.24196e-15	2.1158e-13
Iba_chr01eCG5890	95.0695	-1.11182	0.22138	-5.02224	5.10725e-07	5.00313e-06
Iba_chr01eCG5930	197.043	-1.18866	0.176666	-6.7283	1.71659e-11	3.96694e-10
Iba_chr01eCG5960	48.8332	-1.17774	0.426048	-2.76435	0.00570371	0.0193216
Iba_chr01eCG5970	316.769	-2.2083	0.20502	-10.7711	4.71256e-27	7.20398e-25
Iba_chr01eCG6110	304.694	-1.65911	0.173537	-9.5606	1.17074e-21	1.10135e-19
Iba_chr01eCG6320	48.4658	-1.62419	0.380806	-4.26512	1.99792e-05	0.000136211
Iba_chr01eCG6380	85.614	-9.80939	1.23576	-7.93793	2.05581e-15	8.78432e-14
Iba_chr01eCG6720	408.381	-1.94943	0.236101	-8.25676	1.49676e-16	7.49055e-15
Iba_chr01eCG6750	1222.62	-1.92058	0.215947	-8.89375	5.90781e-19	4.07103e-17
Iba_chr01eCG6780	144.544	-2.14508	0.257352	-8.33522	7.73561e-17	4.04044e-15
Iba_chr01eCG6960	136.03	-1.47842	0.213563	-6.92263	4.4332e-12	1.14179e-10
Iba_chr01eCG7440	80.4986	-1.18384	0.318431	-3.71774	0.000201013	0.00106107
Iba_chr01eCG7590	9.1827	-6.58826	2.51001	-2.6248	0.00867011	0.0274903
Iba_chr01eCG7610	17.5421	-7.52157	1.37182	-5.4829	4.18413e-08	5.14415e-07
Iba_chr01eCG8660	9.93252	-6.70142	1.54099	-4.34879	1.36892e-05	9.69888e-05
Iba_chr01eCG8790	114.019	-1.21444	0.241838	-5.0217	5.12155e-07	5.01577e-06
Iba_chr01fCG0350	162.221	-1.12639	0.267904	-4.20446	2.61703e-05	0.000173538
Iba_chr01fCG0910	543.466	-1.10829	0.204748	-5.41295	6.19964e-08	7.33641e-07
Iba_chr01fCG1500	237.523	-1.44915	0.240377	-6.02866	1.65324e-09	2.66149e-08
Iba_chr01fCG1510	47.4924	-1.14011	0.290491	-3.92477	8.68143e-05	0.000506065
Iba_chr01fCG2800	48.3127	-1.1126	0.306249	-3.63298	0.00028017	0.00142361
Iba_chr01fCG3060	688.614	-3.74012	0.263918	-14.1715	1.37464e-45	6.93158e-43
Iba_chr01fCG3070	54.2601	-9.15184	1.24355	-7.35943	1.84695e-13	5.93681e-12
Iba_chr01fCG3850	25.7463	-8.07494	1.25991	-6.40916	1.46324e-10	2.86392e-09
Iba_chr01fCG4080	278.509	-1.40975	0.167686	-8.40708	4.20358e-17	2.27721e-15
Iba_chr01fCG4380	79.7937	-1.29476	0.287603	-4.50188	6.73546e-06	5.13394e-05
Iba_chr01fCG4980	120.571	-10.3035	1.24301	-8.2891	1.14109e-16	5.84506e-15
Iba_chr01fCG5470	361.58	-1.95838	0.20901	-9.36978	7.26864e-21	6.28233e-19
Iba_chr01fCG5640	2175.4	-1.83529	0.167382	-10.9646	5.65308e-28	9.12693e-26
Iba_chr01fCG5660	117.966	-1.24664	0.237534	-5.24828	1.5353e-07	1.67693e-06
Iba_chr01fCG5950	30.114	-8.30262	1.36401	-6.08692	1.15107e-09	1.91e-08
Iba_chr01fCG6410	86.0962	-1.49832	0.229642	-6.52459	6.81878e-11	1.41228e-09
Iba_chr01fCG6450	143.3	-1.04473	0.18439	-5.66584	1.46303e-08	1.96641e-07
Iba_chr01fCG6490	10.3542	-6.76072	2.42951	-2.78275	0.00538998	0.0184201
Iba_chr01fCG7260	75.1938	-1.13405	0.302704	-3.74639	0.000179395	0.00096006
Iba_chr01fCG7300	234.681	-1.1077	0.176942	-6.26027	3.84303e-10	6.92787e-09
Iba_chr01fCG7730	37.4971	-8.61722	1.22343	-7.04347	1.87507e-12	5.14176e-11
Iba_chr01fCG8840	42.9497	-1.06227	0.370852	-2.86441	0.00417783	0.0148534
Iba_chr01fCG8900	70.6369	-1.1613	0.28525	-4.07116	4.67797e-05	0.000291421
Iba_chr01fCG9840	25.8344	-8.08108	1.29962	-6.21805	5.03357e-10	8.86529e-09
Iba_chr01fCG9890	68.4995	-1.20115	0.26295	-4.56796	4.9249e-06	3.8748e-05
Iba_chr02aCG0040	179.305	-5.62712	2.13633	-2.63401	0.00843819	0.0268775
Iba_chr02aCG0150	5316.98	-1.05507	0.0995342	-10.6001	2.97577e-26	4.24411e-24
Iba_chr02aCG0250	111.483	-1.55598	0.419855	-3.706	0.000210556	0.00110667
Iba_chr02aCG0350	315.103	-1.51616	0.214222	-7.07752	1.46757e-12	4.09826e-11
Iba_chr02aCG0490	40.2939	-3.79402	0.708528	-5.35479	8.56566e-08	9.84607e-07
Iba_chr02aCG0570	7.21432	-6.24003	1.75829	-3.54893	0.000386803	0.00189094
Iba_chr02aCG0590	28.9829	-8.2467	1.38696	-5.94588	2.74973e-09	4.24493e-08
Iba_chr02aCG0660	8.44623	-6.46791	1.69035	-3.82637	0.000130048	0.000723972
Iba_chr02aCG0670	43.8048	-8.84114	1.34052	-6.59532	4.24342e-11	9.11165e-10
Iba_chr02aCG0920	83.1472	-1.39655	0.320358	-4.35935	1.30446e-05	9.28174e-05
Iba_chr02aCG0970	67.772	-1.74828	0.298543	-5.85604	4.7402e-09	6.98927e-08
Iba_chr02aCG10340	192.018	-1.52557	0.204263	-7.46868	8.10005e-14	2.75076e-12
Iba_chr02aCG1040	873.012	-1.24362	0.179682	-6.9212	4.4784e-12	1.15176e-10
Iba_chr02aCG11210	510.232	-1.63186	0.166693	-9.7896	1.24791e-22	1.28781e-20
Iba_chr02aCG11670	9.12433	-6.57847	2.54487	-2.58499	0.00973807	0.0302862
Iba_chr02aCG1230	38.1769	-1.22747	0.433623	-2.83073	0.00464426	0.0162407
Iba_chr02aCG12450	126.616	-1.41172	0.198504	-7.11183	1.14514e-12	3.25683e-11
Iba_chr02aCG12790	19.7738	-7.69435	1.29604	-5.93683	2.90579e-09	4.4664e-08
Iba_chr02aCG12820	11.7805	-6.94691	1.49333	-4.65195	3.28808e-06	2.69397e-05
Iba_chr02aCG13390	151.124	-1.00131	0.251294	-3.98462	6.7588e-05	0.000405612
Iba_chr02aCG1340	1118.7	-1.05065	0.196918	-5.33549	9.52868e-08	1.08499e-06
Iba_chr02aCG13440	157.711	-1.15897	0.250428	-4.62796	3.69286e-06	2.98815e-05
Iba_chr02aCG1420	270.146	-1.00167	0.265179	-3.77733	0.000158521	0.000861921
Iba_chr02aCG14470	10.5983	-6.79512	2.40091	-2.83022	0.00465153	0.0162605
Iba_chr02aCG1520	50.4872	-1.13807	0.356523	-3.19213	0.00141227	0.00585163
Iba_chr02aCG15790	19.4001	-7.6663	1.35077	-5.6755	1.38288e-08	1.87002e-07
Iba_chr02aCG15800	27.5298	-3.51178	1.19383	-2.94162	0.00326498	0.0120184
Iba_chr02aCG15950	122.404	-1.00676	0.210011	-4.79386	1.63603e-06	1.43419e-05
Iba_chr02aCG16050	4155.85	-1.02176	0.139249	-7.33763	2.17409e-13	6.92485e-12
Iba_chr02aCG16130	67.1639	-1.31085	0.335484	-3.90734	9.33175e-05	0.000539774
Iba_chr02aCG16210	69.6862	-1.10942	0.303453	-3.656	0.000256184	0.0013174
Iba_chr02aCG16370	158.044	-1.15502	0.179338	-6.44044	1.19128e-10	2.36249e-09
Iba_chr02aCG16380	21.79	-1.36413	0.51899	-2.62842	0.00857814	0.0272466
Iba_chr02aCG16530	14.6608	-7.26251	1.38172	-5.25612	1.47123e-07	1.61308e-06
Iba_chr02aCG16690	69.3488	-1.08228	0.38443	-2.81528	0.00487353	0.0169135
Iba_chr02aCG16770	11.9736	-6.9701	1.48448	-4.69531	2.66202e-06	2.22575e-05
Iba_chr02aCG17100	112.694	-2.11528	0.271221	-7.79911	6.23454e-15	2.49466e-13
Iba_chr02aCG17370	110.082	-1.04858	0.40102	-2.61478	0.00892848	0.0281836
Iba_chr02aCG17730	39.9067	-8.7086	1.23207	-7.06824	1.56913e-12	4.35899e-11
Iba_chr02aCG17820	4376.54	-1.09487	0.283076	-3.86775	0.000109846	0.000623979
Iba_chr02aCG17910	6.88699	-6.17309	1.89782	-3.25274	0.00114299	0.00488452
Iba_chr02aCG17950	17.8106	-7.5438	1.35264	-5.57709	2.44569e-08	3.14076e-07
Iba_chr02aCG18350	413.576	-1.00353	0.17719	-5.66355	1.4827e-08	1.99007e-07
Iba_chr02aCG18530	670.84	-4.56691	0.310339	-14.7159	5.09778e-49	2.96384e-46
Iba_chr02aCG18770	146.707	-1.55021	0.260716	-5.94598	2.74811e-09	4.24304e-08
Iba_chr02aCG19680	113.808	-2.72614	0.362784	-7.5145	5.71282e-14	1.9844e-12
Iba_chr02aCG20150	18.8098	-7.62328	1.34974	-5.64796	1.62367e-08	2.16265e-07
Iba_chr02aCG20280	379.71	-1.09665	0.215341	-5.09262	3.5314e-07	3.57801e-06
Iba_chr02aCG2050	15.3827	-7.3325	1.4172	-5.17393	2.29225e-07	2.41807e-06
Iba_chr02aCG20910	94.198	-5.79032	1.71781	-3.37076	0.000749621	0.00338411
Iba_chr02aCG21110	13.4719	-7.14106	1.41602	-5.04304	4.58202e-07	4.53749e-06
Iba_chr02aCG21310	8.53006	-6.48144	1.68265	-3.85191	0.000117199	0.000659832
Iba_chr02aCG21400	48.4361	-5.4192	1.57661	-3.43725	0.000587653	0.00273831
Iba_chr02aCG21570	58.138	-1.87372	0.350604	-5.34427	9.07842e-08	1.03816e-06
Iba_chr02aCG21810	99.9953	-1.62594	0.226778	-7.16971	7.51553e-13	2.20342e-11
Iba_chr02aCG21880	251.824	-1.67714	0.244931	-6.84742	7.51946e-12	1.85581e-10
Iba_chr02aCG2190	166.963	-1.42621	0.193178	-7.3829	1.5488e-13	5.02857e-12
Iba_chr02aCG2200	319.833	-1.23435	0.141921	-8.6974	3.39563e-18	2.13271e-16
Iba_chr02aCG22000	11.579	-6.92347	1.54766	-4.47351	7.69465e-06	5.78204e-05
Iba_chr02aCG22090	206.801	-1.20454	0.250119	-4.81585	1.46572e-06	1.29804e-05
Iba_chr02aCG22180	1429.87	-2.41727	0.185261	-13.0479	6.52995e-39	2.2779e-36
Iba_chr02aCG22320	270.789	-2.09798	0.341676	-6.14028	8.23776e-10	1.40055e-08
Iba_chr02aCG22500	503.818	-1.61683	0.124159	-13.0222	9.14623e-39	3.16978e-36
Iba_chr02aCG22610	4.66078	-5.60956	2.1694	-2.58576	0.00971636	0.0302284
Iba_chr02aCG22620	32.6645	-8.41822	1.23285	-6.82823	8.59659e-12	2.09396e-10
Iba_chr02aCG2290	8.29935	-6.4412	1.78946	-3.59951	0.000318815	0.00159634
Iba_chr02aCG2500	30.2619	-1.84233	0.439477	-4.19209	2.76393e-05	0.000182099
Iba_chr02aCG2810	75.726	-1.04967	0.283327	-3.70481	0.000211548	0.0011115
Iba_chr02aCG2890	56.8001	-9.21635	1.20719	-7.63458	2.26553e-14	8.36666e-13
Iba_chr02aCG2910	19.3296	-1.54369	0.532103	-2.90111	0.00371838	0.0134381
Iba_chr02aCG2930	8.26237	-6.43637	1.7183	-3.74579	0.000179831	0.000962098
Iba_chr02aCG3080	17.1569	-3.87505	1.20208	-3.22361	0.00126587	0.00532473
Iba_chr02aCG3140	111.708	-1.0957	0.270102	-4.05661	4.97904e-05	0.000308102
Iba_chr02aCG3250	24.8565	-8.02566	1.28414	-6.24981	4.1094e-10	7.36687e-09
Iba_chr02aCG3330	25.7449	-3.34403	1.19804	-2.79126	0.0052503	0.0180139
Iba_chr02aCG3380	367.522	-1.14937	0.230188	-4.99318	5.93919e-07	5.7321e-06
Iba_chr02aCG3410	309.397	-2.7396	0.236231	-11.5971	4.26231e-31	8.60517e-29
Iba_chr02aCG3590	103.751	-1.7983	0.210511	-8.54254	1.31303e-17	7.6256e-16
Iba_chr02aCG3620	1103.12	-1.08609	0.0874795	-12.4153	2.15749e-35	6.0888e-33
Iba_chr02aCG3640	852.484	-2.14967	0.126215	-17.0318	4.76779e-65	5.2841e-62
Iba_chr02aCG3710	146.568	-1.75888	0.441569	-3.98325	6.79791e-05	0.00040766
Iba_chr02aCG3760	139.523	-1.60155	0.208648	-7.67584	1.6434e-14	6.1982e-13
Iba_chr02aCG3980	105.346	-1.16154	0.205766	-5.64497	1.65211e-08	2.19736e-07
Iba_chr02aCG4040	80.7754	-2.02382	0.308597	-6.55815	5.4479e-11	1.1487e-09
Iba_chr02aCG4140	1893.95	-1.1721	0.123718	-9.47395	2.69462e-21	2.42757e-19
Iba_chr02aCG4240	81.9691	-1.00556	0.344322	-2.92041	0.00349569	0.0127481
Iba_chr02aCG4300	24.3977	-2.60755	0.853718	-3.05434	0.00225554	0.00875011
Iba_chr02aCG4430	311.129	-3.12521	0.276411	-11.3064	1.22014e-29	2.23054e-27
Iba_chr02aCG4490	3993.2	-1.37624	0.112164	-12.2698	1.3158e-34	3.49989e-32
Iba_chr02aCG4660	84.68	-1.00486	0.213089	-4.71567	2.4092e-06	2.03433e-05
Iba_chr02aCG4720	329.872	-1.5883	0.159733	-9.94347	2.69289e-23	2.97521e-21
Iba_chr02aCG4740	82.0348	-1.37848	0.287553	-4.79384	1.63623e-06	1.43424e-05
Iba_chr02aCG4750	229	-1.37542	0.158024	-8.70384	3.20829e-18	2.02221e-16
Iba_chr02aCG4780	17.3954	-7.50922	1.32554	-5.66503	1.46998e-08	1.97475e-07
Iba_chr02aCG5100	289.624	-1.3924	0.207518	-6.70979	1.94908e-11	4.45583e-10
Iba_chr02aCG5270	142.082	-1.5848	0.225856	-7.01686	2.2691e-12	6.15124e-11
Iba_chr02aCG5320	245.948	-1.08374	0.168767	-6.4215	1.34939e-10	2.65183e-09
Iba_chr02aCG5340	273.412	-1.33826	0.157823	-8.47947	2.26217e-17	1.27753e-15
Iba_chr02aCG5670	493.298	-1.82566	0.202727	-9.00549	2.14713e-19	1.56685e-17
Iba_chr02aCG5690	116.07	-1.96619	0.239589	-8.20649	2.27749e-16	1.11461e-14
Iba_chr02aCG5740	101.396	-1.44141	0.212462	-6.78429	1.16659e-11	2.77737e-10
Iba_chr02aCG5780	17.1406	-1.57297	0.556647	-2.82579	0.00471641	0.0164533
Iba_chr02aCG6240	27.6504	-1.53969	0.465124	-3.31027	0.00093206	0.00409563
Iba_chr02aCG6420	6.85535	-6.16678	1.81645	-3.39496	0.000686383	0.00313588
Iba_chr02aCG6450	14.0677	-7.20387	1.39031	-5.18148	2.20132e-07	2.33018e-06
Iba_chr02aCG6540	36.7748	-8.5893	1.2891	-6.66303	2.68235e-11	5.97304e-10
Iba_chr02aCG6560	221.976	-1.20785	0.271326	-4.45166	8.52094e-06	6.33008e-05
Iba_chr02aCG6700	119.164	-3.09067	0.353032	-8.75464	2.04765e-18	1.32358e-16
Iba_chr02aCG6720	150.943	-1.77606	0.330335	-5.37655	7.59249e-08	8.82853e-07
Iba_chr02aCG7100	206.431	-4.01882	0.301181	-13.3435	1.29195e-40	4.78948e-38
Iba_chr02aCG7120	230.603	-1.84697	0.310602	-5.94644	2.74042e-09	4.23179e-08
Iba_chr02aCG7320	432.285	-1.41652	0.153325	-9.23867	2.49578e-20	2.04893e-18
Iba_chr02aCG7370	89.1369	-1.94404	0.31794	-6.11448	9.68702e-10	1.62616e-08
Iba_chr02aCG7490	69.097	-1.53848	0.275589	-5.58252	2.37053e-08	3.05308e-07
Iba_chr02aCG7540	13.9405	-7.18986	2.23488	-3.21711	0.0012949	0.0054323
Iba_chr02aCG7590	222.61	-1.43485	0.312941	-4.58504	4.5391e-06	3.60055e-05
Iba_chr02aCG7650	53.1936	-9.12263	1.20991	-7.53991	4.70299e-14	1.65688e-12
Iba_chr02aCG7670	163.235	-1.03862	0.222897	-4.65965	3.16753e-06	2.60322e-05
Iba_chr02aCG7690	575.092	-1.41484	0.162726	-8.69463	3.47964e-18	2.18161e-16
Iba_chr02aCG7890	9.84992	-6.69	1.61009	-4.15503	3.25239e-05	0.000210551
Iba_chr02aCG8060	210.827	-1.13651	0.212652	-5.34445	9.06923e-08	1.03734e-06
Iba_chr02aCG8310	106.56	-1.68661	0.225307	-7.48585	7.10848e-14	2.43736e-12
Iba_chr02aCG8350	134.038	-1.08463	0.185133	-5.85868	4.66552e-09	6.88956e-08
Iba_chr02aCG8820	37.6551	-1.06998	0.40329	-2.65313	0.00797481	0.0256581
Iba_chr02aCG8830	64.379	-1.2175	0.253377	-4.8051	1.54675e-06	1.36356e-05
Iba_chr02aCG9020	28.9749	-8.24693	1.39267	-5.92167	3.1868e-09	4.85555e-08
Iba_chr02aCG9410	28.2612	-8.21082	1.39342	-5.89255	3.80273e-09	5.70898e-08
Iba_chr02aCG9470	45.772	-1.67303	0.346824	-4.82387	1.40802e-06	1.25063e-05
Iba_chr02aCG9790	42.4525	-1.40488	0.373061	-3.76583	0.000165998	0.000896752
Iba_chr02bCG0300	53.2136	-1.33858	0.283744	-4.71756	2.38692e-06	2.01715e-05
Iba_chr02bCG0400	75.4287	-1.51698	0.227247	-6.67549	2.46405e-11	5.53324e-10
Iba_chr02bCG0520	63.4887	-1.0641	0.284761	-3.73684	0.000186351	0.000993337
Iba_chr02bCG0570	971.688	-1.22458	0.170962	-7.16292	7.89789e-13	2.31107e-11
Iba_chr02bCG10060	10.271	-6.74852	1.65186	-4.08539	4.40024e-05	0.000276189
Iba_chr02bCG10680	61.7055	-3.59284	1.16081	-3.09512	0.0019673	0.00777654
Iba_chr02bCG1070	91.0346	-2.22632	0.283571	-7.85099	4.12776e-15	1.68499e-13
Iba_chr02bCG10970	57.2504	-1.02328	0.288145	-3.55127	0.00038337	0.00187622
Iba_chr02bCG11060	15.1691	-7.31158	1.39825	-5.22908	1.70354e-07	1.84441e-06
Iba_chr02bCG11160	156.649	-1.55138	0.191891	-8.08467	6.23324e-16	2.87096e-14
Iba_chr02bCG11250	70.2415	-1.34915	0.290148	-4.64987	3.32144e-06	2.71795e-05
Iba_chr02bCG11330	32.0295	-8.38948	1.27493	-6.58037	4.69292e-11	9.99615e-10
Iba_chr02bCG11490	32.5637	-8.41547	1.32431	-6.3546	2.0897e-10	3.97311e-09
Iba_chr02bCG11620	116.004	-1.06977	0.355449	-3.00964	0.00261556	0.00992847
Iba_chr02bCG12070	393.52	-1.2552	0.194289	-6.46049	1.04363e-10	2.09072e-09
Iba_chr02bCG12240	14.5729	-7.25457	1.37646	-5.27045	1.36093e-07	1.50298e-06
Iba_chr02bCG13020	52.2237	-1.76453	0.294937	-5.98273	2.19424e-09	3.45098e-08
Iba_chr02bCG1320	15.2922	-7.32343	1.3613	-5.37974	7.45947e-08	8.68715e-07
Iba_chr02bCG13200	21.128	-3.50639	1.15776	-3.02861	0.00245684	0.00941873
Iba_chr02bCG13460	105.127	-1.83765	0.37584	-4.88946	1.01113e-06	9.28536e-06
Iba_chr02bCG1360	113.628	-1.13667	0.34616	-3.28365	0.00102473	0.00444563
Iba_chr02bCG15120	184.727	-1.73532	0.211285	-8.21314	2.15478e-16	1.05943e-14
Iba_chr02bCG15400	49.0505	-2.28592	0.383487	-5.96088	2.50885e-09	3.89681e-08
Iba_chr02bCG15440	51.237	-1.04786	0.329671	-3.17851	0.00148035	0.00610003
Iba_chr02bCG1580	10.4971	-6.78044	1.53339	-4.42185	9.78584e-06	7.16963e-05
Iba_chr02bCG16090	30.3457	-8.31243	1.23587	-6.72598	1.74409e-11	4.02177e-10
Iba_chr02bCG16610	153.72	-1.04384	0.251312	-4.15355	3.27353e-05	0.000211727
Iba_chr02bCG16710	92.492	-1.00451	0.311932	-3.2203	0.00128058	0.00538043
Iba_chr02bCG17090	62.8706	-9.36386	1.22273	-7.65815	1.88634e-14	7.04454e-13
Iba_chr02bCG17220	662.827	-1.09372	0.102532	-10.6671	1.45102e-26	2.12942e-24
Iba_chr02bCG17240	223.461	-2.8143	0.369056	-7.62567	2.4277e-14	8.9068e-13
Iba_chr02bCG17420	299.914	-2.33557	0.300724	-7.7665	8.06858e-15	3.19013e-13
Iba_chr02bCG17690	8.97889	-6.55524	2.54446	-2.57628	0.00998699	0.0309415
Iba_chr02bCG17700	12.5916	-7.04309	2.29892	-3.06365	0.00218651	0.0085171
Iba_chr02bCG17790	28.6867	-8.23067	1.25079	-6.58038	4.69233e-11	9.99615e-10
Iba_chr02bCG17800	88.4484	-1.47677	0.342254	-4.31484	1.59721e-05	0.000111471
Iba_chr02bCG18050	27.9579	-1.30758	0.499856	-2.61592	0.00889881	0.0281041
Iba_chr02bCG1820	67.1923	-2.13282	0.401177	-5.31641	1.05834e-07	1.19384e-06
Iba_chr02bCG18520	52.2219	-2.78577	0.374253	-7.44356	9.80049e-14	3.29666e-12
Iba_chr02bCG18600	334.477	-1.08573	0.288101	-3.76858	0.00016418	0.00088842
Iba_chr02bCG19320	176.25	-1.48818	0.198814	-7.48532	7.13755e-14	2.44647e-12
Iba_chr02bCG19330	80.7342	-9.7242	1.19606	-8.13022	4.28508e-16	2.00932e-14
Iba_chr02bCG19660	12.5793	-7.04278	1.49067	-4.72458	2.30586e-06	1.95548e-05
Iba_chr02bCG19850	26.497	-8.11766	1.27051	-6.38928	1.66665e-10	3.23821e-09
Iba_chr02bCG19870	17.0735	-7.48344	1.36514	-5.48183	4.20944e-08	5.17228e-07
Iba_chr02bCG20130	12.3113	-7.01053	2.31035	-3.0344	0.00241013	0.00926337
Iba_chr02bCG20170	32.2332	-1.48073	0.568342	-2.60535	0.00917795	0.0288299
Iba_chr02bCG20200	674.089	-1.31516	0.147824	-8.8968	5.74793e-19	3.97373e-17
Iba_chr02bCG2070	160.662	-1.36724	0.243548	-5.61382	1.97912e-08	2.58973e-07
Iba_chr02bCG21070	141.493	-1.3395	0.296431	-4.51875	6.22052e-06	4.78553e-05
Iba_chr02bCG2110	72.6736	-1.24578	0.30729	-4.05408	5.03317e-05	0.000311161
Iba_chr02bCG21190	1368.96	-1.21399	0.116088	-10.4576	1.35297e-25	1.79938e-23
Iba_chr02bCG21280	9.96298	-6.70527	2.49177	-2.69097	0.00712442	0.0233399
Iba_chr02bCG21680	507.963	-1.04064	0.262497	-3.96439	7.35824e-05	0.000437416
Iba_chr02bCG21820	108.181	-5.56512	1.85881	-2.99391	0.00275431	0.0103812
Iba_chr02bCG21960	11.8472	-6.9548	1.58863	-4.37786	1.1985e-05	8.6014e-05
Iba_chr02bCG21990	30.1146	-2.29251	0.851183	-2.69332	0.00707446	0.0232005
Iba_chr02bCG22400	15.6869	-3.95524	1.21676	-3.25064	0.00115146	0.00491417
Iba_chr02bCG22610	25.8762	-8.08378	1.31629	-6.14131	8.1842e-10	1.39233e-08
Iba_chr02bCG23140	110.004	-1.05165	0.204902	-5.13247	2.85968e-07	2.95972e-06
Iba_chr02bCG23280	96.984	-2.07234	0.368338	-5.62619	1.84233e-08	2.42355e-07
Iba_chr02bCG23470	530.448	-1.46825	0.162061	-9.05985	1.30632e-19	9.82244e-18
Iba_chr02bCG23600	14.6428	-7.26098	1.43673	-5.05383	4.33048e-07	4.30926e-06
Iba_chr02bCG23990	9.14638	-6.58263	2.50717	-2.62552	0.00865172	0.027441
Iba_chr02bCG24270	126.503	-1.04454	0.189098	-5.5238	3.31748e-08	4.15989e-07
Iba_chr02bCG2430	65.1096	-1.5743	0.460626	-3.41775	0.000631421	0.00291482
Iba_chr02bCG24410	300.796	-1.60849	0.26574	-6.05288	1.42275e-09	2.31922e-08
Iba_chr02bCG24460	11.8763	-6.95912	1.58155	-4.4002	1.08151e-05	7.84003e-05
Iba_chr02bCG24490	10.7597	-6.81658	1.51065	-4.51236	6.41114e-06	4.91689e-05
Iba_chr02bCG2450	14.9159	-7.28688	1.42343	-5.11925	3.06752e-07	3.15518e-06
Iba_chr02bCG24540	1558.24	-1.42681	0.2029	-7.03208	2.03478e-12	5.5511e-11
Iba_chr02bCG24560	381.622	-2.05257	0.158281	-12.9679	1.86095e-38	6.28562e-36
Iba_chr02bCG25200	14.6719	-3.6289	1.27511	-2.84595	0.00442797	0.0155912
Iba_chr02bCG25320	13.6019	-7.1544	2.24905	-3.18108	0.00146728	0.00605204
Iba_chr02bCG2770	232.155	-2.50706	0.288357	-8.69429	3.49001e-18	2.18683e-16
Iba_chr02bCG3000	12.7028	-7.05561	2.31501	-3.04776	0.0023055	0.00891727
Iba_chr02bCG3230	437.557	-1.52381	0.253217	-6.01781	1.76793e-09	2.82773e-08
Iba_chr02bCG3490	146.124	-1.69519	0.293804	-5.7698	7.93664e-09	1.12395e-07
Iba_chr02bCG3500	157.223	-3.12505	0.287336	-10.8759	1.50086e-27	2.36571e-25
Iba_chr02bCG3750	308.743	-1.2921	0.147281	-8.77302	1.73938e-18	1.13258e-16
Iba_chr02bCG3870	81.8699	-1.00837	0.244513	-4.12398	3.72374e-05	0.000237496
Iba_chr02bCG3910	57.5192	-1.12922	0.34102	-3.31131	0.000928613	0.00408318
Iba_chr02bCG4320	119.639	-1.18014	0.176274	-6.69489	2.15841e-11	4.89965e-10
Iba_chr02bCG4400	203.158	-1.5031	0.280616	-5.35645	8.48712e-08	9.76951e-07
Iba_chr02bCG4800	31.9396	-1.40943	0.371238	-3.79657	0.00014671	0.000805143
Iba_chr02bCG4950	12.8351	-7.07134	2.28015	-3.10126	0.00192701	0.00763942
Iba_chr02bCG4990	9.07763	-6.57203	1.62655	-4.04046	5.33454e-05	0.000327912
Iba_chr02bCG5230	160.362	-2.14454	0.259381	-8.26793	1.36303e-16	6.88282e-15
Iba_chr02bCG5240	307.781	-4.02652	0.31853	-12.6409	1.25571e-36	3.79552e-34
Iba_chr02bCG5410	740.822	-1.57139	0.24797	-6.33699	2.3429e-10	4.40649e-09
Iba_chr02bCG5440	13.3442	-7.12712	1.53719	-4.63647	3.54408e-06	2.88373e-05
Iba_chr02bCG5520	52.0668	-2.46356	0.710847	-3.46566	0.000528928	0.00249516
Iba_chr02bCG5700	5.6248	-5.88079	1.96842	-2.98756	0.00281211	0.0105686
Iba_chr02bCG5710	16.6347	-3.82378	1.27864	-2.99051	0.00278511	0.0104805
Iba_chr02bCG5770	67.085	-1.08374	0.377363	-2.87187	0.00408047	0.0145574
Iba_chr02bCG5910	40.2411	-8.71993	1.22324	-7.12852	1.01454e-12	2.91186e-11
Iba_chr02bCG5940	132.662	-1.04746	0.247317	-4.23527	2.28273e-05	0.000153542
Iba_chr02bCG5950	15.0911	-7.3047	1.45563	-5.01825	5.21446e-07	5.09878e-06
Iba_chr02bCG6020	196.24	-1.2004	0.146915	-8.17069	3.06631e-16	1.47288e-14
Iba_chr02bCG6360	142.541	-2.6454	0.312416	-8.46756	2.50589e-17	1.40676e-15
Iba_chr02bCG6690	970.386	-3.5611	0.237528	-14.9924	8.23758e-51	5.24818e-48
Iba_chr02bCG6710	1735.99	-1.12016	0.340063	-3.29399	0.000987752	0.00430497
Iba_chr02bCG6910	36.4725	-1.05911	0.402633	-2.63047	0.0085268	0.0271183
Iba_chr02bCG7010	18.5617	-7.60215	1.41199	-5.38401	7.28457e-08	8.50674e-07
Iba_chr02bCG7170	177.955	-1.30648	0.178093	-7.33593	2.20188e-13	7.00572e-12
Iba_chr02bCG7260	680.092	-1.14058	0.165495	-6.89196	5.50277e-12	1.39465e-10
Iba_chr02bCG7610	190.455	-1.04308	0.202369	-5.15435	2.54518e-07	2.66245e-06
Iba_chr02bCG7660	384.18	-1.032	0.146562	-7.04139	1.90331e-12	5.21113e-11
Iba_chr02bCG7860	96.5827	-3.64532	1.21786	-2.9932	0.00276065	0.0104026
Iba_chr02bCG8230	43.1552	-2.97298	0.710361	-4.18518	2.84946e-05	0.000187258
Iba_chr02bCG8330	49.2654	-9.01238	1.27504	-7.06829	1.56854e-12	4.3585e-11
Iba_chr02bCG8440	404.547	-1.14362	0.383746	-2.98016	0.00288095	0.0107923
Iba_chr02bCG8480	290.115	-1.23498	0.125168	-9.86658	5.81123e-23	6.21399e-21
Iba_chr02bCG8640	9.49408	-6.63591	1.6079	-4.12707	3.6741e-05	0.000234724
Iba_chr02bCG9190	13.2268	-7.11458	2.2606	-3.14721	0.00164835	0.00668792
Iba_chr02bCG9290	146.997	-1.14781	0.178363	-6.43527	1.23253e-10	2.43794e-09
Iba_chr02bCG9810	11.1344	-6.86561	2.37573	-2.8899	0.0038537	0.0138503
Iba_chr02bCG9830	56.8834	-1.43713	0.306038	-4.69592	2.65409e-06	2.22053e-05
Iba_chr02bCG9850	38.9138	-1.88769	0.362358	-5.20946	1.89395e-07	2.03503e-06
Iba_chr02cCG0330	54.3012	-1.02954	0.275815	-3.7327	0.000189437	0.00100737
Iba_chr02cCG0410	73.2965	-1.51361	0.231488	-6.53864	6.20825e-11	1.29643e-09
Iba_chr02cCG0580	792.511	-1.18172	0.192011	-6.15447	7.53303e-10	1.29209e-08
Iba_chr02cCG0970	562.374	-1.11724	0.156069	-7.15861	8.14992e-13	2.37828e-11
Iba_chr02cCG10000	47.2745	-8.95291	1.25913	-7.11041	1.15702e-12	3.28623e-11
Iba_chr02cCG11430	5.81986	-5.92958	1.96173	-3.02262	0.00250593	0.00957552
Iba_chr02cCG11920	119.031	-1.04957	0.243908	-4.30313	1.68399e-05	0.00011686
Iba_chr02cCG12350	21.9676	-7.84654	1.2948	-6.06007	1.36066e-09	2.22584e-08
Iba_chr02cCG12460	219.26	-1.02594	0.15362	-6.67845	2.41476e-11	5.43749e-10
Iba_chr02cCG12530	9.76264	-6.67673	2.45707	-2.71735	0.00658068	0.0218254
Iba_chr02cCG12970	12.2633	-7.00612	1.46683	-4.77636	1.78492e-06	1.55002e-05
Iba_chr02cCG13440	577.149	-5.60695	1.37399	-4.08077	4.48859e-05	0.000281121
Iba_chr02cCG13470	30.4799	-8.31898	1.23505	-6.73572	1.63118e-11	3.78437e-10
Iba_chr02cCG13480	106.842	-1.37484	0.272708	-5.04145	4.62029e-07	4.57157e-06
Iba_chr02cCG13830	14.4922	-7.24589	1.38998	-5.21294	1.85867e-07	2.00015e-06
Iba_chr02cCG14060	68.1709	-1.02179	0.359971	-2.83854	0.00453203	0.0158986
Iba_chr02cCG14270	135.471	-1.08406	0.275413	-3.93611	8.28134e-05	0.000484975
Iba_chr02cCG14300	35.8456	-1.63252	0.487059	-3.35179	0.000802896	0.0035923
Iba_chr02cCG14480	35.5698	-8.5411	1.22961	-6.94619	3.75291e-12	9.78903e-11
Iba_chr02cCG14740	103.434	-1.12839	0.265353	-4.25243	2.11464e-05	0.000143451
Iba_chr02cCG14860	853.4	-1.10934	0.137372	-8.07541	6.72487e-16	3.08006e-14
Iba_chr02cCG14970	43.4606	-2.34229	0.906167	-2.58484	0.00974247	0.030299
Iba_chr02cCG14980	20.4278	-7.74229	1.31601	-5.88315	4.02532e-09	6.01344e-08
Iba_chr02cCG15100	19.6234	-3.65107	1.25909	-2.89977	0.00373437	0.0134896
Iba_chr02cCG15440	24.19	-7.98577	1.26097	-6.33305	2.40366e-10	4.5104e-09
Iba_chr02cCG15730	38.6623	-1.05663	0.365273	-2.8927	0.0038194	0.0137473
Iba_chr02cCG16800	1491.08	-1.66938	0.171667	-9.72454	2.36971e-22	2.37856e-20
Iba_chr02cCG1690	43.0365	-1.36424	0.440815	-3.09481	0.00196939	0.00778421
Iba_chr02cCG17090	63.4661	-2.44664	0.342739	-7.13851	9.43453e-13	2.72474e-11
Iba_chr02cCG17150	67.287	-2.0672	0.340335	-6.07402	1.24751e-09	2.05715e-08
Iba_chr02cCG17180	66.6002	-2.10022	0.336314	-6.24481	4.24308e-10	7.59244e-09
Iba_chr02cCG17290	366.45	-2.25234	0.23399	-9.62581	6.22141e-22	5.98493e-20
Iba_chr02cCG17310	724.19	-2.53524	0.164351	-15.4258	1.09851e-53	7.7402e-51
Iba_chr02cCG17400	238.653	-1.05133	0.22579	-4.65625	3.22017e-06	2.64321e-05
Iba_chr02cCG17610	14.584	-3.39567	1.31028	-2.59156	0.00955425	0.0298111
Iba_chr02cCG17650	95.8277	-1.72487	0.340138	-5.07108	3.9557e-07	3.96486e-06
Iba_chr02cCG17710	130.362	-1.5255	0.230944	-6.60549	3.96193e-11	8.56253e-10
Iba_chr02cCG2030	98.4768	-2.46489	0.439382	-5.60991	2.02438e-08	2.64406e-07
Iba_chr02cCG2090	7.71025	-6.33578	1.7	-3.72693	0.000193825	0.00102787
Iba_chr02cCG2110	449.571	-1.07355	0.217113	-4.94464	7.62866e-07	7.18855e-06
Iba_chr02cCG2120	64.6616	-9.40312	1.21155	-7.76126	8.4089e-15	3.31114e-13
Iba_chr02cCG2260	206.716	-1.43206	0.152566	-9.38652	6.20139e-21	5.38615e-19
Iba_chr02cCG2820	15.9995	-7.38847	1.43859	-5.13589	2.80807e-07	2.91253e-06
Iba_chr02cCG2890	95.3962	-2.78895	0.377209	-7.39365	1.42852e-13	4.67085e-12
Iba_chr02cCG2900	51.7357	-1.35664	0.37631	-3.60513	0.000311998	0.00156552
Iba_chr02cCG3400	13.9096	-7.18745	1.46134	-4.91839	8.72595e-07	8.12681e-06
Iba_chr02cCG3410	74.4157	-9.60645	1.27615	-7.52768	5.16504e-14	1.80651e-12
Iba_chr02cCG3460	40.2539	-8.72106	1.2262	-7.11226	1.1416e-12	3.2485e-11
Iba_chr02cCG3530	1550.74	-1.23079	0.127492	-9.65387	4.73354e-22	4.62045e-20
Iba_chr02cCG3590	97.8538	-1.51255	0.323039	-4.68225	2.83741e-06	2.35814e-05
Iba_chr02cCG3670	54.0541	-1.12735	0.387603	-2.90852	0.00363142	0.0131714
Iba_chr02cCG3830	37.8777	-1.1177	0.351627	-3.17866	0.00147955	0.00609724
Iba_chr02cCG3990	11.6185	-6.9263	1.66574	-4.15808	3.20936e-05	0.000208133
Iba_chr02cCG4170	30.7778	-1.89819	0.570652	-3.32635	0.000879928	0.00389482
Iba_chr02cCG4270	321.5	-1.29053	0.133221	-9.68713	3.42004e-22	3.38177e-20
Iba_chr02cCG4440	206.221	-1.37041	0.144905	-9.45729	3.16037e-21	2.83516e-19
Iba_chr02cCG4470	65.8936	-9.43082	1.19989	-7.85975	3.84899e-15	1.58054e-13
Iba_chr02cCG4610	88.9315	-1.86292	0.274306	-6.79139	1.11055e-11	2.65227e-10
Iba_chr02cCG4900	344.394	-2.41885	0.763539	-3.16795	0.0015352	0.00629122
Iba_chr02cCG5460	279.856	-1.05272	0.189585	-5.55279	2.81145e-08	3.5738e-07
Iba_chr02cCG5510	17.7213	-1.6259	0.599764	-2.71091	0.00670997	0.0221851
Iba_chr02cCG5610	54.204	-1.70096	0.379367	-4.48368	7.33651e-06	5.54662e-05
Iba_chr02cCG5630	27.0653	-8.14768	1.32578	-6.14559	7.96659e-10	1.35792e-08
Iba_chr02cCG5940	6.69403	-6.13243	1.8436	-3.32634	0.000879954	0.00389482
Iba_chr02cCG5990	59.6941	-1.05002	0.278334	-3.77251	0.000161612	0.000876395
Iba_chr02cCG6180	73.9404	-1.03387	0.261936	-3.94704	7.91225e-05	0.000465615
Iba_chr02cCG6420	133.703	-2.86853	0.259413	-11.0578	2.01045e-28	3.36857e-26
Iba_chr02cCG6450	204.63	-1.21992	0.222848	-5.47424	4.39383e-08	5.37773e-07
Iba_chr02cCG6510	220.888	-1.03504	0.183884	-5.62874	1.81531e-08	2.39206e-07
Iba_chr02cCG6560	542.333	-1.13279	0.165736	-6.83486	8.20844e-12	2.00954e-10
Iba_chr02cCG6950	170.553	-1.08074	0.253776	-4.25863	2.0568e-05	0.000139908
Iba_chr02cCG7140	104.135	-1.68849	0.218109	-7.74147	9.82745e-15	3.8413e-13
Iba_chr02cCG7590	80.1899	-2.14796	0.370736	-5.79378	6.8819e-09	9.84413e-08
Iba_chr02cCG7850	10.0721	-6.72174	1.53546	-4.37766	1.19959e-05	8.60867e-05
Iba_chr02cCG7860	15.1466	-7.30968	1.44819	-5.04747	4.47695e-07	4.44545e-06
Iba_chr02cCG8360	350.319	-5.96242	0.324318	-18.3845	1.74819e-75	2.90625e-72
Iba_chr02cCG8410	126.349	-1.10346	0.205523	-5.36905	7.91534e-08	9.17135e-07
Iba_chr02cCG8880	147.04	-1.51478	0.221048	-6.85271	7.24656e-12	1.79596e-10
Iba_chr02cCG8910	46.6876	-1.18141	0.316162	-3.73673	0.000186428	0.000993697
Iba_chr02cCG9000	41.0315	-1.30889	0.456321	-2.86836	0.00412603	0.0146978
Iba_chr02cCG9590	5.25525	-5.7833	2.06858	-2.79579	0.00517729	0.0177967
Iba_chr02dCG0360	564.528	-1.50767	0.18865	-7.99185	1.32925e-15	5.84408e-14
Iba_chr02dCG0450	421.189	-2.32384	0.254183	-9.14241	6.10784e-20	4.77129e-18
Iba_chr02dCG0600	119.798	-1.40522	0.186436	-7.53727	4.79899e-14	1.68624e-12
Iba_chr02dCG0610	78.3768	-1.52065	0.301616	-5.04167	4.6149e-07	4.56666e-06
Iba_chr02dCG0740	457.493	-1.08207	0.122565	-8.82856	1.06031e-18	7.07733e-17
Iba_chr02dCG0760	1224.1	-1.41521	0.179188	-7.89793	2.8358e-15	1.18507e-13
Iba_chr02dCG0830	31.7966	-4.5995	0.897611	-5.12416	2.98872e-07	3.08321e-06
Iba_chr02dCG0870	53.9405	-1.56658	0.301511	-5.19577	2.03876e-07	2.17612e-06
Iba_chr02dCG0880	37.3105	-8.60977	1.25358	-6.86814	6.50453e-12	1.62416e-10
Iba_chr02dCG0890	65.6494	-1.21077	0.395424	-3.06195	0.002199	0.00856168
Iba_chr02dCG10010	457.498	-1.08089	0.25462	-4.2451	2.18492e-05	0.000147598
Iba_chr02dCG10960	22.3501	-1.36785	0.523612	-2.61234	0.00899249	0.0283503
Iba_chr02dCG11190	59.4905	-1.05807	0.350006	-3.02299	0.00250289	0.00956664
Iba_chr02dCG11330	81.8362	-9.744	1.22319	-7.96606	1.63808e-15	7.1021e-14
Iba_chr02dCG11480	41.6341	-2.54285	0.752868	-3.37755	0.000731339	0.00331339
Iba_chr02dCG1170	11.5417	-6.91732	2.37157	-2.91676	0.00353684	0.012881
Iba_chr02dCG11730	168.581	-1.1405	0.202813	-5.62343	1.87204e-08	2.4608e-07
Iba_chr02dCG1200	6.10682	-5.99941	1.89018	-3.17398	0.00150364	0.0061831
Iba_chr02dCG12050	98.1619	-2.34045	0.248599	-9.41455	4.75127e-21	4.17782e-19
Iba_chr02dCG12200	5446.06	-1.09023	0.239465	-4.55277	5.29448e-06	4.13591e-05
Iba_chr02dCG12320	46.3498	-1.66057	0.448794	-3.70008	0.000215534	0.0011296
Iba_chr02dCG1260	62.9055	-1.49187	0.313777	-4.75454	1.98894e-06	1.71021e-05
Iba_chr02dCG12650	113.05	-1.48297	0.256069	-5.79129	6.98473e-09	9.98183e-08
Iba_chr02dCG12890	99.987	-1.20927	0.314371	-3.84664	0.000119747	0.000672575
Iba_chr02dCG12900	155.979	-1.4507	0.222198	-6.52885	6.62783e-11	1.37541e-09
Iba_chr02dCG1320	60.5461	-1.00669	0.266643	-3.7754	0.000159749	0.000867662
Iba_chr02dCG13450	9.76264	-6.67673	2.45707	-2.71735	0.00658068	0.0218254
Iba_chr02dCG1360	65.9973	-1.202	0.273666	-4.39222	1.12201e-05	8.10436e-05
Iba_chr02dCG13950	30.2376	-3.80945	1.13932	-3.34363	0.000826892	0.00368757
Iba_chr02dCG14170	27.1066	-8.14976	1.25307	-6.50386	7.82832e-11	1.60235e-09
Iba_chr02dCG14400	171.831	-1.39513	0.265521	-5.25431	1.48582e-07	1.62739e-06
Iba_chr02dCG14530	401.762	-1.00759	0.192832	-5.22522	1.73944e-07	1.87983e-06
Iba_chr02dCG14970	240.458	-1.34526	0.286029	-4.70322	2.56091e-06	2.14899e-05
Iba_chr02dCG1500	84.4428	-1.12636	0.298436	-3.77419	0.000160526	0.000871262
Iba_chr02dCG15100	21.1809	-7.7938	1.29076	-6.03815	1.55894e-09	2.52151e-08
Iba_chr02dCG15630	30.1869	-5.16287	0.951195	-5.42777	5.70616e-08	6.79933e-07
Iba_chr02dCG15650	24.0979	-4.00432	1.10384	-3.62763	0.000286039	0.00144942
Iba_chr02dCG1570	63.5174	-9.37834	1.19894	-7.82219	5.19134e-15	2.09616e-13
Iba_chr02dCG1590	176.314	-1.08823	0.209221	-5.20136	1.97839e-07	2.11742e-06
Iba_chr02dCG1600	98.8471	-1.17458	0.296789	-3.9576	7.57052e-05	0.000448207
Iba_chr02dCG1610	396.896	-1.44071	0.193804	-7.43386	1.05475e-13	3.52785e-12
Iba_chr02dCG16120	141.292	-2.28166	0.842006	-2.70979	0.00673261	0.0222474
Iba_chr02dCG16140	96.4282	-1.44757	0.26506	-5.46131	4.72646e-08	5.74529e-07
Iba_chr02dCG16170	168.868	-1.07402	0.184336	-5.82642	5.66299e-09	8.23227e-08
Iba_chr02dCG16300	1320.4	-1.70107	0.143309	-11.87	1.6956e-32	3.79801e-30
Iba_chr02dCG16440	4.66078	-5.60956	2.1694	-2.58576	0.00971636	0.0302284
Iba_chr02dCG16450	15.3273	-7.32776	1.36932	-5.35137	8.72908e-08	1.00188e-06
Iba_chr02dCG16790	184.522	-1.0868	0.210911	-5.15289	2.56503e-07	2.68109e-06
Iba_chr02dCG16980	48.0406	-1.0216	0.346815	-2.94566	0.00322266	0.0118836
Iba_chr02dCG17430	104.2	-1.15054	0.341422	-3.36986	0.000752062	0.0033934
Iba_chr02dCG1900	202.732	-1.01613	0.151814	-6.69328	2.18225e-11	4.94954e-10
Iba_chr02dCG1990	123.769	-2.20664	0.243841	-9.04952	1.43592e-19	1.07589e-17
Iba_chr02dCG2010	26.7592	-1.52529	0.467369	-3.26358	0.00110016	0.0047276
Iba_chr02dCG2030	1021.1	-1.22918	0.184387	-6.66631	2.62316e-11	5.85471e-10
Iba_chr02dCG2110	53.5264	-1.2726	0.453072	-2.80882	0.00497237	0.0172023
Iba_chr02dCG2130	32.7669	-8.42311	1.23336	-6.82943	8.52528e-12	2.07897e-10
Iba_chr02dCG2230	18.0149	-7.55996	1.34696	-5.61259	1.99316e-08	2.60618e-07
Iba_chr02dCG2620	17.0424	-7.47989	1.3252	-5.64436	1.65792e-08	2.20413e-07
Iba_chr02dCG2930	35.7954	-8.55168	1.28297	-6.66556	2.63667e-11	5.88115e-10
Iba_chr02dCG3230	38.1982	-1.07169	0.386102	-2.77568	0.0055087	0.0187619
Iba_chr02dCG3290	37.6252	-1.19056	0.423353	-2.81223	0.00491997	0.017051
Iba_chr02dCG3320	573.989	-1.03449	0.218079	-4.74362	2.09933e-06	1.79595e-05
Iba_chr02dCG3950	25.4272	-1.20559	0.446639	-2.69924	0.00694976	0.0228589
Iba_chr02dCG4020	107.048	-1.16761	0.199743	-5.84555	5.04886e-09	7.40527e-08
Iba_chr02dCG4030	27.2487	-1.26354	0.441625	-2.86111	0.00422165	0.0149792
Iba_chr02dCG4550	157.189	-1.66069	0.207027	-8.02163	1.04354e-15	4.66508e-14
Iba_chr02dCG6300	25.4466	-8.05763	1.34082	-6.00947	1.86126e-09	2.96142e-08
Iba_chr02dCG7090	11.1538	-6.86921	1.51192	-4.54336	5.53634e-06	4.30746e-05
Iba_chr02dCG7170	11.2139	-6.87649	1.48867	-4.61923	3.8516e-06	3.10004e-05
Iba_chr02dCG7190	22.2928	-7.86693	1.33641	-5.88663	3.94154e-09	5.89657e-08
Iba_chr02dCG7500	75.9443	-1.034	0.300856	-3.43687	0.00058847	0.00274164
Iba_chr02dCG7520	13.252	-7.11728	2.25803	-3.15199	0.00162163	0.00659385
Iba_chr02dCG7600	502.342	-6.7416	0.333946	-20.1877	1.25566e-90	3.81707e-87
Iba_chr02dCG7650	54.7098	-1.15974	0.361821	-3.2053	0.00134923	0.0056273
Iba_chr02dCG8240	31.2384	-8.35378	1.25052	-6.68025	2.3853e-11	5.37796e-10
Iba_chr02dCG8320	439.218	-1.07927	0.262256	-4.11533	3.86624e-05	0.000245745
Iba_chr02dCG8420	63.7187	-1.34197	0.323058	-4.15396	3.26769e-05	0.000211426
Iba_chr02dCG8800	234.376	-1.8995	0.224126	-8.47515	2.34771e-17	1.32513e-15
Iba_chr02dCG9250	27.2642	-1.09031	0.412545	-2.6429	0.00821995	0.0263068
Iba_chr02dCG9330	80.1092	-9.71317	1.22536	-7.92681	2.24849e-15	9.55394e-14
Iba_chr02dCG9460	129.275	-1.02824	0.207367	-4.95856	7.10177e-07	6.735e-06
Iba_chr02eCG0010	280.792	-1.73792	0.181819	-9.55853	1.19439e-21	1.12062e-19
Iba_chr02eCG0370	41.7555	-1.82279	0.347352	-5.24768	1.54029e-07	1.68186e-06
Iba_chr02eCG0960	371.197	-1.91723	0.208596	-9.19115	3.88675e-20	3.10461e-18
Iba_chr02eCG0970	110.058	-1.7958	0.236047	-7.60781	2.7878e-14	1.0145e-12
Iba_chr02eCG10050	10.8873	-6.83391	1.48959	-4.58778	4.4798e-06	3.55617e-05
Iba_chr02eCG10180	245.126	-8.07467	1.20123	-6.72202	1.79223e-11	4.12474e-10
Iba_chr02eCG10220	83.4284	-1.00164	0.289401	-3.4611	0.000537981	0.00253203
Iba_chr02eCG1030	377.718	-2.4345	0.231759	-10.5044	8.24049e-26	1.12404e-23
Iba_chr02eCG1060	456.8	-1.03649	0.142195	-7.28925	3.11694e-13	9.71667e-12
Iba_chr02eCG10970	21.5882	-7.82185	1.28281	-6.09741	1.07799e-09	1.79631e-08
Iba_chr02eCG11340	57.4596	-1.02269	0.289206	-3.53618	0.00040595	0.00197438
Iba_chr02eCG11460	28.076	-8.2013	1.26231	-6.49708	8.18958e-11	1.67019e-09
Iba_chr02eCG11480	5.61028	-5.87723	1.96862	-2.98545	0.0028316	0.0106325
Iba_chr02eCG12130	73.9832	-1.21088	0.243044	-4.98214	6.28848e-07	6.03091e-06
Iba_chr02eCG1220	218.86	-1.33449	0.145823	-9.15146	5.61682e-20	4.41364e-18
Iba_chr02eCG1520	150.434	-1.96852	0.339752	-5.79397	6.8741e-09	9.83562e-08
Iba_chr02eCG1620	9.98023	-6.70914	1.62037	-4.14051	3.46535e-05	0.000222887
Iba_chr02eCG1650	57.6926	-9.23863	1.21165	-7.62486	2.44291e-14	8.95645e-13
Iba_chr02eCG1990	14.4584	-7.2428	1.37279	-5.27596	1.32062e-07	1.46317e-06
Iba_chr02eCG2150	29.5318	-1.82132	0.507417	-3.5894	0.000331445	0.00165211
Iba_chr02eCG2590	236.165	-1.83368	0.213224	-8.59979	7.986e-18	4.78423e-16
Iba_chr02eCG2610	41.7628	-8.77309	1.23503	-7.10352	1.21614e-12	3.43308e-11
Iba_chr02eCG2640	29.4784	-1.4604	0.407629	-3.58266	0.000340108	0.00169039
Iba_chr02eCG2670	8.37673	-6.45515	1.65605	-3.89793	9.70171e-05	0.000558562
Iba_chr02eCG2790	51.9267	-1.00793	0.354071	-2.8467	0.00441752	0.0155621
Iba_chr02eCG3160	411.058	-1.19468	0.31625	-3.77764	0.000158321	0.000860918
Iba_chr02eCG3180	31.125	-8.34914	1.32541	-6.29927	2.99058e-10	5.50305e-09
Iba_chr02eCG3200	454.078	-1.02492	0.149789	-6.84242	7.78686e-12	1.91497e-10
Iba_chr02eCG3240	83.6977	-1.15872	0.251548	-4.60635	4.09797e-06	3.28171e-05
Iba_chr02eCG3660	402.119	-1.03623	0.168973	-6.13252	8.64967e-10	1.46426e-08
Iba_chr02eCG3760	100.143	-2.51811	0.284457	-8.85233	8.57115e-19	5.77906e-17
Iba_chr02eCG3780	156.103	-3.02631	0.204706	-14.7836	1.86777e-49	1.11018e-46
Iba_chr02eCG3790	251.177	-11.3613	1.20846	-9.40142	5.38326e-21	4.71018e-19
Iba_chr02eCG3800	32.242	-8.40008	1.23647	-6.79357	1.09391e-11	2.61546e-10
Iba_chr02eCG3810	325.613	-1.63501	0.324834	-5.03337	4.8193e-07	4.74728e-06
Iba_chr02eCG4040	101.805	-1.10963	0.218172	-5.08603	3.65632e-07	3.69508e-06
Iba_chr02eCG4270	6.12467	-6.00341	1.89259	-3.17207	0.00151357	0.00621553
Iba_chr02eCG4330	169.926	-1.01768	0.176681	-5.76	8.41144e-09	1.18254e-07
Iba_chr02eCG4340	71.2572	-3.73914	0.355575	-10.5158	7.30857e-26	1.00206e-23
Iba_chr02eCG4370	94.3736	-1.32755	0.285971	-4.64224	3.44647e-06	2.81205e-05
Iba_chr02eCG4440	406.637	-1.25481	0.179722	-6.98198	2.91047e-12	7.76681e-11
Iba_chr02eCG4750	113.848	-1.07703	0.286895	-3.75411	0.000173961	0.000934359
Iba_chr02eCG4940	213.197	-1.40257	0.224848	-6.23783	4.43673e-10	7.90571e-09
Iba_chr02eCG4960	144.707	-1.82373	0.211538	-8.62129	6.62029e-18	4.00667e-16
Iba_chr02eCG5690	70.139	-1.19855	0.23961	-5.00208	5.6716e-07	5.49828e-06
Iba_chr02eCG6110	54.1565	-1.11561	0.340234	-3.27894	0.00104198	0.00450973
Iba_chr02eCG6650	21.1648	-7.79187	1.31715	-5.91569	3.30493e-09	5.019e-08
Iba_chr02eCG7350	160.231	-1.50676	0.214019	-7.04033	1.9178e-12	5.24811e-11
Iba_chr02eCG7380	89.2134	-1.18644	0.244022	-4.86202	1.16191e-06	1.053e-05
Iba_chr02eCG8850	15.0932	-7.30486	1.35971	-5.37237	7.77092e-08	9.0163e-07
Iba_chr02eCG9780	8.37008	-6.45408	1.64821	-3.91581	9.01016e-05	0.00052285
Iba_chr02fCG0030	273.608	-1.08471	0.194779	-5.56894	2.56289e-08	3.2786e-07
Iba_chr02fCG0170	53.1515	-1.0592	0.298722	-3.54576	0.000391484	0.00191171
Iba_chr02fCG0380	88.7405	-1.64935	0.222855	-7.401	1.35158e-13	4.44522e-12
Iba_chr02fCG0470	56.6173	-1.50971	0.367675	-4.1061	4.02389e-05	0.000254746
Iba_chr02fCG0540	930.139	-1.27294	0.183185	-6.94893	3.68077e-12	9.62209e-11
Iba_chr02fCG1020	339.169	-1.18272	0.190823	-6.19798	5.71938e-10	9.99539e-09
Iba_chr02fCG10370	56.1533	-1.74084	0.317458	-5.48369	4.16556e-08	5.12369e-07
Iba_chr02fCG10560	23.3354	-2.02736	0.735228	-2.75746	0.00582523	0.0196787
Iba_chr02fCG10900	92.5569	-1.91997	0.490867	-3.91139	9.17653e-05	0.000531721
Iba_chr02fCG1170	60.6951	-1.47521	0.365983	-4.03082	5.55828e-05	0.000340323
Iba_chr02fCG12940	235.389	-1.00877	0.185142	-5.44861	5.07652e-08	6.12035e-07
Iba_chr02fCG13280	162.282	-1.26927	0.192334	-6.59933	4.13021e-11	8.8883e-10
Iba_chr02fCG13320	104.672	-1.07428	0.408438	-2.63022	0.008533	0.0271348
Iba_chr02fCG13870	51.8053	-1.05821	0.394195	-2.68447	0.00726452	0.0237287
Iba_chr02fCG13970	100.942	-10.0462	1.19906	-8.37838	5.36604e-17	2.87041e-15
Iba_chr02fCG14380	11.1312	-6.86512	1.49117	-4.60384	4.14765e-06	3.31899e-05
Iba_chr02fCG14390	106.817	-1.34857	0.2347	-5.74595	9.14084e-09	1.27967e-07
Iba_chr02fCG1600	202.702	-1.09625	0.189146	-5.79577	6.80085e-09	9.73736e-08
Iba_chr02fCG1630	28.8891	-8.24236	1.26676	-6.50663	7.68533e-11	1.5752e-09
Iba_chr02fCG1660	25.9398	-1.33432	0.489209	-2.7275	0.00638163	0.0212593
Iba_chr02fCG1970	110.949	-1.1644	0.42613	-2.7325	0.00628552	0.0209878
Iba_chr02fCG2000	122.326	-1.00838	0.178372	-5.65323	1.57465e-08	2.10393e-07
Iba_chr02fCG2040	9.98023	-6.70914	1.62037	-4.14051	3.46535e-05	0.000222887
Iba_chr02fCG2240	39.9408	-1.01339	0.367966	-2.75402	0.00588675	0.0198568
Iba_chr02fCG2950	16.0571	-7.39318	1.40203	-5.27319	1.34073e-07	1.48299e-06
Iba_chr02fCG3050	425.683	-1.31256	0.195659	-6.7084	1.96771e-11	4.49358e-10
Iba_chr02fCG3360	13.1465	-7.1058	1.49519	-4.75244	2.00981e-06	1.72699e-05
Iba_chr02fCG3370	32.1109	-8.39406	1.26911	-6.61413	3.73737e-11	8.11679e-10
Iba_chr02fCG3430	132.057	-10.4347	1.19715	-8.7163	2.87429e-18	1.82249e-16
Iba_chr02fCG3490	74.9906	-1.13638	0.288564	-3.93806	8.21445e-05	0.000481402
Iba_chr02fCG3850	22.2484	-7.86431	1.35018	-5.82462	5.7242e-09	8.31103e-08
Iba_chr02fCG3880	5.62874	-5.88177	2.00823	-2.92883	0.00340244	0.012452
Iba_chr02fCG3900	10.3383	-6.75853	2.42729	-2.7844	0.00536274	0.0183399
Iba_chr02fCG4160	274.13	-1.35401	0.155941	-8.68284	3.8601e-18	2.40597e-16
Iba_chr02fCG4590	36.3941	-1.34339	0.42687	-3.14706	0.00164921	0.00669039
Iba_chr02fCG4660	388.163	-1.25806	0.127906	-9.83583	7.89167e-23	8.26419e-21
Iba_chr02fCG4780	37.5205	-1.25543	0.465765	-2.69543	0.00702983	0.0230741
Iba_chr02fCG4890	42.2069	-1.39075	0.335568	-4.14446	3.40616e-05	0.000219494
Iba_chr02fCG5140	46.7137	-1.52568	0.311877	-4.89194	9.98475e-07	9.17944e-06
Iba_chr02fCG5170	310.123	-2.35446	0.16822	-13.9964	1.64045e-44	7.82681e-42
Iba_chr02fCG5190	348.876	-2.08261	0.178402	-11.6736	1.73804e-31	3.61172e-29
Iba_chr02fCG5200	474.8	-1.15902	0.142217	-8.14963	3.65026e-16	1.72764e-14
Iba_chr02fCG5210	108.546	-1.34059	0.188675	-7.10528	1.20082e-12	3.39433e-11
Iba_chr02fCG5430	70.0518	-1.71376	0.278478	-6.15402	7.55415e-10	1.29488e-08
Iba_chr02fCG5440	25.5849	-8.06522	1.2954	-6.22602	4.78435e-10	8.45855e-09
Iba_chr02fCG5480	84.5994	-2.48417	0.267453	-9.28826	1.56833e-20	1.31286e-18
Iba_chr02fCG5490	158.725	-1.08039	0.185084	-5.8373	5.30525e-09	7.74609e-08
Iba_chr02fCG5540	430.213	-4.26897	1.59746	-2.67234	0.00753246	0.0244567
Iba_chr02fCG5580	24.1542	-2.97487	0.824614	-3.60759	0.000309051	0.00155256
Iba_chr02fCG5590	115.491	-5.45311	1.8902	-2.88495	0.00391482	0.0140415
Iba_chr02fCG5600	37.8731	-8.6318	1.27785	-6.75495	1.42888e-11	3.34494e-10
Iba_chr02fCG5840	56.7131	-1.23211	0.310935	-3.96259	7.41408e-05	0.000440219
Iba_chr02fCG6040	252.704	-1.09631	0.126238	-8.68452	3.80359e-18	2.37353e-16
Iba_chr02fCG6070	23.3083	-7.93176	1.38251	-5.73723	9.62352e-09	1.34068e-07
Iba_chr02fCG6300	256.63	-1.48849	0.217196	-6.85322	7.22068e-12	1.79038e-10
Iba_chr02fCG6360	17.6883	-7.53357	1.33025	-5.66329	1.48502e-08	1.99243e-07
Iba_chr02fCG6620	409.363	-1.09949	0.166612	-6.59912	4.13613e-11	8.89925e-10
Iba_chr02fCG6910	152.898	-1.01208	0.204088	-4.95905	7.08402e-07	6.71997e-06
Iba_chr02fCG6940	206.784	-1.52721	0.205553	-7.42975	1.08801e-13	3.6311e-12
Iba_chr02fCG7350	1090.01	-1.54944	0.144975	-10.6876	1.1638e-26	1.72111e-24
Iba_chr02fCG7370	710.723	-1.11257	0.201765	-5.51422	3.50339e-08	4.3724e-07
Iba_chr02fCG7390	202.058	-1.34789	0.274682	-4.9071	9.24329e-07	8.56962e-06
Iba_chr02fCG7440	41.18	-1.16008	0.342403	-3.38804	0.000703939	0.00320371
Iba_chr02fCG7600	111.3	-2.11036	0.245287	-8.60364	7.72292e-18	4.63968e-16
Iba_chr02fCG7640	71.6861	-1.84505	0.33163	-5.56356	2.6432e-08	3.37607e-07
Iba_chr02fCG7740	340.314	-1.38564	0.190724	-7.26518	3.72548e-13	1.14725e-11
Iba_chr02fCG7860	16.0388	-7.39362	1.40615	-5.25804	1.45595e-07	1.59913e-06
Iba_chr02fCG7920	274.084	-1.8672	0.324539	-5.75339	8.74732e-09	1.227e-07
Iba_chr02fCG7930	13.5099	-7.14517	2.25132	-3.17377	0.00150472	0.00618728
Iba_chr02fCG7940	289.647	-3.73142	0.267131	-13.9685	2.42666e-44	1.1475e-41
Iba_chr02fCG8080	569.412	-1.22354	0.170386	-7.181	6.92044e-13	2.03818e-11
Iba_chr02fCG9480	80.3053	-1.18358	0.257384	-4.59849	4.25564e-06	3.39825e-05
Iba_chr02fCG9710	41.0251	-1.43221	0.456533	-3.13716	0.00170595	0.00688568
Iba_chr02fCG9720	4.80758	-5.65447	2.1309	-2.65356	0.00796487	0.0256316
Iba_chr03aCG0030	18.8171	-7.62279	1.33906	-5.69266	1.25076e-08	1.7096e-07
Iba_chr03aCG0100	79.2843	-1.14363	0.253516	-4.51106	6.45045e-06	4.94489e-05
Iba_chr03aCG0240	13.3595	-7.12857	1.42959	-4.98644	6.15035e-07	5.91176e-06
Iba_chr03aCG0500	12.699	-7.05665	1.50649	-4.68417	2.81094e-06	2.33815e-05
Iba_chr03aCG0770	716.143	-1.02917	0.195116	-5.27465	1.33006e-07	1.47272e-06
Iba_chr03aCG0820	43.7583	-8.84026	1.24751	-7.08634	1.377e-12	3.86054e-11
Iba_chr03aCG1140	452.015	-2.6515	0.211664	-12.5269	5.31706e-36	1.54567e-33
Iba_chr03aCG11460	2107.58	-1.08303	0.345589	-3.13388	0.0017251	0.00695268
Iba_chr03aCG11940	49.583	-1.04478	0.343278	-3.04355	0.00233806	0.00902451
Iba_chr03aCG12910	38.7591	-1.18964	0.321295	-3.70265	0.000213363	0.00111982
Iba_chr03aCG12940	803.494	-1.85585	0.286109	-6.48652	8.78426e-11	1.78157e-09
Iba_chr03aCG13020	61.8851	-9.34045	1.23162	-7.58385	3.35455e-14	1.20619e-12
Iba_chr03aCG13300	563.128	-1.44168	0.256131	-5.6287	1.81576e-08	2.39206e-07
Iba_chr03aCG13700	374.092	-2.24194	0.187902	-11.9314	8.11513e-33	1.88519e-30
Iba_chr03aCG13870	116.764	-10.257	1.2136	-8.45174	2.86987e-17	1.59615e-15
Iba_chr03aCG14040	47.7606	-1.63183	0.411507	-3.9655	7.32434e-05	0.000435741
Iba_chr03aCG14390	208.96	-1.71425	0.24455	-7.00981	2.38637e-12	6.45235e-11
Iba_chr03aCG14520	4483.53	-2.24992	0.198	-11.3632	6.3764e-30	1.19863e-27
Iba_chr03aCG14600	83.6562	-9.77615	1.20119	-8.13871	3.99498e-16	1.88242e-14
Iba_chr03aCG14610	60.7102	-9.31249	1.22129	-7.62514	2.43778e-14	8.9407e-13
Iba_chr03aCG14950	10.0793	-6.72271	1.53364	-4.38352	1.16779e-05	8.40312e-05
Iba_chr03aCG15520	375.265	-1.64336	0.154039	-10.6685	1.42952e-26	2.10077e-24
Iba_chr03aCG15880	12.0388	-6.97843	2.36197	-2.95449	0.00313187	0.011593
Iba_chr03aCG16000	11.45	-6.90586	1.47714	-4.67517	2.93712e-06	2.43189e-05
Iba_chr03aCG16200	120.365	-1.35471	0.28406	-4.76911	1.85039e-06	1.60138e-05
Iba_chr03aCG16690	251.102	-1.29953	0.211717	-6.13808	8.3525e-10	1.41779e-08
Iba_chr03aCG16720	118.985	-1.14725	0.193334	-5.93399	2.95654e-09	4.53593e-08
Iba_chr03aCG16760	327.34	-1.44654	0.272383	-5.31066	1.09228e-07	1.22939e-06
Iba_chr03aCG17070	18.8865	-7.62879	1.3069	-5.83733	5.30456e-09	7.74609e-08
Iba_chr03aCG17860	195.175	-1.07374	0.230335	-4.66163	3.13716e-06	2.58185e-05
Iba_chr03aCG17940	15.6162	-7.35487	1.38498	-5.31044	1.09361e-07	1.2305e-06
Iba_chr03aCG18040	299.495	-1.52659	0.161841	-9.43265	3.99849e-21	3.54224e-19
Iba_chr03aCG18490	67.5664	-1.50741	0.32552	-4.63077	3.64311e-06	2.95166e-05
Iba_chr03aCG18500	202.902	-2.26683	0.307811	-7.36437	1.77982e-13	5.73487e-12
Iba_chr03aCG18540	29.6844	-1.02236	0.39276	-2.60301	0.00924083	0.0289966
Iba_chr03aCG18960	101.848	-1.00646	0.352329	-2.8566	0.00428206	0.0151642
Iba_chr03aCG19000	129.72	-1.03348	0.229905	-4.49524	6.94913e-06	5.27925e-05
Iba_chr03aCG19760	170.365	-1.08073	0.324398	-3.33151	0.000863769	0.00383274
Iba_chr03aCG19770	69.464	-2.15554	0.398608	-5.40766	6.38528e-08	7.541e-07
Iba_chr03aCG20110	91.7578	-1.06101	0.276768	-3.83355	0.000126305	0.00070528
Iba_chr03aCG20210	171.353	-3.04272	0.208134	-14.619	2.12384e-48	1.20839e-45
Iba_chr03aCG20390	118.25	-1.21298	0.190387	-6.37112	1.87654e-10	3.60716e-09
Iba_chr03aCG20730	103.633	-1.23442	0.199224	-6.19615	5.78626e-10	1.01073e-08
Iba_chr03aCG20750	121.655	-1.6705	0.212986	-7.84327	4.38964e-15	1.78464e-13
Iba_chr03aCG21020	5.97983	-5.96873	1.9493	-3.06199	0.0021987	0.00856081
Iba_chr03aCG21160	134.327	-2.24387	0.508631	-4.41159	1.02614e-05	7.47991e-05
Iba_chr03aCG21190	57.2809	-2.16432	0.533063	-4.06015	4.90413e-05	0.000303891
Iba_chr03aCG21420	1014.87	-1.04511	0.15091	-6.92535	4.34903e-12	1.12283e-10
Iba_chr03aCG21540	7.99856	-6.38907	1.68623	-3.78896	0.000151278	0.000827525
Iba_chr03aCG21750	14.3354	-7.23017	1.38713	-5.21231	1.86502e-07	2.00617e-06
Iba_chr03aCG3400	49.4656	-1.35202	0.291896	-4.63185	3.62404e-06	2.9389e-05
Iba_chr03aCG3900	11.7534	-6.94378	1.47094	-4.72063	2.35118e-06	1.98994e-05
Iba_chr03aCG4790	38.9412	-1.21902	0.348738	-3.49552	0.000473143	0.00225906
Iba_chr03aCG5540	1167.22	-1.75475	0.560563	-3.13033	0.00174608	0.00702289
Iba_chr03aCG5560	116.205	-1.11575	0.312242	-3.57335	0.000352446	0.00174319
Iba_chr03aCG5600	67.0015	-1.69151	0.384098	-4.40385	1.06347e-05	7.72292e-05
Iba_chr03aCG6600	68.4757	-1.72612	0.422217	-4.08822	4.34691e-05	0.000273148
Iba_chr03aCG7140	46.3146	-1.18708	0.362767	-3.27228	0.00106684	0.00460272
Iba_chr03aCG7810	15.1519	-7.31095	1.52134	-4.80558	1.54301e-06	1.36071e-05
Iba_chr03aCG8220	370.248	-1.50704	0.202433	-7.44461	9.72295e-14	3.27161e-12
Iba_chr03aCG8520	9.62057	-6.65518	2.47305	-2.69108	0.00712213	0.0233353
Iba_chr03aCG9500	7.2467	-6.24616	1.76459	-3.53973	0.000400539	0.00195118
Iba_chr03aCG9520	68.9126	-1.21088	0.270785	-4.47173	7.75876e-06	5.82611e-05
Iba_chr03aCG9830	21.8162	-7.83546	1.29929	-6.03059	1.63361e-09	2.63307e-08
Iba_chr03bCG0290	1054.42	-3.78926	0.319847	-11.8471	2.22797e-32	4.92821e-30
Iba_chr03bCG0350	23.0534	-7.9164	1.27537	-6.20716	5.39507e-10	9.46337e-09
Iba_chr03bCG0610	13.052	-7.09483	1.41656	-5.0085	5.48547e-07	5.33923e-06
Iba_chr03bCG0710	66.3733	-1.14421	0.270054	-4.23696	2.26565e-05	0.000152509
Iba_chr03bCG0840	600.507	-1.09341	0.167444	-6.53003	6.5757e-11	1.36646e-09
Iba_chr03bCG0970	122.843	-1.06251	0.186539	-5.69589	1.22728e-08	1.68053e-07
Iba_chr03bCG10030	8.04546	-6.39704	1.66871	-3.83353	0.000126316	0.00070528
Iba_chr03bCG10340	1258.87	-1.21598	0.335019	-3.62959	0.000283873	0.00143961
Iba_chr03bCG10580	26.6866	-8.12682	1.24905	-6.50638	7.69852e-11	1.5776e-09
Iba_chr03bCG11810	1276.32	-1.7312	0.289997	-5.96971	2.37669e-09	3.71139e-08
Iba_chr03bCG11840	140.805	-1.09796	0.233297	-4.70626	2.52308e-06	2.12036e-05
Iba_chr03bCG11880	65.0534	-9.41239	1.2519	-7.51849	5.54117e-14	1.92855e-12
Iba_chr03bCG12090	467.194	-1.403	0.269071	-5.21424	1.8457e-07	1.9876e-06
Iba_chr03bCG12700	82.0499	-9.74775	1.21021	-8.05461	7.97346e-16	3.61613e-14
Iba_chr03bCG1290	171.746	-2.23573	0.175987	-12.7039	5.62302e-37	1.73411e-34
Iba_chr03bCG13180	2421.73	-1.8357	0.290255	-6.32445	2.54141e-10	4.74962e-09
Iba_chr03bCG1330	19.1039	-7.64392	1.34844	-5.6687	1.43883e-08	1.93804e-07
Iba_chr03bCG13300	235.59	-2.67795	0.21333	-12.5531	3.82347e-36	1.13001e-33
Iba_chr03bCG13310	79.3627	-3.00914	0.330415	-9.10716	8.45641e-20	6.51034e-18
Iba_chr03bCG13320	792.383	-2.89574	0.21012	-13.7814	3.30039e-43	1.43326e-40
Iba_chr03bCG13380	248.366	-11.3451	1.18682	-9.55928	1.18584e-21	1.11457e-19
Iba_chr03bCG13420	81.5808	-1.01981	0.231779	-4.39993	1.08287e-05	7.8483e-05
Iba_chr03bCG13570	4.94712	-5.696	2.11864	-2.68852	0.00717691	0.0234772
Iba_chr03bCG13790	44.2861	-1.73581	0.332942	-5.21354	1.85267e-07	1.9947e-06
Iba_chr03bCG13940	929.989	-1.11957	0.138638	-8.07548	6.72126e-16	3.07974e-14
Iba_chr03bCG14320	37.7094	-2.54471	0.681513	-3.73391	0.000188527	0.00100308
Iba_chr03bCG14340	155.787	-1.91609	0.275756	-6.94852	3.69149e-12	9.64537e-11
Iba_chr03bCG14480	438.332	-1.06517	0.133765	-7.96301	1.67906e-15	7.26201e-14
Iba_chr03bCG14490	827.368	-1.96523	0.17911	-10.9722	5.20051e-28	8.4734e-26
Iba_chr03bCG15080	235.039	-1.24878	0.362658	-3.4434	0.000574452	0.00268409
Iba_chr03bCG15260	115.194	-1.02057	0.236911	-4.3078	1.64883e-05	0.000114704
Iba_chr03bCG15550	22.6705	-7.89152	1.27061	-6.21081	5.27129e-10	9.26097e-09
Iba_chr03bCG15590	239.779	-1.01264	0.209602	-4.83127	1.35664e-06	1.2102e-05
Iba_chr03bCG15650	552.874	-1.452	0.252031	-5.7612	8.35159e-09	1.17465e-07
Iba_chr03bCG15870	12.5139	-7.03457	1.44101	-4.88169	1.05179e-06	9.61308e-06
Iba_chr03bCG15930	855.403	-1.28849	0.141989	-9.07455	1.14149e-19	8.64412e-18
Iba_chr03bCG16450	336.214	-1.08086	0.177547	-6.08773	1.14521e-09	1.90087e-08
Iba_chr03bCG16460	257.75	-2.26501	0.312586	-7.24605	4.29098e-13	1.3104e-11
Iba_chr03bCG16810	27377.6	-1.18003	0.166843	-7.07273	1.51916e-12	4.22568e-11
Iba_chr03bCG1730	13.587	-7.15367	1.41938	-5.04001	4.65503e-07	4.60166e-06
Iba_chr03bCG17350	443.805	-1.68191	0.145463	-11.5625	6.38336e-31	1.27908e-28
Iba_chr03bCG17640	28.0464	-8.19851	1.34185	-6.10985	9.97242e-10	1.66959e-08
Iba_chr03bCG17830	11.0837	-6.85847	1.65806	-4.13645	3.52721e-05	0.000226359
Iba_chr03bCG17910	82.5189	-9.75539	1.23148	-7.92169	2.34305e-15	9.92008e-14
Iba_chr03bCG17930	1432.87	-1.28333	0.167132	-7.67855	1.60894e-14	6.07901e-13
Iba_chr03bCG18340	123.351	-1.0286	0.212228	-4.84669	1.25539e-06	1.12878e-05
Iba_chr03bCG18350	1449.76	-1.03475	0.173267	-5.97203	2.34315e-09	3.66728e-08
Iba_chr03bCG18500	64.1166	-1.03252	0.283853	-3.63753	0.00027526	0.00140161
Iba_chr03bCG18780	249.084	-1.35613	0.14368	-9.43854	3.78023e-21	3.36288e-19
Iba_chr03bCG19120	182.84	-1.44523	0.170183	-8.49223	2.02713e-17	1.14967e-15
Iba_chr03bCG19310	144.469	-1.32715	0.193174	-6.87023	6.40965e-12	1.60348e-10
Iba_chr03bCG2100	515.654	-1.12159	0.184926	-6.0651	1.31876e-09	2.16428e-08
Iba_chr03bCG2130	4.81287	-5.65599	2.13057	-2.65469	0.00793823	0.0255628
Iba_chr03bCG2320	45.5416	-1.66788	0.311012	-5.36277	8.19553e-08	9.47178e-07
Iba_chr03bCG2330	47.3697	-1.09104	0.322002	-3.3883	0.000703271	0.00320094
Iba_chr03bCG2390	378.067	-2.67872	0.212583	-12.6008	2.08931e-36	6.24422e-34
Iba_chr03bCG5470	27.1223	-8.15052	1.24965	-6.52225	6.92608e-11	1.432e-09
Iba_chr03bCG6890	25.0118	-8.03381	1.2668	-6.34179	2.27106e-10	4.28349e-09
Iba_chr03bCG6980	21.573	-3.98739	1.16882	-3.41146	0.000646154	0.00297341
Iba_chr03bCG7430	53.4889	-9.13076	1.2533	-7.2854	3.20726e-13	9.98068e-12
Iba_chr03bCG7450	67.3002	-1.1967	0.323328	-3.7012	0.000214582	0.00112527
Iba_chr03bCG7640	15.679	-7.36027	1.35544	-5.43017	5.6302e-08	6.71935e-07
Iba_chr03bCG8580	160.128	-1.47019	0.247606	-5.93762	2.89196e-09	4.44759e-08
Iba_chr03bCG8890	11.9992	-6.97346	2.32977	-2.9932	0.00276071	0.0104026
Iba_chr03cCG0250	993.951	-3.74489	0.509101	-7.35589	1.89652e-13	6.08695e-12
Iba_chr03cCG0300	9.56629	-6.6476	1.59023	-4.18026	2.91176e-05	0.000190998
Iba_chr03cCG10270	34.2018	-8.48499	1.22623	-6.91957	4.53001e-12	1.16475e-10
Iba_chr03cCG10460	71.3194	-1.00348	0.343375	-2.9224	0.0034735	0.0126785
Iba_chr03cCG1070	13.1607	-7.10721	2.262	-3.14201	0.00167794	0.00678909
Iba_chr03cCG11240	17.8317	-7.54448	1.3818	-5.45991	4.76386e-08	5.78668e-07
Iba_chr03cCG11460	980.956	-1.81954	0.292084	-6.2295	4.6792e-10	8.29238e-09
Iba_chr03cCG11770	373.535	-1.48463	0.294818	-5.03576	4.75964e-07	4.69721e-06
Iba_chr03cCG12170	228.205	-1.73674	0.230161	-7.54576	4.49658e-14	1.5889e-12
Iba_chr03cCG12190	62.9299	-9.36402	1.22113	-7.66833	1.74246e-14	6.53705e-13
Iba_chr03cCG12370	158.254	-10.6955	1.21696	-8.78872	1.5127e-18	9.92266e-17
Iba_chr03cCG12600	17.3147	-7.50206	1.35837	-5.52285	3.33554e-08	4.18007e-07
Iba_chr03cCG12870	12.9513	-7.08368	2.278	-3.10961	0.00187337	0.00745565
Iba_chr03cCG13030	246.23	-2.7427	0.223091	-12.2941	9.74344e-35	2.65131e-32
Iba_chr03cCG13040	76.3221	-2.94516	0.328707	-8.95981	3.25238e-19	2.3193e-17
Iba_chr03cCG13050	500.287	-2.79787	0.190568	-14.6818	8.43588e-49	4.87796e-46
Iba_chr03cCG13290	61.2302	-1.01324	0.26431	-3.83352	0.000126321	0.00070528
Iba_chr03cCG13320	38.1788	-1.10039	0.394525	-2.78916	0.00528454	0.018115
Iba_chr03cCG13590	104.929	-1.08336	0.243	-4.45827	8.26235e-06	6.15448e-05
Iba_chr03cCG1360	333.544	-1.08328	0.286356	-3.78297	0.00015497	0.000844511
Iba_chr03cCG13600	140.827	-1.0951	0.235524	-4.64964	3.32512e-06	2.72054e-05
Iba_chr03cCG1380	630.093	-2.66107	0.191652	-13.8849	7.81916e-44	3.51024e-41
Iba_chr03cCG13800	354.612	-1.04377	0.141229	-7.39067	1.46093e-13	4.76364e-12
Iba_chr03cCG13880	42.3048	-8.79094	1.23887	-7.09595	1.28463e-12	3.61396e-11
Iba_chr03cCG2080	34.9798	-8.51642	1.26393	-6.73804	1.60533e-11	3.72927e-10
Iba_chr03cCG3310	12.3492	-7.01551	1.43555	-4.88699	1.02387e-06	9.38699e-06
Iba_chr03cCG4110	35.2935	-1.49114	0.374559	-3.98105	6.86113e-05	0.000411076
Iba_chr03cCG4160	6.61394	-6.11422	1.8314	-3.33855	0.000842156	0.00374685
Iba_chr03cCG4300	43.8651	-8.84316	1.22168	-7.23854	4.53556e-13	1.37797e-11
Iba_chr03cCG4830	90.882	-1.23273	0.220415	-5.59276	2.23487e-08	2.89517e-07
Iba_chr03cCG5210	32.0185	-1.10648	0.394068	-2.80784	0.0049875	0.0172485
Iba_chr03cCG6270	9.49463	-6.63576	2.49112	-2.66377	0.00772709	0.0249911
Iba_chr03cCG6360	138.569	-1.05224	0.1953	-5.38778	7.13314e-08	8.34272e-07
Iba_chr03cCG6770	112.31	-2.50535	0.272867	-9.18159	4.24776e-20	3.37272e-18
Iba_chr03cCG7240	110.745	-1.36483	0.269427	-5.06566	4.06997e-07	4.06867e-06
Iba_chr03cCG8480	446.053	-1.00641	0.106888	-9.41551	4.70802e-21	4.14322e-19
Iba_chr03cCG9320	49.4714	-3.23762	0.746313	-4.33815	1.43688e-05	0.000101298
Iba_chr03dCG0230	369.299	-3.77575	0.326889	-11.5506	7.33269e-31	1.46373e-28
Iba_chr03dCG0320	8.54416	-6.48476	1.85327	-3.49909	0.000466849	0.0022324
Iba_chr03dCG0760	600.185	-2.60033	0.225183	-11.5477	7.58523e-31	1.51131e-28
Iba_chr03dCG10360	129.331	-1.12785	0.230365	-4.8959	9.78562e-07	9.01663e-06
Iba_chr03dCG10370	13.0254	-7.09181	2.29523	-3.0898	0.00200293	0.00790093
Iba_chr03dCG10620	65.5009	-9.42164	1.21176	-7.77515	7.53609e-15	2.9963e-13
Iba_chr03dCG1070	14.7607	-7.27383	1.432	-5.07949	3.78445e-07	3.80973e-06
Iba_chr03dCG10760	14.5015	-7.248	1.40136	-5.17212	2.31448e-07	2.43982e-06
Iba_chr03dCG10880	172.106	-1.96243	0.457614	-4.2884	1.79966e-05	0.000124078
Iba_chr03dCG10890	7.12968	-6.22224	1.80737	-3.44271	0.000575909	0.00269007
Iba_chr03dCG10900	10.6865	-6.80688	2.39763	-2.839	0.00452546	0.0158772
Iba_chr03dCG11130	181.257	-1.41329	0.169462	-8.33987	7.43742e-17	3.90193e-15
Iba_chr03dCG11790	7.42058	-6.28024	1.75938	-3.56957	0.000357562	0.00176526
Iba_chr03dCG11840	560.929	-1.14471	0.15242	-7.51026	5.90091e-14	2.04506e-12
Iba_chr03dCG12550	153.151	-1.09494	0.185308	-5.90875	3.44719e-09	5.21643e-08
Iba_chr03dCG13000	43.5523	-2.79527	0.366846	-7.61976	2.54153e-14	9.302e-13
Iba_chr03dCG3000	44.4167	-1.56758	0.400223	-3.91678	8.97396e-05	0.000521033
Iba_chr03dCG3830	39.5024	-8.69185	1.28863	-6.74504	1.52988e-11	3.56489e-10
Iba_chr03dCG4200	34.4174	-8.49374	1.2329	-6.88922	5.60979e-12	1.41887e-10
Iba_chr03dCG4260	31.067	-4.54696	1.08919	-4.17463	2.98477e-05	0.000195198
Iba_chr03dCG4330	111.011	-1.41069	0.223609	-6.30871	2.81363e-10	5.20987e-09
Iba_chr03dCG4690	947.468	-1.26822	0.185746	-6.82775	8.62586e-12	2.10013e-10
Iba_chr03dCG4790	32.1309	-8.39563	1.25123	-6.70991	1.94747e-11	4.45309e-10
Iba_chr03dCG5020	279.492	-1.61363	0.250162	-6.45035	1.11595e-10	2.22263e-09
Iba_chr03dCG5140	36.5332	-1.22871	0.339048	-3.62401	0.000290072	0.00146797
Iba_chr03dCG5330	2748.95	-2.0045	0.315133	-6.36079	2.00714e-10	3.8374e-09
Iba_chr03dCG5360	680.113	-1.09737	0.0988716	-11.0989	1.26961e-28	2.1613e-26
Iba_chr03dCG5500	79.634	-1.31898	0.273514	-4.82235	1.41877e-06	1.25937e-05
Iba_chr03dCG5790	19.6495	-1.56379	0.566509	-2.76039	0.00577327	0.0195261
Iba_chr03dCG6300	290.927	-1.38453	0.25166	-5.5016	3.76354e-08	4.66533e-07
Iba_chr03dCG6410	336.993	-1.16434	0.28226	-4.12506	3.70641e-05	0.000236547
Iba_chr03dCG6480	44.0583	-8.84998	1.21249	-7.29899	2.89926e-13	9.08601e-12
Iba_chr03dCG7090	13.3845	-7.13114	1.45393	-4.90474	9.35503e-07	8.66324e-06
Iba_chr03dCG7110	106.69	-1.24335	0.323788	-3.84001	0.000123029	0.000688794
Iba_chr03dCG7460	29.6195	-8.27638	1.32626	-6.24041	4.36419e-10	7.7882e-09
Iba_chr03dCG7580	9.60716	-6.65338	1.6432	-4.04903	5.14293e-05	0.000317265
Iba_chr03dCG7890	123.307	-1.02871	0.325618	-3.15924	0.0015818	0.00645329
Iba_chr03dCG8180	82.5474	-1.48366	0.408092	-3.6356	0.000277329	0.00141079
Iba_chr03dCG8630	241.776	-1.05147	0.20575	-5.11044	3.21417e-07	3.28949e-06
Iba_chr03dCG9130	77.2625	-1.34618	0.265526	-5.06984	3.9814e-07	3.98875e-06
Iba_chr03dCG9370	426.972	-1.9042	0.127623	-14.9205	2.42283e-50	1.51635e-47
Iba_chr03eCG0440	66.0026	-1.26588	0.345024	-3.66897	0.00024353	0.00126006
Iba_chr03eCG0780	164.412	-1.15762	0.262209	-4.41489	1.01061e-05	7.37738e-05
Iba_chr03eCG0870	627.106	-1.58867	0.157105	-10.1122	4.87923e-24	5.80683e-22
Iba_chr03eCG0880	151.579	-1.17446	0.406775	-2.88725	0.00388623	0.0139534
Iba_chr03eCG0890	252.601	-1.17039	0.191919	-6.09834	1.07177e-09	1.78678e-08
Iba_chr03eCG10220	718.613	-1.74162	0.162331	-10.7289	7.4512e-27	1.12291e-24
Iba_chr03eCG10360	94.609	-1.03258	0.363581	-2.84004	0.00451074	0.0158323
Iba_chr03eCG10640	1301.21	-1.35915	0.196297	-6.92396	4.39201e-12	1.13283e-10
Iba_chr03eCG11050	171.107	-1.00746	0.184705	-5.45442	4.91337e-08	5.94049e-07
Iba_chr03eCG11130	18.8501	-7.62503	1.31355	-5.80493	6.43945e-09	9.26731e-08
Iba_chr03eCG11250	64.878	-1.65548	0.387648	-4.27058	1.94968e-05	0.000133272
Iba_chr03eCG11600	54.9356	-1.03878	0.365176	-2.84459	0.00444691	0.0156459
Iba_chr03eCG1170	92.8748	-1.04833	0.318624	-3.29019	0.00100119	0.00435622
Iba_chr03eCG11730	257.904	-1.6695	0.162403	-10.28	8.67536e-25	1.07956e-22
Iba_chr03eCG1540	363.857	-1.98362	0.390815	-5.07558	3.86311e-07	3.88157e-06
Iba_chr03eCG1870	78.9461	-1.34987	0.269689	-5.0053	5.57756e-07	5.42094e-06
Iba_chr03eCG2170	229.661	-1.09846	0.151106	-7.26945	3.60963e-13	1.11416e-11
Iba_chr03eCG2340	1000.05	-1.84715	0.289061	-6.3902	1.65669e-10	3.22063e-09
Iba_chr03eCG2390	281.439	-1.18907	0.197186	-6.03022	1.6374e-09	2.63869e-08
Iba_chr03eCG2610	158.161	-1.3762	0.279369	-4.92611	8.38846e-07	7.83788e-06
Iba_chr03eCG3210	49.5159	-9.0193	1.2073	-7.47062	7.98193e-14	2.71411e-12
Iba_chr03eCG3780	19.0312	-3.34588	1.21416	-2.75572	0.00585639	0.0197689
Iba_chr03eCG3840	1275.25	-1.13518	0.115883	-9.79594	1.17202e-22	1.21347e-20
Iba_chr03eCG3940	12.2156	-6.99959	1.44482	-4.84461	1.26862e-06	1.1399e-05
Iba_chr03eCG4010	70.7284	-1.1971	0.296589	-4.03625	5.43135e-05	0.000333376
Iba_chr03eCG4430	43.198	-1.93711	0.402517	-4.81248	1.49067e-06	1.31849e-05
Iba_chr03eCG4450	31.1091	-1.11305	0.43028	-2.58681	0.00968684	0.0301577
Iba_chr03eCG5070	75.6247	-1.08635	0.221948	-4.89462	9.84941e-07	9.07148e-06
Iba_chr03eCG5080	48.2061	-1.90082	0.30287	-6.27602	3.47358e-10	6.31486e-09
Iba_chr03eCG5170	23.9353	-1.39226	0.465572	-2.99043	0.00278582	0.010482
Iba_chr03eCG5710	212.329	-1.75439	0.332161	-5.28173	1.27969e-07	1.42197e-06
Iba_chr03eCG6130	198.42	-1.10227	0.243646	-4.52406	6.06659e-06	4.67793e-05
Iba_chr03eCG6590	158.394	-1.16891	0.165484	-7.06353	1.6232e-12	4.49862e-11
Iba_chr03eCG6670	6.22124	-6.0267	1.8879	-3.19228	0.00141155	0.00584951
Iba_chr03eCG6990	107.617	-1.06467	0.350001	-3.0419	0.00235086	0.009067
Iba_chr03eCG7650	40.4783	-1.56636	0.472407	-3.3157	0.000914129	0.00402698
Iba_chr03eCG8190	46.6798	-8.93422	1.26006	-7.09032	1.338e-12	3.75615e-11
Iba_chr03eCG8220	110.124	-1.65185	0.278014	-5.94158	2.82286e-09	4.35088e-08
Iba_chr03eCG8710	337.12	-1.20001	0.152414	-7.87336	3.45253e-15	1.42544e-13
Iba_chr03eCG8920	550.995	-2.04167	0.230425	-8.86046	7.96837e-19	5.3863e-17
Iba_chr03eCG8930	219.475	-1.15499	0.222793	-5.18415	2.16999e-07	2.3005e-06
Iba_chr03eCG8970	500.55	-1.10141	0.195975	-5.62016	1.90777e-08	2.50314e-07
Iba_chr03eCG9160	104.931	-1.20787	0.242195	-4.98718	6.12656e-07	5.89155e-06
Iba_chr03eCG9550	14.0259	-7.19866	1.42401	-5.05519	4.29952e-07	4.28126e-06
Iba_chr03eCG9610	9798.58	-1.1734	0.160843	-7.29531	2.9797e-13	9.31065e-12
Iba_chr03eCG9870	198.081	-4.19874	1.43309	-2.92985	0.00339123	0.0124149
Iba_chr03fCG0310	1292.57	-3.62331	0.34777	-10.4187	2.03741e-25	2.67951e-23
Iba_chr03fCG0370	9.20129	-6.59176	1.67322	-3.93955	8.16335e-05	0.000478723
Iba_chr03fCG0790	288.758	-1.54073	0.210654	-7.31406	2.59188e-13	8.15391e-12
Iba_chr03fCG0840	51.4659	-9.07482	1.21467	-7.47101	7.9583e-14	2.70694e-12
Iba_chr03fCG1110	493.103	-2.55441	0.156837	-16.2871	1.21964e-59	1.0997e-56
Iba_chr03fCG3270	72.7617	-9.57479	1.2699	-7.5398	4.707e-14	1.65775e-12
Iba_chr03fCG3800	197.744	-4.26228	1.36477	-3.12307	0.00178975	0.00716869
Iba_chr03fCG4190	671.532	-1.64127	0.142199	-11.542	8.0987e-31	1.6106e-28
Iba_chr03fCG4240	10.5282	-6.78571	1.63558	-4.1488	3.34227e-05	0.000215805
Iba_chr03fCG4560	627.623	-1.19051	0.238062	-5.00081	5.70891e-07	5.53192e-06
Iba_chr03fCG5040	231.479	-1.19297	0.158487	-7.52728	5.18087e-14	1.81145e-12
Iba_chr03fCG5310	12.2901	-7.00808	2.31029	-3.03342	0.00241797	0.00929081
Iba_chr03fCG5440	61.9319	-1.56403	0.260967	-5.99321	2.05733e-09	3.25307e-08
Iba_chr03fCG5500	4.80622	-5.65409	2.18541	-2.5872	0.00967602	0.0301302
Iba_chr03fCG5750	356.082	-1.0027	0.174779	-5.73696	9.63889e-09	1.3425e-07
Iba_chr04aCG0050	9.25939	-6.60039	1.67961	-3.92972	8.50438e-05	0.000496506
Iba_chr04aCG0400	33.9118	-1.72666	0.468054	-3.68902	0.000225123	0.00117516
Iba_chr04aCG0820	37.8932	-8.63287	1.22041	-7.07372	1.50831e-12	4.1999e-11
Iba_chr04aCG0890	9.98934	-6.7097	2.45061	-2.73797	0.00618203	0.0206896
Iba_chr04aCG10020	174.202	-1.4476	0.171154	-8.45789	2.72257e-17	1.52178e-15
Iba_chr04aCG10170	373.631	-1.10953	0.20235	-5.4832	4.17702e-08	5.1366e-07
Iba_chr04aCG10310	355.513	-1.81141	0.298267	-6.0731	1.25461e-09	2.06761e-08
Iba_chr04aCG10480	206.491	-1.05023	0.213447	-4.92031	8.64083e-07	8.0573e-06
Iba_chr04aCG10870	420.39	-1.1957	0.156847	-7.62336	2.47147e-14	9.05804e-13
Iba_chr04aCG11370	137.4	-1.31278	0.262904	-4.99338	5.93327e-07	5.72742e-06
Iba_chr04aCG11770	13.8381	-7.17944	1.45238	-4.94321	7.68462e-07	7.23615e-06
Iba_chr04aCG11860	904.851	-1.11281	0.134197	-8.29237	1.11011e-16	5.70033e-15
Iba_chr04aCG11890	210.053	-2.84495	0.317273	-8.96687	3.05056e-19	2.18564e-17
Iba_chr04aCG12090	17.5269	-7.52046	1.43728	-5.23241	1.67312e-07	1.81387e-06
Iba_chr04aCG12110	95.817	-1.29385	0.287869	-4.49457	6.97095e-06	5.29356e-05
Iba_chr04aCG12140	27.1024	-1.59896	0.553042	-2.89121	0.00383756	0.0138028
Iba_chr04aCG12240	206.112	-1.48424	0.250483	-5.92553	3.11296e-09	4.75598e-08
Iba_chr04aCG12270	119.454	-1.01169	0.223361	-4.52937	5.91603e-06	4.57477e-05
Iba_chr04aCG12320	10.6108	-6.79591	2.5056	-2.71229	0.00668207	0.02211
Iba_chr04aCG12440	36.3591	-8.57298	1.24416	-6.89055	5.55761e-12	1.40687e-10
Iba_chr04aCG1250	405.341	-1.60606	0.1786	-8.99247	2.41739e-19	1.75684e-17
Iba_chr04aCG12780	2846	-1.01705	0.143243	-7.10018	1.24591e-12	3.50831e-11
Iba_chr04aCG13070	100.691	-2.15221	0.380154	-5.66142	1.50125e-08	2.01243e-07
Iba_chr04aCG13140	23.3891	-7.93624	1.30482	-6.08225	1.18511e-09	1.95946e-08
Iba_chr04aCG1320	281.901	-1.6921	0.175454	-9.64412	5.20557e-22	5.05801e-20
Iba_chr04aCG13250	14.9001	-7.28523	1.59772	-4.55977	5.12106e-06	4.01489e-05
Iba_chr04aCG14320	54.8965	-1.0316	0.331793	-3.10918	0.0018761	0.00746482
Iba_chr04aCG14660	474.26	-2.52814	0.223692	-11.3019	1.2844e-29	2.33998e-27
Iba_chr04aCG1490	1982.44	-1.48669	0.142707	-10.4178	2.05741e-25	2.69582e-23
Iba_chr04aCG14970	161.189	-1.03153	0.238529	-4.32454	1.52851e-05	0.000107119
Iba_chr04aCG15690	85.1316	-1.201	0.241255	-4.97814	6.41966e-07	6.14619e-06
Iba_chr04aCG1650	32.7211	-8.42132	1.30002	-6.47785	9.30398e-11	1.8766e-09
Iba_chr04aCG17020	259.89	-1.11188	0.163057	-6.81898	9.169e-12	2.22018e-10
Iba_chr04aCG17270	11.1973	-6.87324	1.54291	-4.45472	8.40027e-06	6.2461e-05
Iba_chr04aCG17820	22.0826	-7.85276	1.34401	-5.8428	5.13305e-09	7.51735e-08
Iba_chr04aCG18000	8.7	-6.50979	1.63983	-3.96979	7.19347e-05	0.000428755
Iba_chr04aCG18540	81.9441	-1.63646	0.245237	-6.67298	2.5066e-11	5.61221e-10
Iba_chr04aCG19110	29.4387	-8.26917	1.26465	-6.53872	6.20491e-11	1.29625e-09
Iba_chr04aCG1980	555.39	-2.35223	0.243382	-9.66475	4.2567e-22	4.17031e-20
Iba_chr04aCG2040	26.2242	-8.10107	1.31953	-6.13937	8.28475e-10	1.40726e-08
Iba_chr04aCG20470	49.5628	-9.02044	1.20585	-7.48056	7.40081e-14	2.53188e-12
Iba_chr04aCG20850	292.772	-1.32708	0.35455	-3.743	0.000181834	0.000971792
Iba_chr04aCG21110	230.701	-1.66626	0.18673	-8.92337	4.52298e-19	3.15766e-17
Iba_chr04aCG21790	106.09	-1.12299	0.204396	-5.4942	3.92475e-08	4.84935e-07
Iba_chr04aCG22170	17.5016	-2.43274	0.617912	-3.93703	8.24954e-05	0.000483298
Iba_chr04aCG22300	196.19	-1.81184	0.248897	-7.27948	3.3512e-13	1.03891e-11
Iba_chr04aCG22320	54.1041	-2.444	0.4059	-6.02118	1.73151e-09	2.77574e-08
Iba_chr04aCG22390	255.475	-1.38373	0.244444	-5.6607	1.50757e-08	2.01989e-07
Iba_chr04aCG23100	97.3606	-1.11473	0.211346	-5.27441	1.33187e-07	1.47442e-06
Iba_chr04aCG23260	1087.23	-1.26937	0.123348	-10.2909	7.74229e-25	9.65708e-23
Iba_chr04aCG23270	14.7467	-7.27157	1.36936	-5.3102	1.09507e-07	1.23187e-06
Iba_chr04aCG23530	40.9023	-8.74378	1.31336	-6.65756	2.78416e-11	6.18679e-10
Iba_chr04aCG23810	44.0172	-1.36264	0.366276	-3.72026	0.000199014	0.00105167
Iba_chr04aCG24500	300.042	-1.84237	0.185718	-9.92029	3.39782e-23	3.71165e-21
Iba_chr04aCG24520	283.616	-2.60882	0.218244	-11.9537	6.21266e-33	1.45595e-30
Iba_chr04aCG24580	383.411	-1.38275	0.231085	-5.98371	2.18117e-09	3.43193e-08
Iba_chr04aCG24850	225.207	-1.07389	0.146151	-7.34779	2.01509e-13	6.45193e-12
Iba_chr04aCG24990	90.2625	-1.34153	0.230883	-5.81043	6.23129e-09	8.99938e-08
Iba_chr04aCG25230	140.609	-1.16374	0.179893	-6.46907	9.86083e-11	1.9814e-09
Iba_chr04aCG25290	241.204	-1.18802	0.325753	-3.64699	0.000265329	0.00135812
Iba_chr04aCG25300	2001.75	-1.28549	0.113512	-11.3247	9.9022e-30	1.82556e-27
Iba_chr04aCG25310	5.93823	-5.95911	1.9129	-3.11522	0.00183806	0.00733283
Iba_chr04aCG25420	590.884	-1.30979	0.135578	-9.66074	4.42646e-22	4.32468e-20
Iba_chr04aCG25680	21.436	-7.81142	1.3393	-5.83248	5.46097e-09	7.95162e-08
Iba_chr04aCG2620	204.623	-1.85044	0.256523	-7.21353	5.45214e-13	1.63037e-11
Iba_chr04aCG2690	121.965	-1.64555	0.249012	-6.60831	3.88728e-11	8.41316e-10
Iba_chr04aCG3140	18.6611	-7.61076	1.35232	-5.62794	1.82378e-08	2.40152e-07
Iba_chr04aCG3190	87.5377	-2.92686	0.320879	-9.12136	7.41871e-20	5.72802e-18
Iba_chr04aCG3240	110.636	-1.05257	0.219657	-4.79186	1.65243e-06	1.44678e-05
Iba_chr04aCG3300	18.0196	-7.56024	1.31933	-5.73035	1.00224e-08	1.39172e-07
Iba_chr04aCG3510	798.616	-1.6542	0.163201	-10.136	3.82576e-24	4.57354e-22
Iba_chr04aCG3710	100.498	-1.37043	0.223778	-6.12404	9.12306e-10	1.53901e-08
Iba_chr04aCG4030	217.307	-2.19637	0.314738	-6.97839	2.98578e-12	7.95181e-11
Iba_chr04aCG4040	4518.07	-2.40947	0.294442	-8.18318	2.76454e-16	1.33759e-14
Iba_chr04aCG4130	26.5905	-8.12154	1.31789	-6.16253	7.15895e-10	1.2313e-08
Iba_chr04aCG4140	5503.7	-1.03077	0.114442	-9.00695	2.11875e-19	1.55039e-17
Iba_chr04aCG4230	89.9552	-1.09715	0.331823	-3.30643	0.000944926	0.00414241
Iba_chr04aCG4290	2111.37	-1.38762	0.122324	-11.3438	7.9603e-30	1.47809e-27
Iba_chr04aCG4320	10673.1	-2.7701	0.240322	-11.5266	9.68553e-31	1.91188e-28
Iba_chr04aCG4530	133.668	-10.4515	1.67607	-6.2357	4.49762e-10	8.00081e-09
Iba_chr04aCG4550	92.9766	-9.92799	1.6975	-5.84861	4.95706e-09	7.28267e-08
Iba_chr04aCG4560	533.353	-1.05308	0.179334	-5.87221	4.30032e-09	6.39107e-08
Iba_chr04aCG4730	40.271	-8.72155	1.2294	-7.09417	1.30126e-12	3.65879e-11
Iba_chr04aCG4950	331.319	-1.4296	0.149578	-9.55752	1.20616e-21	1.13067e-19
Iba_chr04aCG5320	46.8086	-8.93672	1.27347	-7.01759	2.25733e-12	6.12211e-11
Iba_chr04aCG5400	253.422	-1.22123	0.264286	-4.62085	3.82166e-06	3.07851e-05
Iba_chr04aCG5540	47.4156	-4.77255	1.79368	-2.66076	0.00779641	0.0251855
Iba_chr04aCG5570	116.597	-1.12675	0.189905	-5.93323	2.97033e-09	4.55573e-08
Iba_chr04aCG5930	14.6481	-7.26146	1.43003	-5.07784	3.81749e-07	3.84036e-06
Iba_chr04aCG6150	40.9611	-8.74438	1.22634	-7.13048	1.0002e-12	2.87519e-11
Iba_chr04aCG6670	3073.37	-1.70505	0.141231	-12.0728	1.47046e-33	3.62995e-31
Iba_chr04aCG6680	540.396	-1.65836	0.189829	-8.73606	2.41375e-18	1.54335e-16
Iba_chr04aCG6810	269.514	-1.39523	0.204036	-6.83816	8.02149e-12	1.96694e-10
Iba_chr04aCG7320	87.4104	-1.67321	0.317046	-5.27751	1.30953e-07	1.45225e-06
Iba_chr04aCG7700	181.867	-1.18359	0.235098	-5.03445	4.79221e-07	4.72454e-06
Iba_chr04aCG7740	15.9852	-7.38828	1.35041	-5.47114	4.47142e-08	5.46144e-07
Iba_chr04aCG7830	18.1677	-7.57213	1.30956	-5.7822	7.37289e-09	1.04929e-07
Iba_chr04aCG8370	87.7898	-1.2877	0.389605	-3.30515	0.000949267	0.00415887
Iba_chr04aCG8390	15.6943	-7.36151	1.36429	-5.39585	6.82001e-08	8.00554e-07
Iba_chr04aCG8830	26.9049	-8.13993	1.2857	-6.33114	2.4335e-10	4.56318e-09
Iba_chr04aCG9160	311.672	-1.22939	0.14196	-8.6601	4.71331e-18	2.90543e-16
Iba_chr04aCG9440	53.1935	-1.03438	0.329831	-3.13608	0.00171223	0.0069063
Iba_chr04aCG9640	31.9695	-8.38675	1.25053	-6.70658	1.99235e-11	4.5479e-10
Iba_chr04aCG9800	109.051	-1.75783	0.278747	-6.30617	2.86027e-10	5.28519e-09
Iba_chr04aCG9810	485.071	-1.27918	0.138023	-9.26786	1.89909e-20	1.5761e-18
Iba_chr04bCG0200	1936.37	-1.58203	0.160601	-9.85068	6.80794e-23	7.20018e-21
Iba_chr04bCG0320	280.667	-1.02946	0.189621	-5.42903	5.66617e-08	6.75926e-07
Iba_chr04bCG0820	9.6945	-6.66693	1.67224	-3.98683	6.69628e-05	0.000402246
Iba_chr04bCG0830	132.637	-1.44008	0.293775	-4.90199	9.48718e-07	8.7728e-06
Iba_chr04bCG0880	210.383	-1.17421	0.168071	-6.98638	2.82064e-12	7.54981e-11
Iba_chr04bCG10230	15.2941	-7.32362	1.3665	-5.3594	8.34997e-08	9.63561e-07
Iba_chr04bCG10590	611.698	-1.36518	0.123213	-11.0798	1.57154e-28	2.64984e-26
Iba_chr04bCG10790	25.9732	-8.08825	1.251	-6.46544	1.01007e-10	2.02693e-09
Iba_chr04bCG1150	46.742	-1.65665	0.405685	-4.08358	4.43475e-05	0.000278142
Iba_chr04bCG12430	19.4485	-7.6713	1.38471	-5.54001	3.0245e-08	3.82277e-07
Iba_chr04bCG13070	178.129	-2.63243	0.209929	-12.5396	4.52993e-36	1.32408e-33
Iba_chr04bCG1310	75.5102	-1.16768	0.354081	-3.29778	0.00097453	0.00425554
Iba_chr04bCG13370	59.4958	-1.2908	0.28182	-4.58022	4.64493e-06	3.67655e-05
Iba_chr04bCG14600	20.9618	-7.77905	1.38901	-5.60043	2.13815e-08	2.78106e-07
Iba_chr04bCG14730	14.1894	-3.59891	1.29139	-2.78685	0.00532227	0.0182262
Iba_chr04bCG14790	10.6027	-6.7951	2.42438	-2.80282	0.00506586	0.0174758
Iba_chr04bCG1490	208.389	-1.03356	0.272422	-3.79398	0.000148255	0.000812784
Iba_chr04bCG1550	50.0916	-9.03553	1.21342	-7.44631	9.59846e-14	3.23074e-12
Iba_chr04bCG15550	75.8499	-1.4834	0.330854	-4.48356	7.34071e-06	5.54821e-05
Iba_chr04bCG16080	17.7684	-7.54071	1.32074	-5.70946	1.13333e-08	1.56092e-07
Iba_chr04bCG18100	196.905	-2.15887	0.355565	-6.07166	1.26597e-09	2.08503e-08
Iba_chr04bCG18320	504.233	-1.68947	0.157826	-10.7046	9.68164e-27	1.45083e-24
Iba_chr04bCG18680	359.938	-1.04976	0.292856	-3.58458	0.000337627	0.001679
Iba_chr04bCG1890	71.7228	-2.92796	0.377088	-7.76465	8.18693e-15	3.22853e-13
Iba_chr04bCG18920	4.67666	-5.61425	2.17661	-2.57935	0.00989863	0.0307137
Iba_chr04bCG19170	172.723	-1.90582	0.241221	-7.90074	2.77254e-15	1.16045e-13
Iba_chr04bCG19200	159.353	-2.20845	0.224974	-9.81649	9.56159e-23	9.96391e-21
Iba_chr04bCG19240	255.684	-1.50052	0.177471	-8.45503	2.79004e-17	1.55827e-15
Iba_chr04bCG19540	147.915	-1.00799	0.192211	-5.24419	1.56971e-07	1.711e-06
Iba_chr04bCG19990	194.039	-1.2212	0.188846	-6.46668	1.00183e-10	2.01114e-09
Iba_chr04bCG20070	472.486	-1.21126	0.237272	-5.10494	3.30894e-07	3.37286e-06
Iba_chr04bCG20080	1799.36	-1.26589	0.103086	-12.28	1.15978e-34	3.1082e-32
Iba_chr04bCG20360	10.7088	-6.81018	2.38994	-2.84951	0.00437861	0.0154501
Iba_chr04bCG20570	25.6195	-8.06907	1.33203	-6.05773	1.3806e-09	2.25499e-08
Iba_chr04bCG2510	61.8266	-1.57648	0.33368	-4.72453	2.30651e-06	1.95587e-05
Iba_chr04bCG2690	204.337	-1.3749	0.391704	-3.51004	0.000448038	0.00215377
Iba_chr04bCG3240	91.2979	-1.18773	0.211177	-5.62432	1.86245e-08	2.44911e-07
Iba_chr04bCG3300	19.3929	-7.66673	1.33442	-5.74537	9.17193e-09	1.28368e-07
Iba_chr04bCG3530	420.208	-1.7926	0.155347	-11.5393	8.35851e-31	1.65916e-28
Iba_chr04bCG3730	97.0919	-1.12326	0.255418	-4.39775	1.09376e-05	7.91809e-05
Iba_chr04bCG4050	1040.27	-2.43153	0.282798	-8.59813	8.10282e-18	4.85148e-16
Iba_chr04bCG4290	974.705	-1.11519	0.118927	-9.37713	6.77938e-21	5.87377e-19
Iba_chr04bCG4320	6516.78	-2.933	0.238702	-12.2873	1.06049e-34	2.87103e-32
Iba_chr04bCG4570	58.1544	-9.25167	1.21731	-7.60012	2.95846e-14	1.07283e-12
Iba_chr04bCG4970	6.99021	-6.19509	1.85129	-3.34637	0.000818763	0.00365469
Iba_chr04bCG5120	171.378	-1.03598	0.200311	-5.17186	2.3177e-07	2.44297e-06
Iba_chr04bCG5180	27.3636	-2.08817	0.558326	-3.74005	0.000183982	0.000982138
Iba_chr04bCG5380	116.423	-1.08092	0.285846	-3.78149	0.000155892	0.000849053
Iba_chr04bCG5740	267.192	-1.4433	0.20968	-6.88334	5.84646e-12	1.47159e-10
Iba_chr04bCG5750	90.4977	-1.02	0.201219	-5.0691	3.99698e-07	4.00247e-06
Iba_chr04bCG5910	42.4085	-8.79446	1.22287	-7.19165	6.40121e-13	1.89289e-11
Iba_chr04bCG6160	283.041	-1.51069	0.182821	-8.26326	1.41751e-16	7.1241e-15
Iba_chr04bCG6180	101.398	-1.03098	0.267534	-3.85363	0.00011638	0.000656055
Iba_chr04bCG6970	1928.13	-1.04374	0.146426	-7.12812	1.01752e-12	2.91884e-11
Iba_chr04bCG7060	231.506	-1.29709	0.319254	-4.06287	4.84727e-05	0.000300928
Iba_chr04bCG7530	58.0391	-1.06929	0.337533	-3.16797	0.00153508	0.00629099
Iba_chr04bCG7600	327.885	-1.22923	0.218787	-5.61837	1.92772e-08	2.52743e-07
Iba_chr04bCG7900	54.1381	-1.42562	0.38065	-3.74523	0.000180232	0.000964053
Iba_chr04bCG8080	30.4059	-8.31595	1.23905	-6.71158	1.92531e-11	4.41192e-10
Iba_chr04bCG8360	290.814	-1.35321	0.182639	-7.40921	1.27057e-13	4.19433e-12
Iba_chr04bCG8620	294.093	-1.3547	0.242066	-5.5964	2.18844e-08	2.83952e-07
Iba_chr04bCG8980	189.594	-1.83762	0.195541	-9.3976	5.58198e-21	4.87603e-19
Iba_chr04bCG9460	1303.44	-2.06098	0.30409	-6.77751	1.22266e-11	2.89725e-10
Iba_chr04bCG9510	10.5765	-6.7922	2.39917	-2.83106	0.00463947	0.0162274
Iba_chr04cCG0250	16.04	-7.39277	1.37044	-5.39447	6.8727e-08	8.06116e-07
Iba_chr04cCG10040	54.6015	-1.91055	0.297797	-6.4156	1.40271e-10	2.75001e-09
Iba_chr04cCG10050	406.051	-1.33781	0.138331	-9.67108	4.0015e-22	3.92752e-20
Iba_chr04cCG10250	33.7824	-1.18257	0.355081	-3.33041	0.000867191	0.00384681
Iba_chr04cCG10280	10.7694	-6.81759	2.41125	-2.82741	0.00469262	0.0163804
Iba_chr04cCG10490	185.795	-1.64015	0.300992	-5.44916	5.06084e-08	6.10284e-07
Iba_chr04cCG11310	187.351	-1.24046	0.199975	-6.20306	5.53774e-10	9.69706e-09
Iba_chr04cCG11660	16.5082	-7.43439	1.33485	-5.56946	2.55532e-08	3.2701e-07
Iba_chr04cCG11690	39.8121	-2.32005	0.805987	-2.87852	0.00399546	0.0142968
Iba_chr04cCG1180	1143.43	-1.40074	0.158289	-8.84928	8.80818e-19	5.93136e-17
Iba_chr04cCG12180	585.486	-1.05786	0.113047	-9.35776	8.1446e-21	7.01095e-19
Iba_chr04cCG12970	79.7013	-1.56524	0.27299	-5.73368	9.82725e-09	1.36641e-07
Iba_chr04cCG13170	96.134	-1.08152	0.21136	-5.11695	3.10518e-07	3.18868e-06
Iba_chr04cCG1330	97.4374	-2.25964	0.260449	-8.67592	4.10225e-18	2.54349e-16
Iba_chr04cCG1340	95.7604	-2.1408	0.309139	-6.92503	4.35868e-12	1.12505e-10
Iba_chr04cCG1410	417.285	-1.13271	0.313884	-3.60867	0.000307766	0.00154706
Iba_chr04cCG14290	103.397	-1.36948	0.312311	-4.385	1.15986e-05	8.35621e-05
Iba_chr04cCG1640	45.6669	-2.31396	0.427346	-5.41471	6.13867e-08	7.26831e-07
Iba_chr04cCG16650	98.1367	-2.219	0.467863	-4.74283	2.10752e-06	1.80236e-05
Iba_chr04cCG16840	416.68	-1.69586	0.185469	-9.14365	6.03785e-20	4.72703e-18
Iba_chr04cCG17060	67.3805	-1.00715	0.297058	-3.39041	0.000697875	0.00318156
Iba_chr04cCG1730	24.9485	-1.64106	0.472449	-3.47352	0.000513675	0.00243118
Iba_chr04cCG17830	11.2423	-6.87989	1.47241	-4.67254	2.97497e-06	2.46017e-05
Iba_chr04cCG18170	194.809	-1.56531	0.212057	-7.38156	1.56445e-13	5.07628e-12
Iba_chr04cCG18190	351.045	-2.38726	0.246252	-9.69441	3.18477e-22	3.15794e-20
Iba_chr04cCG18240	278.225	-1.25993	0.202703	-6.21562	5.11209e-10	9.00059e-09
Iba_chr04cCG18500	49.1638	-1.04793	0.336028	-3.11858	0.00181722	0.00726237
Iba_chr04cCG18520	20.0031	-7.7115	1.3998	-5.509	3.60888e-08	4.48825e-07
Iba_chr04cCG18710	18.56	-7.60432	1.38322	-5.49754	3.85133e-08	4.76583e-07
Iba_chr04cCG18980	1677.72	-1.20113	0.0989877	-12.1341	6.96376e-34	1.7683e-31
Iba_chr04cCG18990	388.603	-1.00272	0.249584	-4.01755	5.88068e-05	0.000358072
Iba_chr04cCG19070	219.078	-1.09669	0.251328	-4.36357	1.27958e-05	9.12069e-05
Iba_chr04cCG19130	205.212	-1.26151	0.209387	-6.02476	1.69356e-09	2.71941e-08
Iba_chr04cCG19230	11.6437	-6.93117	1.48827	-4.6572	3.20535e-06	2.63207e-05
Iba_chr04cCG19340	72.8136	-1.34427	0.280576	-4.79109	1.65874e-06	1.45135e-05
Iba_chr04cCG19510	29.0317	-8.24797	1.26944	-6.49733	8.17556e-11	1.66765e-09
Iba_chr04cCG2050	40.8614	-1.00867	0.348596	-2.89352	0.00380949	0.0137204
Iba_chr04cCG2400	31.319	-8.35877	1.25235	-6.67448	2.48106e-11	5.56792e-10
Iba_chr04cCG3520	10.0315	-6.71503	2.45461	-2.73568	0.00622513	0.0208123
Iba_chr04cCG3610	9.06832	-6.56921	1.64561	-3.99197	6.55259e-05	0.00039455
Iba_chr04cCG3950	298.573	-1.55117	0.176008	-8.81307	1.21765e-18	8.06181e-17
Iba_chr04cCG4430	151.552	-1.24105	0.240047	-5.17003	2.34056e-07	2.46488e-06
Iba_chr04cCG4550	76.7371	-1.25411	0.435866	-2.87729	0.00401113	0.0143437
Iba_chr04cCG4610	11.9516	-6.9678	2.32904	-2.99171	0.00277421	0.0104454
Iba_chr04cCG4730	117.396	-2.10958	0.331627	-6.36129	2.00068e-10	3.82643e-09
Iba_chr04cCG4740	1517.1	-2.34256	0.297496	-7.87425	3.42783e-15	1.41689e-13
Iba_chr04cCG5170	96.8046	-9.98638	1.19766	-8.33826	7.53908e-17	3.94748e-15
Iba_chr04cCG5240	58.6301	-1.04534	0.271234	-3.854	0.000116202	0.000655226
Iba_chr04cCG5480	41.4413	-8.7627	1.22355	-7.1617	7.96805e-13	2.33032e-11
Iba_chr04cCG5690	621.349	-1.30497	0.130709	-9.98377	1.79516e-23	2.02114e-21
Iba_chr04cCG6000	285.471	-1.76214	0.31448	-5.60335	2.10248e-08	2.73868e-07
Iba_chr04cCG6120	38.2864	-1.07286	0.340061	-3.15492	0.00160545	0.00653706
Iba_chr04cCG6190	102.257	-1.43002	0.33693	-4.24427	2.19305e-05	0.000148119
Iba_chr04cCG6340	46.2118	-8.91992	1.22588	-7.27634	3.43e-13	1.06148e-11
Iba_chr04cCG6590	57.3872	-1.08329	0.346571	-3.12575	0.00177352	0.00711388
Iba_chr04cCG6720	235.632	-1.40692	0.19608	-7.17524	7.21802e-13	2.12263e-11
Iba_chr04cCG6870	43.2687	-8.82332	1.22799	-7.18516	6.71303e-13	1.98015e-11
Iba_chr04cCG7110	289.475	-1.33121	0.177562	-7.49718	6.5204e-14	2.24731e-12
Iba_chr04cCG7130	472.329	-1.72883	0.163806	-10.5541	4.86215e-26	6.77999e-24
Iba_chr04cCG7270	135.092	-1.05195	0.222496	-4.72793	2.26815e-06	1.92596e-05
Iba_chr04cCG7470	52.6061	-9.10679	1.26477	-7.20034	6.00627e-13	1.78354e-11
Iba_chr04cCG7690	3562.85	-1.96951	0.239854	-8.21131	2.1878e-16	1.07467e-14
Iba_chr04cCG7730	282.246	-1.05155	0.212694	-4.94396	7.65521e-07	7.21101e-06
Iba_chr04cCG7880	207.228	-2.34511	0.274897	-8.53086	1.45258e-17	8.38571e-16
Iba_chr04cCG8200	72.195	-1.28038	0.246506	-5.19412	2.05691e-07	2.19219e-06
Iba_chr04cCG8290	147.032	-1.11246	0.364072	-3.0556	0.00224611	0.00871989
Iba_chr04cCG8410	12.5475	-7.0382	1.45803	-4.82719	1.38475e-06	1.2326e-05
Iba_chr04cCG9190	11.8163	-6.95214	2.32356	-2.99202	0.00277135	0.0104365
Iba_chr04cCG9530	187.12	-1.1956	0.172656	-6.92475	4.36748e-12	1.12705e-10
Iba_chr04cCG9800	195.1	-1.177	0.260537	-4.5176	6.25457e-06	4.80894e-05
Iba_chr04dCG0240	56.0543	-9.19767	1.20414	-7.63836	2.20013e-14	8.14208e-13
Iba_chr04dCG0930	186.09	-1.54306	0.24642	-6.26192	3.80268e-10	6.86444e-09
Iba_chr04dCG0940	8.78131	-6.52384	1.79626	-3.6319	0.000281338	0.00142866
Iba_chr04dCG0990	223.602	-1.04974	0.357565	-2.93581	0.00332679	0.0122134
Iba_chr04dCG10710	63.3528	-1.86411	0.345331	-5.39803	6.73757e-08	7.91751e-07
Iba_chr04dCG10830	11.114	-6.86308	1.52277	-4.50697	6.57594e-06	5.02769e-05
Iba_chr04dCG10950	10.9806	-6.84672	1.53092	-4.47229	7.73852e-06	5.81173e-05
Iba_chr04dCG10960	41.8888	-3.13038	0.707123	-4.42693	9.55849e-06	7.02435e-05
Iba_chr04dCG11490	31.0052	-3.19135	0.708989	-4.50127	6.75478e-06	5.14705e-05
Iba_chr04dCG11630	331.534	-2.83655	0.21864	-12.9736	1.72676e-38	5.86965e-36
Iba_chr04dCG11880	223.704	-1.408	0.19172	-7.34403	2.07251e-13	6.61387e-12
Iba_chr04dCG1190	400.328	-1.28071	0.272751	-4.69553	2.65918e-06	2.22404e-05
Iba_chr04dCG1260	342.409	-1.52381	0.18513	-8.23107	1.85547e-16	9.20778e-15
Iba_chr04dCG12800	151.408	-1.15349	0.200844	-5.74319	9.29088e-09	1.29931e-07
Iba_chr04dCG13260	10.5983	-6.79512	2.40091	-2.83022	0.00465153	0.0162605
Iba_chr04dCG14250	94.9846	-1.60975	0.258013	-6.23903	4.40285e-10	7.85191e-09
Iba_chr04dCG1430	4911.38	-1.92369	0.16301	-11.8011	3.85262e-32	8.38248e-30
Iba_chr04dCG14650	22.8503	-7.90279	1.27173	-6.21422	5.15808e-10	9.07706e-09
Iba_chr04dCG1570	17.0132	-7.47768	1.36516	-5.4775	4.31386e-08	5.29142e-07
Iba_chr04dCG16230	116.282	-1.74649	0.184907	-9.44524	3.54585e-21	3.16763e-19
Iba_chr04dCG16720	324.814	-1.56865	0.184138	-8.51889	1.61096e-17	9.24485e-16
Iba_chr04dCG18090	232.632	-1.99138	0.263449	-7.5589	4.06489e-14	1.44355e-12
Iba_chr04dCG18110	246.985	-2.45719	0.274333	-8.95697	3.3373e-19	2.37509e-17
Iba_chr04dCG18150	312.873	-1.37564	0.151691	-9.06868	1.20472e-19	9.09058e-18
Iba_chr04dCG18590	105.763	-1.59006	0.24769	-6.41953	1.36693e-10	2.68426e-09
Iba_chr04dCG18860	241.233	-1.09585	0.202327	-5.41621	6.08744e-08	7.21086e-07
Iba_chr04dCG18930	119.274	-1.47908	0.207879	-7.11511	1.11821e-12	3.18535e-11
Iba_chr04dCG1900	277.223	-2.09377	0.301529	-6.94385	3.81565e-12	9.94294e-11
Iba_chr04dCG19040	967.243	-1.24462	0.102337	-12.162	4.9515e-34	1.26639e-31
Iba_chr04dCG19300	9.38189	-6.61947	2.50724	-2.64014	0.00828711	0.0264867
Iba_chr04dCG19350	27.8819	-8.19055	1.29537	-6.32296	2.56604e-10	4.78855e-09
Iba_chr04dCG2030	13.3001	-7.12258	1.45062	-4.91004	9.10587e-07	8.45252e-06
Iba_chr04dCG2610	273.899	-1.86531	0.263645	-7.07511	1.49331e-12	4.16358e-11
Iba_chr04dCG2670	131.878	-1.63997	0.232612	-7.05024	1.78607e-12	4.91036e-11
Iba_chr04dCG2850	58.567	-1.17191	0.295532	-3.96543	7.32629e-05	0.000435833
Iba_chr04dCG2860	32.5443	-8.41434	1.25387	-6.71071	1.93678e-11	4.43438e-10
Iba_chr04dCG3170	129.696	-1.00456	0.242003	-4.15104	3.30969e-05	0.000213871
Iba_chr04dCG3230	10.2711	-6.74925	2.4608	-2.7427	0.00609364	0.0204336
Iba_chr04dCG3250	669.359	-1.05832	0.151989	-6.96309	3.32886e-12	8.77056e-11
Iba_chr04dCG3270	28.3369	-8.2131	1.24646	-6.58915	4.42361e-11	9.47755e-10
Iba_chr04dCG3430	79.595	-1.08697	0.240218	-4.52493	6.04154e-06	4.66233e-05
Iba_chr04dCG3440	109.308	-1.09187	0.292215	-3.73654	0.000186573	0.000994235
Iba_chr04dCG3670	173.525	-1.54422	0.254402	-6.07001	1.27906e-09	2.10432e-08
Iba_chr04dCG4060	83.7085	-1.05572	0.247946	-4.25788	2.06377e-05	0.000140349
Iba_chr04dCG4240	2172.42	-1.26564	0.166858	-7.58513	3.32158e-14	1.19554e-12
Iba_chr04dCG4270	52.1299	-1.11892	0.306255	-3.65356	0.00025863	0.00132811
Iba_chr04dCG4830	225.423	-1.41512	0.170896	-8.28058	1.22581e-16	6.24922e-15
Iba_chr04dCG4880	486.18	-1.61321	0.136919	-11.7822	4.82219e-32	1.04069e-29
Iba_chr04dCG5690	287.304	-1.01568	0.161447	-6.29114	3.15152e-10	5.77025e-09
Iba_chr04dCG6200	104.912	-1.14491	0.218565	-5.23833	1.62033e-07	1.7604e-06
Iba_chr04dCG6620	352.329	-1.18683	0.138495	-8.56947	1.03962e-17	6.15192e-16
Iba_chr04dCG6780	486.21	-1.30958	0.126006	-10.393	2.66772e-25	3.45298e-23
Iba_chr04dCG6790	94.917	-1.86878	0.222531	-8.39786	4.54693e-17	2.44702e-15
Iba_chr04dCG7130	485.747	-1.07798	0.239976	-4.49205	7.05397e-06	5.3505e-05
Iba_chr04dCG7440	85.2883	-1.16793	0.235711	-4.95493	7.23571e-07	6.85164e-06
Iba_chr04dCG7590	531.557	-1.0669	0.220436	-4.83996	1.29864e-06	1.16324e-05
Iba_chr04dCG7730	454.098	-1.68943	0.267452	-6.31677	2.67086e-10	4.96799e-09
Iba_chr04dCG7800	12.4834	-7.03131	2.29049	-3.06979	0.00214212	0.0083684
Iba_chr04dCG8430	187.377	-1.21666	0.185589	-6.55568	5.53875e-11	1.16601e-09
Iba_chr04dCG8550	225.218	-1.54692	0.18302	-8.4522	2.85856e-17	1.59069e-15
Iba_chr04dCG8890	285.707	-1.38444	0.124187	-11.148	7.32681e-29	1.26976e-26
Iba_chr04dCG9050	134.92	-1.17778	0.1959	-6.01216	1.83072e-09	2.91894e-08
Iba_chr04dCG9090	9.29447	-6.6056	1.57374	-4.19739	2.70006e-05	0.000178343
Iba_chr04dCG9280	10.3007	-6.75355	1.59147	-4.24358	2.1998e-05	0.000148556
Iba_chr04dCG9310	11.7958	-6.94861	1.47803	-4.70128	2.5854e-06	2.16698e-05
Iba_chr04dCG9360	123.587	-2.27624	0.34695	-6.5607	5.35551e-11	1.13146e-09
Iba_chr04dCG9470	88.2978	-1.44477	0.30132	-4.7948	1.62835e-06	1.42828e-05
Iba_chr04dCG9520	17.4304	-7.51197	1.35188	-5.55668	2.74955e-08	3.50097e-07
Iba_chr04eCG0280	43.6707	-8.8369	1.22117	-7.23643	4.60656e-13	1.39675e-11
Iba_chr04eCG0660	48.4269	-1.38142	0.481385	-2.86968	0.00410884	0.0146434
Iba_chr04eCG10260	428.068	-1.02689	0.167372	-6.13541	8.4941e-10	1.43907e-08
Iba_chr04eCG1050	40.2601	-8.71948	1.25469	-6.94951	3.66547e-12	9.58445e-11
Iba_chr04eCG10940	678.456	-1.00253	0.198241	-5.05713	4.25606e-07	4.23916e-06
Iba_chr04eCG10950	12.5721	-7.04163	2.28672	-3.07936	0.00207446	0.00814202
Iba_chr04eCG11220	282.879	-1.1163	0.171496	-6.50919	7.55594e-11	1.55197e-09
Iba_chr04eCG11750	37.5296	-8.61921	1.22273	-7.04913	1.80039e-12	4.94713e-11
Iba_chr04eCG11810	10.2915	-6.75231	1.55955	-4.32965	1.49343e-05	0.000104861
Iba_chr04eCG11890	272.976	-1.71121	0.214733	-7.96899	1.59976e-15	6.94728e-14
Iba_chr04eCG11900	888.309	-1.37137	0.109334	-12.5429	4.35048e-36	1.27513e-33
Iba_chr04eCG12140	175.888	-1.44394	0.169818	-8.50285	1.8499e-17	1.05591e-15
Iba_chr04eCG12180	43.1688	-8.8209	1.43476	-6.14798	7.84762e-10	1.34022e-08
Iba_chr04eCG12260	1037.42	-1.23362	0.209729	-5.88195	4.05463e-09	6.05129e-08
Iba_chr04eCG12370	1734.62	-1.77638	0.279499	-6.35558	2.07637e-10	3.95413e-09
Iba_chr04eCG12590	253.072	-1.14467	0.166002	-6.89552	5.36693e-12	1.36217e-10
Iba_chr04eCG13200	635.872	-1.16646	0.144145	-8.09224	5.85774e-16	2.70503e-14
Iba_chr04eCG13230	186.546	-1.73389	0.179697	-9.64895	4.96604e-22	4.83409e-20
Iba_chr04eCG13410	24.3472	-7.9941	1.28048	-6.24305	4.29118e-10	7.67206e-09
Iba_chr04eCG13540	568.389	-1.47578	0.1366	-10.8037	3.30605e-27	5.11265e-25
Iba_chr04eCG13800	107.679	-1.38382	0.251007	-5.51307	3.52621e-08	4.39778e-07
Iba_chr04eCG13830	305.961	-1.05575	0.148943	-7.08826	1.35804e-12	3.80938e-11
Iba_chr04eCG14190	141.148	-1.51694	0.187018	-8.1112	5.01213e-16	2.32767e-14
Iba_chr04eCG14450	1178.44	-1.40953	0.126439	-11.1479	7.32764e-29	1.26976e-26
Iba_chr04eCG14560	42.3249	-1.17963	0.395065	-2.98591	0.00282732	0.0106186
Iba_chr04eCG14640	142.197	-1.06481	0.18108	-5.88034	4.09425e-09	6.10871e-08
Iba_chr04eCG14650	425.957	-1.18197	0.118266	-9.99417	1.61633e-23	1.8256e-21
Iba_chr04eCG14690	8.57437	-6.48849	1.66276	-3.90225	9.53038e-05	0.000549888
Iba_chr04eCG14890	12.5263	-7.03594	1.49005	-4.72194	2.33609e-06	1.97891e-05
Iba_chr04eCG15070	169.738	-1.3171	0.238368	-5.52549	3.28575e-08	4.1235e-07
Iba_chr04eCG15250	19.6044	-7.68206	1.32977	-5.77697	7.60597e-09	1.07943e-07
Iba_chr04eCG15960	19.2831	-7.65819	1.31023	-5.84494	5.06761e-09	7.4306e-08
Iba_chr04eCG1630	142.882	-1.47172	0.223767	-6.57703	4.79938e-11	1.02066e-09
Iba_chr04eCG16310	107.574	-1.16735	0.24672	-4.73147	2.22904e-06	1.89593e-05
Iba_chr04eCG16630	122.248	-2.13579	0.205002	-10.4184	2.04387e-25	2.68469e-23
Iba_chr04eCG16800	43.1608	-1.00326	0.367113	-2.73283	0.00627924	0.0209707
Iba_chr04eCG16820	19.0887	-7.64381	1.36001	-5.62042	1.90499e-08	2.50071e-07
Iba_chr04eCG17180	2144.14	-1.05051	0.128434	-8.17943	2.852e-16	1.3774e-14
Iba_chr04eCG17930	157.833	-1.10928	0.236811	-4.68426	2.80975e-06	2.33734e-05
Iba_chr04eCG18070	209.71	-1.58308	0.237239	-6.67294	2.50722e-11	5.61241e-10
Iba_chr04eCG18940	80.0558	-1.66428	0.269174	-6.1829	6.29337e-10	1.09303e-08
Iba_chr04eCG19210	118.908	-1.10222	0.247813	-4.44778	8.67611e-06	6.43591e-05
Iba_chr04eCG19660	19.8451	-7.70008	1.37834	-5.5865	2.31693e-08	2.99057e-07
Iba_chr04eCG1990	64.6415	-1.03985	0.302774	-3.4344	0.000593858	0.0027636
Iba_chr04eCG2000	64.5602	-1.53414	0.325979	-4.70625	2.52321e-06	2.12036e-05
Iba_chr04eCG2220	11.3178	-6.89	2.35424	-2.92664	0.00342647	0.0125273
Iba_chr04eCG2550	10.1876	-6.73731	2.44055	-2.76057	0.00577011	0.0195161
Iba_chr04eCG3140	11.0969	-6.86095	1.4816	-4.63079	3.64281e-06	2.95164e-05
Iba_chr04eCG3200	105.542	-2.36148	0.357197	-6.61115	3.81341e-11	8.26673e-10
Iba_chr04eCG3350	133.695	-1.33927	0.224286	-5.97126	2.35425e-09	3.68249e-08
Iba_chr04eCG3430	20.7207	-7.76195	1.28822	-6.02531	1.68789e-09	2.71235e-08
Iba_chr04eCG3840	21.6866	-7.82679	1.31657	-5.94481	2.76772e-09	4.27022e-08
Iba_chr04eCG4250	100.601	-3.71639	1.21476	-3.05936	0.00221814	0.00862544
Iba_chr04eCG4420	13.5215	-7.14592	1.39915	-5.10734	3.26718e-07	3.337e-06
Iba_chr04eCG4530	614.434	-1.75113	0.197606	-8.86173	7.87797e-19	5.33876e-17
Iba_chr04eCG4760	293.084	-1.12873	0.166648	-6.77312	1.26037e-11	2.97798e-10
Iba_chr04eCG5040	215.151	-2.11772	0.332769	-6.36395	1.96636e-10	3.76618e-09
Iba_chr04eCG5050	1062.67	-2.39943	0.285461	-8.40545	4.26241e-17	2.30439e-15
Iba_chr04eCG5140	20.538	-7.74937	1.32338	-5.85572	4.74942e-09	7.00083e-08
Iba_chr04eCG5150	5452.08	-1.0162	0.128442	-7.91172	2.53856e-15	1.06859e-13
Iba_chr04eCG5280	6452.41	-2.93888	0.239939	-12.2484	1.71273e-34	4.51058e-32
Iba_chr04eCG5430	163.181	-3.76056	0.269744	-13.9413	3.55624e-44	1.65227e-41
Iba_chr04eCG5460	97.1719	-9.99146	1.97987	-5.04651	4.49945e-07	4.46654e-06
Iba_chr04eCG5500	195.251	-1.22322	0.271264	-4.50931	6.50374e-06	4.97821e-05
Iba_chr04eCG5570	148.302	-2.34957	0.407827	-5.7612	8.352e-09	1.17465e-07
Iba_chr04eCG5770	15.6612	-7.35875	1.36435	-5.3936	6.906e-08	8.09754e-07
Iba_chr04eCG5970	129.062	-1.6429	0.495602	-3.31495	0.000916584	0.00403696
Iba_chr04eCG6150	284.205	-1.76345	0.316572	-5.57046	2.5406e-08	3.25361e-07
Iba_chr04eCG6170	1067.99	-2.39208	0.287251	-8.32748	8.25797e-17	4.30905e-15
Iba_chr04eCG6290	11.7744	-6.94627	2.34129	-2.96685	0.00300868	0.0112021
Iba_chr04eCG6380	12.2478	-7.00317	2.32156	-3.01658	0.00255644	0.00974194
Iba_chr04eCG6430	11.9622	-6.96906	2.32757	-2.99413	0.00275224	0.0103748
Iba_chr04eCG6630	5.47468	-5.84166	2.04489	-2.85671	0.00428057	0.0151605
Iba_chr04eCG7100	126.228	-1.49004	0.240265	-6.20163	5.58813e-10	9.78209e-09
Iba_chr04eCG7390	649.374	-1.05976	0.155891	-6.79807	1.06032e-11	2.54257e-10
Iba_chr04eCG7560	207.623	-1.37411	0.212279	-6.47311	9.60051e-11	1.93275e-09
Iba_chr04eCG7850	326.122	-1.01022	0.27913	-3.61916	0.000295557	0.00149154
Iba_chr04eCG7860	259.717	-1.24345	0.264392	-4.70305	2.56306e-06	2.15045e-05
Iba_chr04eCG8420	228.055	-1.64097	0.169719	-9.66873	4.09424e-22	4.01484e-20
Iba_chr04eCG8540	195.359	-1.06353	0.20045	-5.30569	1.1225e-07	1.26087e-06
Iba_chr04eCG8760	181.507	-1.40838	0.171353	-8.21917	2.04919e-16	1.00985e-14
Iba_chr04eCG8790	768.027	-1.6371	0.15612	-10.4862	1.00019e-25	1.35389e-23
Iba_chr04eCG9390	6334.73	-2.07407	0.140767	-14.7341	3.89448e-49	2.30198e-46
Iba_chr04eCG9420	417.285	-1.1438	0.194265	-5.88785	3.91252e-09	5.8581e-08
Iba_chr04eCG9440	65.8059	-1.20536	0.286633	-4.20523	2.60817e-05	0.000173026
Iba_chr04eCG9760	263.564	-1.35483	0.190674	-7.10548	1.19904e-12	3.39018e-11
Iba_chr04eCG9800	148.115	-1.95982	0.207634	-9.43885	3.76895e-21	3.35566e-19
Iba_chr04eCG9870	55.216	-1.11339	0.301336	-3.69483	0.000220032	0.00115102
Iba_chr04eCG9950	64.2337	-1.11216	0.417771	-2.66212	0.007765	0.0251007
Iba_chr04fCG0190	131.425	-2.37708	0.340103	-6.9893	2.76252e-12	7.40916e-11
Iba_chr04fCG0240	12.3987	-7.02089	1.46188	-4.80264	1.56583e-06	1.37947e-05
Iba_chr04fCG0810	167.837	-1.00808	0.23717	-4.25044	2.13347e-05	0.000144545
Iba_chr04fCG0880	11.862	-6.95708	2.34946	-2.96114	0.00306504	0.0113817
Iba_chr04fCG0900	196.214	-1.44577	0.336913	-4.29124	1.7768e-05	0.000122636
Iba_chr04fCG10570	1724.09	-1.08262	0.107169	-10.1019	5.41552e-24	6.40923e-22
Iba_chr04fCG10660	30.283	-1.35033	0.396472	-3.40587	0.000659542	0.00302716
Iba_chr04fCG1130	1697.13	-1.46618	0.550178	-2.66492	0.00770072	0.0249202
Iba_chr04fCG11730	12.6084	-7.04574	2.28237	-3.08703	0.00202167	0.00796246
Iba_chr04fCG11770	11.3038	-6.88727	1.51227	-4.55426	5.25705e-06	4.10939e-05
Iba_chr04fCG13030	92.388	-1.03539	0.225075	-4.60021	4.22061e-06	3.37357e-05
Iba_chr04fCG13320	40.1215	-8.71541	1.21537	-7.171	7.44497e-13	2.18514e-11
Iba_chr04fCG13500	6.74683	-6.14323	1.83032	-3.35636	0.000789749	0.00354048
Iba_chr04fCG13690	146.619	-2.00738	0.461859	-4.34631	1.38447e-05	9.79464e-05
Iba_chr04fCG13700	7.17665	-6.23285	1.79255	-3.47709	0.000506892	0.00240207
Iba_chr04fCG13880	339.952	-1.80611	0.158248	-11.4131	3.59509e-30	6.84263e-28
Iba_chr04fCG14030	87.3757	-1.27029	0.286836	-4.42862	9.48374e-06	6.97519e-05
Iba_chr04fCG14210	17.5006	-7.51743	1.38145	-5.44168	5.27808e-08	6.33823e-07
Iba_chr04fCG14260	9.44718	-6.62918	1.59056	-4.16784	3.07506e-05	0.000200437
Iba_chr04fCG14300	47.9367	-2.04764	0.323413	-6.33135	2.43032e-10	4.55802e-09
Iba_chr04fCG15030	10.1289	-6.72975	2.43459	-2.76423	0.00570576	0.0193277
Iba_chr04fCG15470	109.278	-1.28614	0.237715	-5.41043	6.28743e-08	7.43121e-07
Iba_chr04fCG15560	88.6353	-1.04405	0.271367	-3.84738	0.000119386	0.00067069
Iba_chr04fCG1910	54.4036	-1.5904	0.333879	-4.7634	1.90358e-06	1.64354e-05
Iba_chr04fCG1950	31.657	-2.63903	0.757541	-3.48368	0.000494571	0.00235007
Iba_chr04fCG2090	292.597	-1.1252	0.16597	-6.77956	1.20539e-11	2.86014e-10
Iba_chr04fCG2220	728.337	-1.06767	0.151277	-7.05772	1.69257e-12	4.6761e-11
Iba_chr04fCG2390	129.102	-2.17899	0.339476	-6.41868	1.37463e-10	2.69844e-09
Iba_chr04fCG2400	1820.86	-2.26453	0.289195	-7.83048	4.86017e-15	1.97067e-13
Iba_chr04fCG2650	1136.25	-1.08367	0.13606	-7.96465	1.65693e-15	7.17211e-14
Iba_chr04fCG2810	24.557	-8.00811	1.27916	-6.26044	3.83894e-10	6.92167e-09
Iba_chr04fCG3050	19.6646	-7.68601	1.30813	-5.87558	4.21372e-09	6.27376e-08
Iba_chr04fCG3280	282.683	-1.27594	0.12797	-9.97062	2.0494e-23	2.29766e-21
Iba_chr04fCG3530	655.48	-1.54616	0.282867	-5.46601	4.60282e-08	5.60579e-07
Iba_chr04fCG4050	280.187	-1.55021	0.279758	-5.54124	3.00331e-08	3.79862e-07
Iba_chr04fCG4060	51.62	-1.03023	0.353813	-2.9118	0.00359357	0.0130519
Iba_chr04fCG4320	69.2938	-1.15965	0.31675	-3.66109	0.000251143	0.00129442
Iba_chr04fCG4780	87.5299	-1.0386	0.232914	-4.45917	8.22771e-06	6.1328e-05
Iba_chr04fCG4880	112.068	-1.17098	0.285452	-4.10218	4.09274e-05	0.000258658
Iba_chr04fCG5840	12.4035	-7.02217	2.29704	-3.05706	0.0022352	0.00868133
Iba_chr04fCG5870	19.3024	-7.66057	1.32958	-5.76166	8.32907e-09	1.1722e-07
Iba_chr04fCG6170	313.141	-1.23844	0.14102	-8.78205	1.60522e-18	1.05101e-16
Iba_chr04fCG6450	70.7146	-1.05152	0.320773	-3.2781	0.0010451	0.004521
Iba_chr04fCG6610	28.181	-8.20674	1.28498	-6.38669	1.69518e-10	3.28525e-09
Iba_chr04fCG6920	1182.88	-1.06923	0.222846	-4.79808	1.60195e-06	1.40802e-05
Iba_chr04fCG7040	1117.51	-1.02742	0.187986	-5.46541	4.61834e-08	5.62147e-07
Iba_chr04fCG7130	13.2263	-7.11408	2.27493	-3.12717	0.001765	0.00708422
Iba_chr04fCG7160	133.126	-1.54942	0.273286	-5.66959	1.43142e-08	1.93009e-07
Iba_chr04fCG7390	399.81	-1.39361	0.167915	-8.29948	1.04566e-16	5.38241e-15
Iba_chr04fCG7680	200.667	-1.41813	0.173667	-8.16578	3.19376e-16	1.5272e-14
Iba_chr04fCG7820	8.42363	-6.4628	1.68052	-3.84571	0.000120205	0.000674897
Iba_chr04fCG7940	423.645	-1.08471	0.137882	-7.8669	3.63524e-15	1.49623e-13
Iba_chr04fCG8150	21.2741	-7.80063	1.2898	-6.04792	1.46728e-09	2.38523e-08
Iba_chr04fCG8190	57.4872	-1.72095	0.372529	-4.61963	3.84426e-06	3.09578e-05
Iba_chr04fCG8290	48.9961	-1.28266	0.333535	-3.84565	0.000120234	0.000674989
Iba_chr04fCG8600	27.9221	-1.15958	0.418205	-2.77276	0.00555826	0.018904
Iba_chr04fCG9540	9.35977	-6.61505	2.50263	-2.64324	0.00821169	0.0262867
Iba_chr04fCG9880	9.17727	-6.58668	2.51644	-2.61746	0.00885875	0.0279983
Iba_chr05aCG0170	64.009	-1.64573	0.475258	-3.46282	0.000534554	0.00251794
Iba_chr05aCG0280	308.586	-1.28913	0.190807	-6.75619	1.41664e-11	3.31921e-10
Iba_chr05aCG0330	119.5	-1.16371	0.447143	-2.60255	0.00925334	0.0290246
Iba_chr05aCG0390	485.664	-1.07141	0.17695	-6.05486	1.40537e-09	2.29263e-08
Iba_chr05aCG0620	27.7504	-1.33169	0.451137	-2.95186	0.00315864	0.0116726
Iba_chr05aCG0700	124.507	-1.89697	0.244208	-7.76784	7.98376e-15	3.16012e-13
Iba_chr05aCG0850	3100.58	-1.01306	0.175309	-5.77873	7.52682e-09	1.0689e-07
Iba_chr05aCG10090	64.0293	-1.14665	0.288424	-3.97556	7.02149e-05	0.000419615
Iba_chr05aCG10420	6.41027	-6.06957	1.94381	-3.12251	0.00179317	0.00717995
Iba_chr05aCG1050	116.651	-2.16636	0.392422	-5.5205	3.38043e-08	4.23085e-07
Iba_chr05aCG10590	100.324	-1.3657	0.258476	-5.28367	1.2662e-07	1.40831e-06
Iba_chr05aCG11150	5.94549	-5.96079	1.91291	-3.11608	0.00183271	0.00731378
Iba_chr05aCG11490	32.5112	-2.00498	0.408908	-4.90324	9.42692e-07	8.72239e-06
Iba_chr05aCG11610	33.2583	-8.44557	1.29478	-6.52277	6.90227e-11	1.42735e-09
Iba_chr05aCG11660	95.679	-1.02286	0.277744	-3.68274	0.000230739	0.00120094
Iba_chr05aCG11820	14.3929	-7.23677	1.40848	-5.13801	2.7767e-07	2.88328e-06
Iba_chr05aCG11830	14.8298	-7.27922	1.50029	-4.85188	1.22295e-06	1.10287e-05
Iba_chr05aCG11940	322.053	-2.10748	0.213562	-9.86823	5.71632e-23	6.11865e-21
Iba_chr05aCG12010	159.227	-1.10158	0.213772	-5.15306	2.56275e-07	2.67924e-06
Iba_chr05aCG12340	213.565	-1.5001	0.298662	-5.02272	5.09445e-07	4.99244e-06
Iba_chr05aCG12650	38.6753	-1.21002	0.429124	-2.81974	0.00480622	0.0167183
Iba_chr05aCG13180	5.14808	-5.75295	2.0576	-2.79595	0.00517478	0.0177892
Iba_chr05aCG1340	159.253	-1.07402	0.167704	-6.40423	1.51134e-10	2.95102e-09
Iba_chr05aCG14270	1193.8	-1.08841	0.086813	-12.5374	4.65788e-36	1.35775e-33
Iba_chr05aCG1430	365.532	-1.3132	0.237842	-5.52131	3.36485e-08	4.21433e-07
Iba_chr05aCG14800	52.8351	-1.4995	0.322849	-4.64458	3.40771e-06	2.78256e-05
Iba_chr05aCG14900	662.111	-1.20164	0.140113	-8.57625	9.80153e-18	5.82269e-16
Iba_chr05aCG15090	73.8767	-1.34284	0.249654	-5.37879	7.49869e-08	8.72996e-07
Iba_chr05aCG15230	1258.76	-1.06684	0.112668	-9.46887	2.82879e-21	2.54199e-19
Iba_chr05aCG15290	82.7572	-1.03967	0.245631	-4.23266	2.30938e-05	0.00015511
Iba_chr05aCG15320	1922.23	-1.06644	0.137855	-7.73593	1.0265e-14	3.99909e-13
Iba_chr05aCG15340	319.311	-1.9912	0.165015	-12.0668	1.58239e-33	3.88822e-31
Iba_chr05aCG15360	17.9126	-7.55246	1.32731	-5.69005	1.27004e-08	1.73351e-07
Iba_chr05aCG16060	61.8109	-1.77196	0.431533	-4.1062	4.02224e-05	0.000254665
Iba_chr05aCG16220	241.163	-3.27824	0.273032	-12.0068	3.27306e-33	7.80809e-31
Iba_chr05aCG16400	39.7626	-1.15397	0.396036	-2.91381	0.00357046	0.0129843
Iba_chr05aCG1650	72.2066	-9.56353	1.245	-7.68153	1.57195e-14	5.9477e-13
Iba_chr05aCG16520	27.9293	-1.2746	0.47911	-2.66035	0.00780604	0.0252051
Iba_chr05aCG16650	39.3026	-1.08842	0.416573	-2.61279	0.00898077	0.0283192
Iba_chr05aCG17160	368.477	-1.87319	0.382759	-4.89391	9.8853e-07	9.09745e-06
Iba_chr05aCG17610	70.1898	-1.50319	0.29977	-5.01447	5.31792e-07	5.18883e-06
Iba_chr05aCG17670	1412.82	-2.0511	0.170115	-12.0571	1.77888e-33	4.31129e-31
Iba_chr05aCG1780	4.78776	-5.64876	2.14792	-2.62987	0.00854167	0.0271575
Iba_chr05aCG17870	105.177	-10.1056	1.23773	-8.16459	3.22532e-16	1.54033e-14
Iba_chr05aCG17890	825.826	-1.41898	0.119142	-11.91	1.04949e-32	2.41691e-30
Iba_chr05aCG18010	300.409	-1.38521	0.356881	-3.88144	0.000103841	0.000593448
Iba_chr05aCG1810	228.928	-1.31305	0.175608	-7.47713	7.59648e-14	2.59299e-12
Iba_chr05aCG2390	376.851	-1.65094	0.261865	-6.30456	2.89006e-10	5.33468e-09
Iba_chr05aCG2500	11.9141	-6.96334	1.45041	-4.80093	1.57927e-06	1.39016e-05
Iba_chr05aCG2660	1056.85	-1.29689	0.291339	-4.45149	8.5275e-06	6.33451e-05
Iba_chr05aCG2890	251.615	-1.00853	0.20533	-4.91177	9.02599e-07	8.38642e-06
Iba_chr05aCG2910	6.28402	-6.04048	1.86991	-3.23036	0.00123633	0.00521793
Iba_chr05aCG2980	1477.94	-1.06087	0.164128	-6.46365	1.02204e-10	2.04936e-09
Iba_chr05aCG3000	6.58686	-6.10859	1.82094	-3.35463	0.00079471	0.00356031
Iba_chr05aCG3410	336.742	-1.16722	0.217567	-5.36489	8.09983e-08	9.37033e-07
Iba_chr05aCG3430	74.5986	-1.09882	0.268405	-4.09388	4.24206e-05	0.000267333
Iba_chr05aCG3480	125.776	-1.51002	0.27944	-5.40374	6.52659e-08	7.69109e-07
Iba_chr05aCG3710	105.263	-1.40061	0.201959	-6.93512	4.05875e-12	1.05274e-10
Iba_chr05aCG3760	53.8654	-1.04407	0.290495	-3.59411	0.000325498	0.00162605
Iba_chr05aCG4600	94.1617	-1.49898	0.268227	-5.58847	2.29084e-08	2.9612e-07
Iba_chr05aCG4850	53.1973	-9.12268	1.21747	-7.49315	6.72418e-14	2.31006e-12
Iba_chr05aCG4880	61.8088	-9.33928	1.2103	-7.71652	1.19552e-14	4.61365e-13
Iba_chr05aCG5010	109.223	-1.12413	0.22863	-4.91682	8.79621e-07	8.18794e-06
Iba_chr05aCG5030	9.83003	-6.6859	1.55283	-4.30563	1.66512e-05	0.000115697
Iba_chr05aCG5120	526.232	-1.05373	0.161967	-6.50579	7.7286e-11	1.58316e-09
Iba_chr05aCG5210	1640.66	-1.14259	0.214646	-5.32315	1.01985e-07	1.15409e-06
Iba_chr05aCG5270	132.851	-1.21504	0.170731	-7.11669	1.10553e-12	3.15431e-11
Iba_chr05aCG5600	13.9034	-7.18607	2.23921	-3.2092	0.00133106	0.00556221
Iba_chr05aCG5750	9.88611	-6.69459	2.49194	-2.6865	0.00722051	0.0236045
Iba_chr05aCG5770	7.41996	-6.2801	1.74339	-3.60224	0.000315486	0.00158086
Iba_chr05aCG6050	90.5225	-1.13322	0.354789	-3.19408	0.00140279	0.00581762
Iba_chr05aCG6430	26.0113	-1.55672	0.562786	-2.7661	0.00567311	0.0192314
Iba_chr05aCG7070	24.537	-8.00483	1.34248	-5.96274	2.48047e-09	3.85499e-08
Iba_chr05aCG7490	13.0407	-7.09378	1.4798	-4.79373	1.6371e-06	1.43489e-05
Iba_chr05aCG7570	7.54227	-6.30409	1.72425	-3.65614	0.000256041	0.00131673
Iba_chr05aCG9320	17.1657	-1.67192	0.608615	-2.74708	0.00601277	0.0202022
Iba_chr05aCG9440	243.988	-1.06879	0.184069	-5.80643	6.38171e-09	9.19292e-08
Iba_chr05aCG9800	10.7729	-6.81823	1.4945	-4.56221	5.06183e-06	3.97284e-05
Iba_chr05bCG0290	44.7295	-2.1452	0.828871	-2.5881	0.0096507	0.0300628
Iba_chr05bCG0310	95.032	-1.15171	0.272085	-4.2329	2.30697e-05	0.000154957
Iba_chr05bCG0380	65.6217	-2.35033	0.318987	-7.3681	1.73076e-13	5.58643e-12
Iba_chr05bCG0470	51.5199	-1.50517	0.280002	-5.37557	7.63424e-08	8.87029e-07
Iba_chr05bCG0510	491.464	-1.15862	0.231795	-4.99846	5.77894e-07	5.5891e-06
Iba_chr05bCG0540	262.48	-1.16168	0.205337	-5.65742	1.53661e-08	2.05647e-07
Iba_chr05bCG0700	29.7888	-8.28469	1.27677	-6.48877	8.65371e-11	1.75743e-09
Iba_chr05bCG1010	9.65824	-6.66074	2.47286	-2.69354	0.00706975	0.0231886
Iba_chr05bCG10300	119.128	-1.12002	0.209982	-5.33387	9.61439e-08	1.09381e-06
Iba_chr05bCG10310	265.215	-1.04492	0.151663	-6.88976	5.58847e-12	1.41401e-10
Iba_chr05bCG10440	621.355	-1.10505	0.272573	-4.05414	5.03194e-05	0.000311104
Iba_chr05bCG10660	486.14	-1.58896	0.175144	-9.0723	1.16533e-19	8.81837e-18
Iba_chr05bCG10960	35.4416	-8.53736	1.24109	-6.87891	6.03128e-12	1.51417e-10
Iba_chr05bCG11250	28.6107	-8.22727	1.2412	-6.62849	3.39132e-11	7.42282e-10
Iba_chr05bCG11350	121.048	-1.49528	0.248742	-6.01137	1.83957e-09	2.9313e-08
Iba_chr05bCG11450	64.3801	-9.39672	1.22997	-7.63977	2.17604e-14	8.06417e-13
Iba_chr05bCG11590	13.1565	-7.10683	1.42312	-4.99386	5.91855e-07	5.71529e-06
Iba_chr05bCG1190	57.6419	-1.90698	0.361799	-5.27083	1.35809e-07	1.50031e-06
Iba_chr05bCG11900	40.2381	-1.30425	0.355434	-3.66946	0.000243066	0.00125784
Iba_chr05bCG12170	11.1661	-6.86966	2.37466	-2.89291	0.00381696	0.0137401
Iba_chr05bCG12220	450.742	-1.54888	0.162384	-9.53837	1.45092e-21	1.34823e-19
Iba_chr05bCG12290	38.9255	-3.179	0.642158	-4.9505	7.40236e-07	6.99575e-06
Iba_chr05bCG12370	21.3798	-7.80704	1.29352	-6.03549	1.58478e-09	2.5602e-08
Iba_chr05bCG12430	12.0404	-6.97888	1.47711	-4.72468	2.30477e-06	1.95471e-05
Iba_chr05bCG1480	219.457	-1.23216	0.193114	-6.38046	1.76555e-10	3.41231e-09
Iba_chr05bCG1540	81.5377	-1.14801	0.385467	-2.97822	0.00289926	0.0108517
Iba_chr05bCG1560	82.5998	-5.04583	1.95069	-2.58668	0.00969042	0.0301662
Iba_chr05bCG1660	41.9153	-1.11649	0.358335	-3.11578	0.00183459	0.00731965
Iba_chr05bCG1690	14.1212	-7.20789	1.46531	-4.91903	8.69739e-07	8.10375e-06
Iba_chr05bCG2160	222.327	-1.51078	0.174928	-8.63657	5.79234e-18	3.52968e-16
Iba_chr05bCG2190	7.39091	-6.27474	1.78116	-3.52284	0.000426952	0.00206357
Iba_chr05bCG2490	197.697	-1.09539	0.168521	-6.5	8.03213e-11	1.64217e-09
Iba_chr05bCG2510	52.4514	-1.28271	0.3709	-3.45836	0.000543473	0.00255521
Iba_chr05bCG3050	32.3272	-1.05009	0.365354	-2.87418	0.00405076	0.014466
Iba_chr05bCG3070	148.808	-1.27869	0.239288	-5.34372	9.10563e-08	1.04072e-06
Iba_chr05bCG3080	25.1167	-1.58908	0.473435	-3.35649	0.000789393	0.00353918
Iba_chr05bCG3330	12.8497	-7.07295	2.28358	-3.0973	0.00195292	0.00772627
Iba_chr05bCG3340	174.79	-1.36582	0.200796	-6.80201	1.0317e-11	2.47729e-10
Iba_chr05bCG4050	106.702	-1.42405	0.22214	-6.41056	1.44981e-10	2.83921e-09
Iba_chr05bCG4220	37.0319	-1.73795	0.562106	-3.09185	0.00198912	0.007854
Iba_chr05bCG4310	73.1494	-9.5816	1.20939	-7.92267	2.3247e-15	9.85808e-14
Iba_chr05bCG4660	286.262	-1.10592	0.32303	-3.42359	0.000617992	0.00286176
Iba_chr05bCG4720	467.564	-1.02069	0.114882	-8.88464	6.41264e-19	4.40749e-17
Iba_chr05bCG5800	76.3882	-1.3157	0.254593	-5.16785	2.36804e-07	2.49061e-06
Iba_chr05bCG7200	195.842	-2	0.313856	-6.37235	1.86148e-10	3.58014e-09
Iba_chr05bCG7230	19.9116	-1.94599	0.578923	-3.3614	0.000775477	0.00348707
Iba_chr05bCG7320	136.466	-1.00774	0.204917	-4.91779	8.75259e-07	8.15019e-06
Iba_chr05bCG7370	186.448	-1.13998	0.208623	-5.46429	4.64769e-08	5.65591e-07
Iba_chr05bCG7820	136.879	-1.09087	0.264579	-4.12305	3.73885e-05	0.000238388
Iba_chr05bCG8770	12.1184	-6.98753	1.46406	-4.77269	1.81779e-06	1.57522e-05
Iba_chr05bCG9120	17.4059	-7.51017	1.37561	-5.45951	4.7745e-08	5.79762e-07
Iba_chr05bCG9870	45.1899	-2.15741	0.824887	-2.6154	0.00891225	0.0281356
Iba_chr05cCG0150	785.345	-1.02931	0.141377	-7.28058	3.32397e-13	1.03077e-11
Iba_chr05cCG0160	436.594	-1.10341	0.146547	-7.52943	5.09617e-14	1.78418e-12
Iba_chr05cCG0190	48.7734	-8.99806	1.23529	-7.28419	3.23597e-13	1.00641e-11
Iba_chr05cCG0680	22.9415	-7.90803	1.28974	-6.13147	8.70726e-10	1.47261e-08
Iba_chr05cCG1100	12.814	-7.06897	1.42745	-4.95215	7.33972e-07	6.94272e-06
Iba_chr05cCG11000	18.8949	-1.63318	0.536774	-3.04258	0.00234558	0.00904925
Iba_chr05cCG1120	2784.51	-1.0653	0.177269	-6.00948	1.86125e-09	2.96142e-08
Iba_chr05cCG11580	11.7818	-6.94702	1.47113	-4.72224	2.33259e-06	1.9761e-05
Iba_chr05cCG11650	23.2405	-7.9279	1.2652	-6.26615	3.70087e-10	6.6977e-09
Iba_chr05cCG12020	159.71	-1.67122	0.342657	-4.87724	1.07579e-06	9.81136e-06
Iba_chr05cCG12300	656.496	-1.39622	0.139328	-10.0211	1.2312e-23	1.40949e-21
Iba_chr05cCG12490	50.8316	-1.23733	0.450094	-2.74906	0.00597672	0.0201049
Iba_chr05cCG1280	66.3736	-1.02559	0.30856	-3.32379	0.000888042	0.0039262
Iba_chr05cCG13630	409.818	-1.28592	0.160809	-7.99658	1.27918e-15	5.63792e-14
Iba_chr05cCG1380	629.199	-1.09392	0.290405	-3.76688	0.000165298	0.000893566
Iba_chr05cCG14360	10.1321	-6.72979	1.5824	-4.2529	2.11022e-05	0.000143178
Iba_chr05cCG1460	551.2	-1.79027	0.251543	-7.11714	1.1019e-12	3.14647e-11
Iba_chr05cCG14650	20.7298	-7.76166	1.32913	-5.83964	5.23143e-09	7.64945e-08
Iba_chr05cCG14820	11.1291	-6.86493	2.37686	-2.88824	0.00387406	0.0139153
Iba_chr05cCG14920	50.9836	-1.07041	0.319488	-3.35041	0.000806922	0.00360759
Iba_chr05cCG15300	20.5002	-1.55244	0.546486	-2.84077	0.00450046	0.0158035
Iba_chr05cCG15640	129.835	-1.10782	0.285036	-3.88659	0.000101662	0.000582466
Iba_chr05cCG15670	10.8011	-6.82178	2.39751	-2.84536	0.00443617	0.0156144
Iba_chr05cCG15700	81.6068	-1.57341	0.312046	-5.04224	4.60106e-07	4.55465e-06
Iba_chr05cCG16120	133.342	-10.448	1.21115	-8.62652	6.32464e-18	3.8321e-16
Iba_chr05cCG16550	28.0977	-8.20139	1.2462	-6.58113	4.6688e-11	9.95076e-10
Iba_chr05cCG16580	13.782	-7.17397	1.41666	-5.06401	4.10533e-07	4.10094e-06
Iba_chr05cCG16630	66.0695	-1.82812	0.321539	-5.68554	1.30403e-08	1.77467e-07
Iba_chr05cCG16730	163.538	-1.01106	0.259225	-3.90032	9.60654e-05	0.000553772
Iba_chr05cCG16740	14.5199	-7.24844	1.38828	-5.22115	1.77813e-07	1.91933e-06
Iba_chr05cCG1680	74.3501	-9.60444	1.21746	-7.88893	3.04782e-15	1.26819e-13
Iba_chr05cCG17140	44.3963	-1.05858	0.347082	-3.04995	0.00228876	0.00886407
Iba_chr05cCG1720	35.2811	-1.53793	0.484815	-3.1722	0.00151289	0.00621366
Iba_chr05cCG17260	62.3199	-1.14702	0.275478	-4.16372	3.131e-05	0.000203715
Iba_chr05cCG17550	24.7168	-8.0153	1.34077	-5.97815	2.25686e-09	3.54067e-08
Iba_chr05cCG17600	640.026	-1.60008	0.173373	-9.22907	2.72985e-20	2.23076e-18
Iba_chr05cCG17690	77.3402	-2.09411	0.411007	-5.09507	3.48615e-07	3.53654e-06
Iba_chr05cCG17840	46.9246	-2.73418	0.510619	-5.35464	8.57276e-08	9.8521e-07
Iba_chr05cCG18220	403.206	-1.22051	0.167954	-7.26692	3.67768e-13	1.13352e-11
Iba_chr05cCG18310	48.9516	-1.34197	0.288522	-4.6512	3.30009e-06	2.70256e-05
Iba_chr05cCG18480	269.483	-1.8639	0.393304	-4.73908	2.14687e-06	1.83292e-05
Iba_chr05cCG18980	12.2064	-6.99857	1.4357	-4.87467	1.0899e-06	9.93328e-06
Iba_chr05cCG18990	113.432	-1.16227	0.249388	-4.66051	3.15425e-06	2.59451e-05
Iba_chr05cCG19060	569.603	-1.71893	0.246224	-6.98117	2.92724e-12	7.80763e-11
Iba_chr05cCG19230	31.8424	-8.38125	1.29188	-6.48762	8.72023e-11	1.76993e-09
Iba_chr05cCG19260	6.09032	-5.99568	1.90095	-3.15405	0.00161022	0.00655549
Iba_chr05cCG19270	43.2615	-1.08395	0.306782	-3.53328	0.000410437	0.00199419
Iba_chr05cCG19280	242.364	-1.17189	0.190877	-6.13949	8.27861e-10	1.40705e-08
Iba_chr05cCG19430	142.212	-1.4863	0.324966	-4.57372	4.79133e-06	3.78005e-05
Iba_chr05cCG19810	483.016	-1.66574	0.206281	-8.07509	6.74287e-16	3.08566e-14
Iba_chr05cCG19830	8.03881	-6.39593	1.69272	-3.77848	0.000157786	0.000858271
Iba_chr05cCG19870	36.5867	-8.58239	1.22164	-7.0253	2.13605e-12	5.81097e-11
Iba_chr05cCG2160	31.1645	-8.35186	1.36037	-6.13942	8.28244e-10	1.40725e-08
Iba_chr05cCG2780	62.9496	-1.97666	0.266146	-7.42696	1.11124e-13	3.69819e-12
Iba_chr05cCG3470	65.989	-1.24477	0.440532	-2.82561	0.0047191	0.0164605
Iba_chr05cCG3850	40.3079	-1.38116	0.379535	-3.6391	0.000273593	0.00139439
Iba_chr05cCG3940	38.8196	-1.17851	0.353044	-3.33814	0.000843426	0.00375155
Iba_chr05cCG3950	119.261	-1.52012	0.236684	-6.42256	1.34003e-10	2.63391e-09
Iba_chr05cCG3960	57.7724	-4.4437	0.603102	-7.36807	1.73112e-13	5.58643e-12
Iba_chr05cCG4100	53.3485	-2.75375	0.472331	-5.83012	5.53863e-09	8.05809e-08
Iba_chr05cCG4190	29.068	-8.24974	1.28749	-6.40764	1.47793e-10	2.89054e-09
Iba_chr05cCG4320	11.4162	-6.90191	1.4681	-4.70125	2.58571e-06	2.16707e-05
Iba_chr05cCG4480	52.8914	-1.34512	0.322813	-4.16687	3.08804e-05	0.000201234
Iba_chr05cCG4510	110.192	-1.21506	0.352595	-3.44606	0.000568832	0.00266102
Iba_chr05cCG4530	137.061	-1.87854	0.352684	-5.32642	1.00169e-07	1.13547e-06
Iba_chr05cCG4680	7.2494	-6.24666	1.79833	-3.47359	0.000513549	0.00243091
Iba_chr05cCG4800	142.792	-1.17779	0.25998	-4.53033	5.88908e-06	4.55558e-05
Iba_chr05cCG4860	82.8224	-1.63976	0.306057	-5.3577	8.42866e-08	9.71377e-07
Iba_chr05cCG4930	6.96116	-6.18931	1.87646	-3.29839	0.000972399	0.00424797
Iba_chr05cCG4970	149.327	-1.71584	0.229779	-7.46733	8.18353e-14	2.77468e-12
Iba_chr05cCG5190	37.9089	-8.63349	1.27501	-6.77132	1.27612e-11	3.01319e-10
Iba_chr05cCG5470	45.0429	-1.06317	0.316664	-3.35742	0.000786739	0.00352966
Iba_chr05cCG5580	9.39295	-6.61992	1.61136	-4.10829	3.98596e-05	0.000252645
Iba_chr05cCG5730	155.32	-1.19942	0.250711	-4.78409	1.71763e-06	1.49855e-05
Iba_chr05cCG5850	39.3252	-8.68648	1.24796	-6.96053	3.39002e-12	8.9102e-11
Iba_chr05cCG5980	511.736	-1.25245	0.271424	-4.61438	3.94269e-06	3.16809e-05
Iba_chr05cCG6680	96.9082	-1.3984	0.213915	-6.53716	6.27e-11	1.3083e-09
Iba_chr05cCG6690	15.4826	-1.68691	0.648861	-2.5998	0.00932791	0.0292199
Iba_chr05cCG6700	51.4589	-1.40127	0.283362	-4.94518	7.60724e-07	7.17281e-06
Iba_chr05cCG6780	10.7888	-6.82021	1.49787	-4.55328	5.28166e-06	4.12681e-05
Iba_chr05cCG9040	43.2003	-1.03491	0.307692	-3.36346	0.000769707	0.00346436
Iba_chr05cCG9520	8.9989	-6.55872	1.59326	-4.11655	3.84585e-05	0.000244551
Iba_chr05cCG9580	19.5428	-4.38889	1.07685	-4.07567	4.58823e-05	0.000286585
Iba_chr05dCG0060	35.9326	-1.0306	0.348977	-2.95322	0.0031448	0.0116318
Iba_chr05dCG0180	193.288	-1.26932	0.240537	-5.27702	1.31301e-07	1.4552e-06
Iba_chr05dCG0190	823.107	-1.04308	0.194073	-5.37469	7.67153e-08	8.9107e-07
Iba_chr05dCG0260	109.702	-1.14564	0.249543	-4.59095	4.41224e-06	3.50751e-05
Iba_chr05dCG0650	737.855	-1.25276	0.20924	-5.98716	2.13532e-09	3.36478e-08
Iba_chr05dCG0710	229.679	-1.14736	0.217106	-5.28481	1.25833e-07	1.40043e-06
Iba_chr05dCG10000	185.242	-1.11899	0.147686	-7.57686	3.54018e-14	1.26822e-12
Iba_chr05dCG10670	14.4961	-7.24624	1.37905	-5.25451	1.48416e-07	1.62575e-06
Iba_chr05dCG11070	12.3406	-7.01459	1.43109	-4.90156	9.5081e-07	8.78985e-06
Iba_chr05dCG11460	661.163	-1.3296	0.139638	-9.52172	1.70343e-21	1.57189e-19
Iba_chr05dCG11760	178.793	-1.5585	0.203402	-7.66215	1.82841e-14	6.84263e-13
Iba_chr05dCG11840	51.7561	-2.96797	0.768674	-3.86115	0.000112854	0.000638475
Iba_chr05dCG11890	37.1552	-8.6043	1.25063	-6.87996	5.98702e-12	1.50519e-10
Iba_chr05dCG11990	33.4927	-1.44896	0.431917	-3.35472	0.000794441	0.00355941
Iba_chr05dCG12000	592.077	-1.16786	0.204938	-5.6986	1.20794e-08	1.65597e-07
Iba_chr05dCG12150	256.627	-1.22372	0.434187	-2.81842	0.00482606	0.0167725
Iba_chr05dCG12410	145.905	-1.60288	0.217726	-7.36188	1.81332e-13	5.834e-12
Iba_chr05dCG12680	41.7132	-1.62782	0.461224	-3.52935	0.000416587	0.00202084
Iba_chr05dCG12760	575.51	-5.50723	0.380709	-14.4657	1.99474e-47	1.08837e-44
Iba_chr05dCG12930	42.624	-1.06337	0.360436	-2.95024	0.00317526	0.0117267
Iba_chr05dCG13070	173.808	-1.67804	0.232736	-7.21008	5.59209e-13	1.66941e-11
Iba_chr05dCG13790	2699.2	-1.61632	0.192803	-8.38327	5.14763e-17	2.75635e-15
Iba_chr05dCG13810	65.9467	-9.43192	1.24288	-7.58879	3.22909e-14	1.16462e-12
Iba_chr05dCG14710	56.2134	-1.31861	0.26941	-4.89443	9.85932e-07	9.07747e-06
Iba_chr05dCG15260	9.18085	-6.58868	1.68214	-3.91684	8.97155e-05	0.00052095
Iba_chr05dCG15290	42.8144	-1.36196	0.324504	-4.19705	2.7042e-05	0.000178572
Iba_chr05dCG15550	200.411	-1.1964	0.167435	-7.14549	8.96784e-13	2.60093e-11
Iba_chr05dCG15730	357.196	-1.1659	0.141077	-8.26422	1.40607e-16	7.07997e-15
Iba_chr05dCG15820	1907.12	-1.0678	0.139751	-7.64071	2.1602e-14	8.01103e-13
Iba_chr05dCG15830	129.702	-1.27968	0.293911	-4.35396	1.33703e-05	9.49311e-05
Iba_chr05dCG15950	17.9126	-7.55246	1.32731	-5.69005	1.27004e-08	1.73351e-07
Iba_chr05dCG16010	748.168	-1.51448	0.200684	-7.54657	4.46863e-14	1.5806e-12
Iba_chr05dCG16580	24.4121	-7.99848	1.25921	-6.35196	2.12587e-10	4.03324e-09
Iba_chr05dCG16610	344.104	-1.69643	0.210538	-8.05756	7.78306e-16	3.5343e-14
Iba_chr05dCG16670	26.723	-8.12959	1.26484	-6.42735	1.29851e-10	2.55798e-09
Iba_chr05dCG16820	20.1791	-7.72316	1.32856	-5.81318	6.12963e-09	8.86219e-08
Iba_chr05dCG17150	43.8948	-2.24816	0.461888	-4.86733	1.13115e-06	1.0274e-05
Iba_chr05dCG17280	42.9987	-1.3372	0.381392	-3.5061	0.000454724	0.00218148
Iba_chr05dCG17630	51.9202	-1.67975	0.307755	-5.45806	4.81357e-08	5.83507e-07
Iba_chr05dCG17710	123.216	-3.77745	1.32678	-2.84708	0.00441218	0.0155474
Iba_chr05dCG1790	109.411	-1.00026	0.222444	-4.49669	6.90205e-06	5.24611e-05
Iba_chr05dCG18340	1564.8	-1.20781	0.106654	-11.3246	9.91744e-30	1.82556e-27
Iba_chr05dCG18420	164.468	-1.67254	0.15793	-10.5904	3.30132e-26	4.6833e-24
Iba_chr05dCG18580	377.694	-1.85368	0.374572	-4.94878	7.46783e-07	7.05225e-06
Iba_chr05dCG18730	70.7983	-1.00016	0.269194	-3.7154	0.000202885	0.00106963
Iba_chr05dCG19030	52.1734	-1.25253	0.316601	-3.95619	7.61557e-05	0.000450523
Iba_chr05dCG19040	24.5456	-8.00657	1.26298	-6.33941	2.30643e-10	4.34403e-09
Iba_chr05dCG19080	18.6803	-2.77734	0.821498	-3.38083	0.000722683	0.0032792
Iba_chr05dCG19130	457.972	-2.12124	0.196153	-10.8142	2.94789e-27	4.57458e-25
Iba_chr05dCG19280	69.1141	-1.02993	0.271435	-3.7944	0.000148003	0.000811614
Iba_chr05dCG19330	22.6719	-7.89161	1.27851	-6.17248	6.72265e-10	1.1619e-08
Iba_chr05dCG19340	253.241	-1.14109	0.148631	-7.67736	1.624e-14	6.12939e-13
Iba_chr05dCG19350	102.202	-1.69265	0.248445	-6.81297	9.56056e-12	2.30763e-10
Iba_chr05dCG19480	136.52	-1.31194	0.363849	-3.60574	0.00031127	0.00156253
Iba_chr05dCG19670	127.751	-1.48993	0.259227	-5.74758	9.05289e-09	1.26802e-07
Iba_chr05dCG2510	21.4327	-7.81018	1.28544	-6.07589	1.23301e-09	2.03517e-08
Iba_chr05dCG2610	108.261	-1.02498	0.217315	-4.71657	2.3986e-06	2.02621e-05
Iba_chr05dCG2750	11.6819	-6.93477	2.35096	-2.94976	0.00318017	0.0117416
Iba_chr05dCG2770	40.7941	-1.40433	0.382603	-3.67045	0.000242119	0.00125367
Iba_chr05dCG2990	26.5395	-3.59263	1.20795	-2.97417	0.00293787	0.0109796
Iba_chr05dCG3320	8.34829	-6.45053	1.63949	-3.93448	8.33786e-05	0.000487969
Iba_chr05dCG3400	38.9732	-1.47899	0.419822	-3.5229	0.000426845	0.00206319
Iba_chr05dCG3630	97.2042	-1.81681	0.263157	-6.90392	5.05883e-12	1.29043e-10
Iba_chr05dCG3690	5.11632	-5.74441	2.15544	-2.66507	0.00769715	0.0249094
Iba_chr05dCG3700	321.652	-2.01099	0.26674	-7.53914	4.73077e-14	1.66557e-12
Iba_chr05dCG4020	20.5019	-7.74707	1.29461	-5.98408	2.17618e-09	3.42459e-08
Iba_chr05dCG4280	58.6897	-1.70493	0.343634	-4.96147	6.99614e-07	6.64371e-06
Iba_chr05dCG4540	7.61502	-6.31726	1.78338	-3.5423	0.000396659	0.00193449
Iba_chr05dCG4560	55.3582	-1.08516	0.372738	-2.91133	0.00359899	0.0130686
Iba_chr05dCG4600	14.4829	-7.24506	1.40511	-5.15621	2.51997e-07	2.63867e-06
Iba_chr05dCG4660	109.425	-1.02433	0.307898	-3.32683	0.000878394	0.00388937
Iba_chr05dCG4800	344.544	-1.02836	0.241688	-4.2549	2.09142e-05	0.000142044
Iba_chr05dCG5710	224.174	-1.09356	0.240495	-4.54712	5.4386e-06	4.23792e-05
Iba_chr05dCG5850	220.558	-1.01466	0.200943	-5.04948	4.43013e-07	4.40224e-06
Iba_chr05dCG5880	789.445	-1.05526	0.21415	-4.92768	8.32116e-07	7.77977e-06
Iba_chr05dCG5890	412.99	-1.58944	0.184665	-8.60714	7.49036e-18	4.51271e-16
Iba_chr05dCG5930	114.413	-1.93664	0.26301	-7.36337	1.79319e-13	5.7727e-12
Iba_chr05dCG6160	103.661	-1.38935	0.201819	-6.88415	5.81328e-12	1.46427e-10
Iba_chr05dCG6200	11.0533	-6.85579	2.3689	-2.89409	0.0038026	0.0137016
Iba_chr05dCG6570	10.6398	-6.80006	2.40758	-2.82443	0.00473646	0.0165134
Iba_chr05dCG6660	9.97819	-6.70762	1.59568	-4.20362	2.62675e-05	0.000174128
Iba_chr05dCG6960	13.1492	-7.1061	1.41949	-5.00609	5.55481e-07	5.39982e-06
Iba_chr05dCG6980	103.478	-1.02735	0.205506	-4.99913	5.75881e-07	5.57419e-06
Iba_chr05dCG7110	89.2176	-1.46753	0.282427	-5.19614	2.03465e-07	2.17239e-06
Iba_chr05dCG7390	11.2833	-6.88476	1.48083	-4.64924	3.33153e-06	2.72516e-05
Iba_chr05dCG7610	187.365	-1.04371	0.184109	-5.66899	1.43642e-08	1.93631e-07
Iba_chr05dCG8140	88.4734	-1.36117	0.448321	-3.03615	0.00239619	0.00921778
Iba_chr05dCG8550	14.4293	-7.24013	1.42725	-5.07277	3.92058e-07	3.93337e-06
Iba_chr05dCG8620	28.7531	-1.04031	0.391614	-2.65646	0.00789666	0.0254544
Iba_chr05dCG8740	38.7041	-1.12671	0.33323	-3.38118	0.00072174	0.00327561
Iba_chr05dCG9010	6.10879	-5.99986	1.90326	-3.15241	0.0016193	0.00658613
Iba_chr05dCG9260	52.5165	-1.23696	0.270453	-4.57366	4.79279e-06	3.78069e-05
Iba_chr05eCG0140	2488.81	-1.06115	0.168461	-6.29911	2.99369e-10	5.5078e-09
Iba_chr05eCG0300	70.8163	-1.04945	0.277351	-3.78382	0.000154441	0.000842276
Iba_chr05eCG0340	107.468	-1.25209	0.391615	-3.19724	0.00138752	0.00576125
Iba_chr05eCG0670	42.4612	-1.44075	0.433956	-3.32004	0.000900061	0.00397356
Iba_chr05eCG0970	43.7563	-1.20242	0.416769	-2.8851	0.00391292	0.0140364
Iba_chr05eCG10320	20.8493	-7.7705	1.40309	-5.53812	3.0574e-08	3.86107e-07
Iba_chr05eCG10350	237.39	-1.87573	0.220705	-8.49882	1.91523e-17	1.09144e-15
Iba_chr05eCG10380	7.68439	-6.33119	1.80614	-3.50536	0.000455983	0.00218623
Iba_chr05eCG10450	268.021	-1.29376	0.188187	-6.87487	6.20482e-12	1.5548e-10
Iba_chr05eCG10740	209.258	-1.73368	0.159507	-10.869	1.61885e-27	2.54791e-25
Iba_chr05eCG11520	12.049	-6.97983	1.45196	-4.80717	1.53078e-06	1.35049e-05
Iba_chr05eCG11720	36.7612	-1.37065	0.446314	-3.07104	0.00213312	0.00833812
Iba_chr05eCG11780	90.6822	-2.68134	0.330417	-8.11502	4.8571e-16	2.2616e-14
Iba_chr05eCG11890	199.748	-1.01184	0.147843	-6.84402	7.7e-12	1.89597e-10
Iba_chr05eCG12020	422.572	-1.43692	0.23094	-6.22206	4.90683e-10	8.65783e-09
Iba_chr05eCG12080	13.1069	-7.10164	2.26	-3.14231	0.00167618	0.006783
Iba_chr05eCG12470	943.837	-1.10738	0.154949	-7.14677	8.88421e-13	2.57981e-11
Iba_chr05eCG12540	160.965	-2.0749	0.363921	-5.70151	1.18747e-08	1.63044e-07
Iba_chr05eCG12740	67.0545	-1.0792	0.241851	-4.46227	8.10972e-06	6.05663e-05
Iba_chr05eCG12750	94.8826	-1.08931	0.337159	-3.23085	0.00123424	0.00520999
Iba_chr05eCG13020	10.3783	-6.76465	2.41763	-2.79804	0.0051413	0.0176895
Iba_chr05eCG13110	34.3186	-1.52992	0.402336	-3.8026	0.000143188	0.000788419
Iba_chr05eCG13120	13.3429	-7.12692	1.42035	-5.01772	5.22886e-07	5.11098e-06
Iba_chr05eCG13290	1185.87	-1.3708	0.20532	-6.67642	2.44856e-11	5.50195e-10
Iba_chr05eCG13460	7.7697	-6.3463	1.73009	-3.6682	0.000244264	0.00126337
Iba_chr05eCG13560	139.893	-1.19811	0.200933	-5.96277	2.48005e-09	3.85489e-08
Iba_chr05eCG13620	16.2953	-7.41607	1.34967	-5.49472	3.91336e-08	4.83809e-07
Iba_chr05eCG13780	409.222	-1.11498	0.196723	-5.66777	1.44668e-08	1.94781e-07
Iba_chr05eCG14070	602.237	-1.76057	0.166351	-10.5835	3.55491e-26	5.01629e-24
Iba_chr05eCG14090	16.9518	-7.47184	1.38723	-5.38616	7.19798e-08	8.41208e-07
Iba_chr05eCG14150	95.8797	-2.09786	0.218419	-9.60476	7.63372e-22	7.30393e-20
Iba_chr05eCG14350	53.6778	-1.4884	0.377635	-3.94137	8.10189e-05	0.000475328
Iba_chr05eCG14370	140.861	-1.49865	0.17212	-8.70701	3.11994e-18	1.97236e-16
Iba_chr05eCG14530	14.2151	-7.21771	1.40136	-5.15052	2.59765e-07	2.7104e-06
Iba_chr05eCG14600	340.895	-1.88563	0.351324	-5.36721	7.9966e-08	9.26098e-07
Iba_chr05eCG14700	173.866	-1.35297	0.230356	-5.87339	4.26962e-09	6.35077e-08
Iba_chr05eCG14710	99.2681	-1.27574	0.28231	-4.51893	6.21527e-06	4.78218e-05
Iba_chr05eCG15020	115.224	-2.09363	0.265538	-7.88448	3.15852e-15	1.31015e-13
Iba_chr05eCG15110	142.967	-1.0429	0.26408	-3.9492	7.84144e-05	0.000461857
Iba_chr05eCG15350	213.389	-1.14429	0.32605	-3.50956	0.000448843	0.002157
Iba_chr05eCG1570	155.956	-1.09954	0.20377	-5.39599	6.81466e-08	8.00103e-07
Iba_chr05eCG15910	269.108	-1.06774	0.153221	-6.96863	3.20033e-12	8.46389e-11
Iba_chr05eCG15990	7949.84	-1.1147	0.117288	-9.504	2.01975e-21	1.84934e-19
Iba_chr05eCG1610	120.681	-1.49239	0.220122	-6.77982	1.20323e-11	2.85565e-10
Iba_chr05eCG16140	45.3242	-2.45476	0.778835	-3.15183	0.00162249	0.00659634
Iba_chr05eCG16190	524.252	-1.78941	0.188538	-9.49093	2.28973e-21	2.07866e-19
Iba_chr05eCG16660	191.871	-1.81738	0.380265	-4.77924	1.7596e-06	1.53103e-05
Iba_chr05eCG16680	28.7509	-8.23447	1.24066	-6.63716	3.19787e-11	7.03995e-10
Iba_chr05eCG16700	107.756	-1.56307	0.233743	-6.68713	2.27594e-11	5.15105e-10
Iba_chr05eCG16750	164.15	-1.8707	0.335481	-5.57617	2.45876e-08	3.15626e-07
Iba_chr05eCG16880	220.117	-3.42734	0.309069	-11.0892	1.41487e-28	2.4009e-26
Iba_chr05eCG17230	104.852	-1.28482	0.263778	-4.87084	1.11127e-06	1.01133e-05
Iba_chr05eCG17260	68.995	-1.06016	0.288176	-3.67888	0.000234261	0.00121731
Iba_chr05eCG2160	44.2905	-3.72825	0.641136	-5.81507	6.06097e-09	8.77364e-08
Iba_chr05eCG2460	101.484	-1.05034	0.226083	-4.64582	3.3872e-06	2.7673e-05
Iba_chr05eCG2560	13.2557	-7.11692	1.45276	-4.89891	9.63697e-07	8.89584e-06
Iba_chr05eCG2680	425.865	-1.25849	0.210986	-5.96479	2.44947e-09	3.81405e-08
Iba_chr05eCG2700	121.074	-4.66323	1.15192	-4.04823	5.16057e-05	0.000318169
Iba_chr05eCG2840	40.4739	-2.56936	0.921013	-2.78971	0.00527555	0.0180877
Iba_chr05eCG3110	42.7107	-1.02167	0.378786	-2.69723	0.00699185	0.0229749
Iba_chr05eCG3160	97.0772	-1.18239	0.283086	-4.17679	2.95656e-05	0.000193615
Iba_chr05eCG3200	74.6012	-1.28198	0.282248	-4.54204	5.57117e-06	4.33265e-05
Iba_chr05eCG3210	107.377	-1.71775	0.293191	-5.85882	4.66165e-09	6.88575e-08
Iba_chr05eCG3350	24.5392	-8.00726	1.35599	-5.90512	3.52397e-09	5.32126e-08
Iba_chr05eCG3540	84.0499	-1.46379	0.26717	-5.47887	4.28041e-08	5.2522e-07
Iba_chr05eCG3610	381.433	-1.76177	0.266709	-6.60557	3.95987e-11	8.55982e-10
Iba_chr05eCG3660	182.532	-1.71561	0.242122	-7.0857	1.38345e-12	3.8776e-11
Iba_chr05eCG4080	222.057	-1.56511	0.18608	-8.41095	4.06714e-17	2.21008e-15
Iba_chr05eCG4140	10.0635	-6.72055	2.43593	-2.75893	0.00579914	0.0196005
Iba_chr05eCG4210	9.20373	-6.59078	2.51805	-2.61741	0.0088599	0.0279998
Iba_chr05eCG4220	45.3053	-1.14106	0.429265	-2.65818	0.00785651	0.0253465
Iba_chr05eCG4440	7.10125	-6.21673	1.77384	-3.50468	0.000457159	0.00219049
Iba_chr05eCG4450	145.997	-1.4374	0.253617	-5.6676	1.44809e-08	1.94903e-07
Iba_chr05eCG4680	350.441	-1.32592	0.218243	-6.07544	1.23648e-09	2.03996e-08
Iba_chr05eCG4780	54.6788	-9.1621	1.25759	-7.28543	3.20643e-13	9.98068e-12
Iba_chr05eCG4910	906.318	-1.24096	0.271861	-4.56468	5.00247e-06	3.93061e-05
Iba_chr05eCG5150	432.974	-1.01677	0.134972	-7.53316	4.95282e-14	1.73685e-12
Iba_chr05eCG5170	28.3517	-1.19304	0.401944	-2.96818	0.00299565	0.0111649
Iba_chr05eCG5680	495.302	-1.10143	0.197133	-5.58724	2.30703e-08	2.97995e-07
Iba_chr05eCG5690	49.0819	-1.32568	0.290495	-4.56351	5.03045e-06	3.95083e-05
Iba_chr05eCG5730	94.2758	-3.52846	0.354087	-9.96497	2.16944e-23	2.42458e-21
Iba_chr05eCG5740	27.9367	-1.50618	0.417289	-3.60944	0.000306857	0.00154307
Iba_chr05eCG5980	129.176	-1.39303	0.252098	-5.52576	3.28071e-08	4.11815e-07
Iba_chr05eCG6020	173.202	-1.33276	0.196112	-6.79594	1.07611e-11	2.57579e-10
Iba_chr05eCG6300	79.6855	-1.01428	0.327326	-3.09867	0.0019439	0.00769659
Iba_chr05eCG6720	40.2498	-1.06515	0.340331	-3.12974	0.0017496	0.00703463
Iba_chr05eCG6850	211.194	-1.51473	0.245372	-6.17319	6.69255e-10	1.15707e-08
Iba_chr05eCG7110	439.152	-1.29314	0.187326	-6.90311	5.08747e-12	1.29712e-10
Iba_chr05eCG7120	20.5678	-7.75124	1.29465	-5.98713	2.13582e-09	3.36506e-08
Iba_chr05eCG7130	10.6149	-6.79689	1.50369	-4.52013	6.18004e-06	4.75817e-05
Iba_chr05eCG7300	104.183	-1.0055	0.35327	-2.84627	0.00442353	0.0155786
Iba_chr05eCG7650	27.9542	-8.19389	1.24975	-6.55642	5.51161e-11	1.16121e-09
Iba_chr05eCG7800	62.5308	-1.05397	0.284525	-3.70433	0.000211949	0.00111339
Iba_chr05eCG8210	38.4124	-1.76883	0.54004	-3.27537	0.00105525	0.00455934
Iba_chr05eCG8270	25.5549	-1.49718	0.520826	-2.87462	0.00404514	0.0144469
Iba_chr05eCG9290	686.657	-1.39005	0.145123	-9.5784	9.85564e-22	9.32089e-20
Iba_chr05eCG9350	43.0609	-1.40428	0.424833	-3.30548	0.000948136	0.0041546
Iba_chr05eCG9540	154.209	-1.49984	0.318598	-4.70761	2.50639e-06	2.10773e-05
Iba_chr05eCG9660	24.654	-8.01318	1.29569	-6.1845	6.23e-10	1.08326e-08
Iba_chr05eCG9860	136.724	-1.99634	0.224965	-8.87403	7.05453e-19	4.82064e-17
Iba_chr05fCG0090	20.5342	-7.74978	1.37931	-5.61858	1.92534e-08	2.52463e-07
Iba_chr05fCG0300	522.06	-1.06983	0.216882	-4.93277	8.10721e-07	7.60245e-06
Iba_chr05fCG0420	11.6291	-6.92812	1.48049	-4.6796	2.8743e-06	2.38489e-05
Iba_chr05fCG0520	10.8629	-6.83079	2.38021	-2.86983	0.00410692	0.014638
Iba_chr05fCG0750	199.612	-2.1803	0.315588	-6.90868	4.89194e-12	1.25206e-10
Iba_chr05fCG0810	84.3251	-1.0573	0.282628	-3.74095	0.000183328	0.000978842
Iba_chr05fCG10080	20.5002	-1.55244	0.546486	-2.84077	0.00450046	0.0158035
Iba_chr05fCG10160	49.2719	-2.25193	0.386937	-5.81989	5.88859e-09	8.54039e-08
Iba_chr05fCG10420	146.918	-1.27283	0.417698	-3.04725	0.00230944	0.00893089
Iba_chr05fCG10440	232.863	-1.19575	0.407201	-2.9365	0.00331935	0.0121933
Iba_chr05fCG10480	92.0565	-1.44915	0.278839	-5.19707	2.02458e-07	2.16289e-06
Iba_chr05fCG1050	127.808	-1.03761	0.173786	-5.97061	2.3637e-09	3.69504e-08
Iba_chr05fCG10750	260.564	-1.24847	0.183705	-6.79603	1.0754e-11	2.57468e-10
Iba_chr05fCG1080	54.5807	-1.81738	0.309811	-5.86612	4.46123e-09	6.61001e-08
Iba_chr05fCG10860	11.3825	-6.89795	1.48896	-4.63272	3.60887e-06	2.92861e-05
Iba_chr05fCG10900	83.4443	-9.77187	1.20863	-8.0851	6.21144e-16	2.86216e-14
Iba_chr05fCG11640	97.8086	-1.08021	0.279736	-3.86154	0.000112674	0.000637592
Iba_chr05fCG12940	11.1809	-6.87252	1.48989	-4.61277	3.97344e-06	3.19015e-05
Iba_chr05fCG13140	10.8541	-6.82873	2.39868	-2.84688	0.00441506	0.015555
Iba_chr05fCG13180	74.7718	-1.11137	0.335676	-3.31086	0.000930105	0.00408839
[truncated: 4,903 more rows]
