# Supplementary material for: Transcriptomic analysis for the gamma-ray-induced sweetpotato mutants with altered stem growth pattern
Source: Front Genet. 2024 Jul 31;15:1419399. doi: 10.3389/fgene.2024.1419399 (PMC11322061; doi:10.3389/fgene.2024.1419399)
Supplement: Supplementary file 2 [file Table3.XLSX]

## Sheet: GO_enrichment
Supplementary Table S3. List of 10 most significantly enriched GO terms for the differentially expressed genes affected by mutations.
GO	Description	p-value	log10 p-value	Enrichment factor	Gene set
GO:0009733	response to auxin	4.97767e-74	73.303	7.22751	Upregulated DEGs
GO:0055114	obsolete oxidation-reduction process	1.15746e-65	64.9365	2.01643
GO:0006468	protein phosphorylation	3.22887e-35	34.4909	1.83567
GO:0006355	regulation of DNA-templated transcription	2.3868e-31	30.6222	1.84686
GO:0006073	cellular glucan metabolic process	4.21701e-27	26.375	6.94948
GO:0010411	xyloglucan metabolic process	2.03415e-26	25.6916	7.27129
GO:0005975	carbohydrate metabolic process	9.58054e-25	24.0186	2.03114
GO:0007165	signal transduction	1.07209e-23	22.9698	3.55608
GO:0042546	cell wall biogenesis	4.24181e-23	22.3724	6.1806
GO:0042744	hydrogen peroxide catabolic process	4.1566e-21	20.3813	3.49506
GO:0006260	DNA replication	2.46635e-65	64.6079	8.83693	Downregulated DEGs
GO:0006270	DNA replication initiation	2.64812e-43	42.5771	19.3423
GO:0006310	DNA recombination	1.76101e-17	16.7542	7.99023
GO:0008272	sulfate transport	2.56241e-17	16.5914	9.75597
GO:0000160	phosphorelay signal transduction system	6.40875e-17	16.1932	4.03974
GO:0006281	DNA repair	6.02223e-16	15.2202	3.41695
GO:0055114	obsolete oxidation-reduction process	2.30502e-15	14.6373	1.50873
GO:0019419	sulfate reduction	6.90524e-14	13.1608	17.965
GO:0006269	DNA replication, synthesis of RNA primer	1.13687e-11	10.9443	20.823
GO:0009228	thiamine biosynthetic process	2.33208e-11	10.6323	12.7252
