# Supplementary material for: Transcriptomic analysis for the gamma-ray-induced sweetpotato mutants with altered stem growth pattern
Source: Front Genet. 2024 Jul 31;15:1419399. doi: 10.3389/fgene.2024.1419399 (PMC11322061; doi:10.3389/fgene.2024.1419399)
Supplement: Supplementary file 3 [file Table6.xlsx]

## Sheet: Downregulated genes
Supplementary Table S6. Downregulated genes in a mutant with altered stem growth.
Annotated genes	No. of gene
11-beta-hydroxysteroid dehydrogenase-like 5	1
14 kDa proline-rich protein DC2.15-like	6
17.2 kDa class II heat shock protein-like	1
17.4 kDa class I heat shock protein-like	2
18.2 kDa class I heat shock protein-like	2
1-aminocyclopropane-1-carboxylate oxidase 1	4
1-aminocyclopropane-1-carboxylate oxidase homolog 1-like	2
1-deoxy-D-xylulose 5-phosphate reductoisomerase, chloroplastic-like	1
22.0 kDa class IV heat shock protein-like	1
26.5 kDa heat shock protein, mitochondrial isoform X1	3
26S proteasome regulatory subunit 7	1
28 kDa heat- and acid-stable phosphoprotein-like	1
2-isopropylmalate synthase A-like	4
2-oxoglutarate-dependent dioxygenase DAO-like	4
39S ribosomal protein L46, mitochondrial	1
3-epi-6-deoxocathasterone 23-monooxygenase CYP90D1	2
3-ketoacyl-CoA synthase 2-like	1
3-methyladenine DNA glycosidase	1
3-oxo-5-alpha-steroid 4-dehydrogenase, C-terminal	1
3-oxoacyl-	1
(3S,6E)-nerolidol synthase 1-like	1
40S ribosomal protein S19-3	3
40S ribosomal protein S25	1
40S ribosomal protein S5	3
40S ribosomal protein SA-like isoform X1	2
5'-adenylylsulfate reductase 1, chloroplastic-like	7
5'-adenylylsulfate reductase 1, chloroplastic-like isoform X1	5
5-formyltetrahydrofolate cyclo-ligase, mitochondrial-like	1
5'-methylthioadenosine/S-adenosylhomocysteine nucleosidase 2-like	2
5'-nucleotidase domain-containing protein DDB_G0275467 isoform X2	2
60S acidic ribosomal protein P0-like	2
60S ribosomal protein L18-2-like	1
60S ribosomal protein L22-2-like	1
60S ribosomal protein L23a	1
60S ribosomal protein L23a-like	1
60S ribosomal protein L5	3
60S ribosomal protein L6-like	2
60S ribosomal protein L7-4	1
60S ribosomal protein L8	2
60S ribosome subunit biogenesis protein NIP7 homolog	2
(6-4)DNA photolyase-like	1
65-kDa microtubule-associated protein 5	3
6-phosphogluconate dehydrogenase, decarboxylating 3, chloroplastic-like	2
7-deoxyloganetic acid glucosyl transferase-like	4
7-deoxyloganetic acid glucosyltransferase-like isoform X1	1
7-deoxyloganetin glucosyltransferase-like	2
8-hydroxygeraniol dehydrogenase-like	4
8-hydroxygeraniol oxidoreductase-like	2
A0A2I0JFS8_PUNGR	1
A0A2I0K655_PUNGR	2
AAA-ATPase At3g28580-like	2
AAA-ATPase At4g25835-like isoform X1	5
AAA domain-containing protein	1
AAI domain-containing protein	4
Aa_trans domain-containing protein	1
ABC1 domain-containing protein	1
ABC transporter B family member 1-like	1
ABC transporter B family member 9-like isoform X1	5
ABC transporter C family member 10-like isoform X2	1
ABC transporter C family member 12-like	2
ABC transporter domain-containing protein	1
ABC transporter G family member 14	3
ABC transporter G family member 5	2
ABC transporter G family member 8	3
ABC transporter I family member 17-like	1
abietadienol/abietadienal oxidase	1
ABRE-binding factor 4	1
abscisic acid 8'-hydroxylase 4	1
ABSCISIC ACID-INSENSITIVE 5-like protein 5 isoform X1	1
ABSCISIC ACID-INSENSITIVE 5-like protein 5 isoform X3	1
acetolactate synthase 2, chloroplastic-like	1
acetolactate synthase 2, chloroplastic-like isoform X3	2
Acetolactate synthase small subunit 1, chloroplastic	1
acetolactate synthase small subunit 1, chloroplastic-like	1
acetylajmalan esterase-like	5
acetylglutamate kinase, chloroplastic-like	1
acetylserotonin O-methyltransferase-like	1
acid phosphatase 1	2
acid phosphatase 1-like	1
ACPS domain-containing protein	1
ACT domain-containing protein ACR10-like	1
ACT domain-containing protein ACR1-like isoform X2	1
ACT domain-containing protein ACR3 isoform X2	6
ACT domain-containing protein ACR4-like	5
actin-depolymerizing factor	1
activator of 90 kDa heat shock protein ATPase homolog isoform X1	2
acyl-lipid (9-3)-desaturase-like	2
adenine/guanine permease AZG2	6
adenine phosphoribosyltransferase 5 isoform X1	1
adenine phosphoribosyltransferase 5-like	4
adenine phosphoribosyltransferase 5-like isoform X1	2
Adenosylmethionine decarboxylase family protein	1
adenylate isopentenyltransferase 3, chloroplastic	1
adenylate isopentenyltransferase 3, chloroplastic-like	3
adenylate isopentenyltransferase 5, chloroplastic-like	2
adenylosuccinate synthetase, chloroplastic	1
ADH_N domain-containing protein	1
adoMet-dependent rRNA methyltransferase spb1	6
agamous-like MADS-box protein AGL12	2
aldehyde oxidase GLOX-like	2
aldose 1-epimerase-like	5
Alginate_lyase2 domain-containing protein	1
allene oxide cyclase, chloroplastic-like isoform X2	1
Allene oxide synthase	5
allene oxide synthase 3-like	7
alpha,alpha-trehalose-phosphate synthase	2
Alpha,alpha-trehalose-phosphate synthase (UDP-forming)	2
alpha/beta hydrolase domain-containing protein 17B	1
alpha/beta hydrolase domain-containing protein 17B-like	1
alpha carbonic anhydrase 1, chloroplastic-like	2
(-)-alpha-terpineol synthase-like	3
(-)-alpha-terpineol synthase-like isoform X1	1
aluminum-activated malate transporter 12-like	2
amino acid permease 3-like	1
amino acid permease 4	5
amino acid permease 6	4
amino acid permease 6-like	2
Amino acid transporter	1
amino acid transporter AVT1A-like	1
AMP deaminase isoform X1	1
anaphase-promoting complex subunit 1	4
Anaphase-promoting complex subunit 1	2
Anaphase-promoting complex subunit 4	1
ankyrin repeat and SAM domain-containing protein 6	1
annexin D1-like	4
anthocyanidin 3-O-glucosyltransferase 2-like	13
anthocyanidin 3-O-glucosyltransferase 5-like	2
anthocyanidin 3-O-glucosyltransferase 6-like	2
AP2-like ethylene-responsive transcription factor AIL1	1
AP2-like ethylene-responsive transcription factor AIL6	1
AP2-like ethylene-responsive transcription factor AIL6 isoform X4	1
AP2-like ethylene-responsive transcription factor ANT	7
AP2-like ethylene-responsive transcription factor ANT, partial	1
AP2-like ethylene-responsive transcription factor At1g79700	3
AP2-like ethylene-responsive transcription factor PLT1	3
AP2-like ethylene-responsive transcription factor TOE3 isoform X1	7
AP2-like ethylene-responsive transcription factor TOE3 isoform X2	1
AP2-like ethylene-responsive transcription factor TOE3 isoform X3	3
AP complex, mu/sigma subunit	1
APETALA2-like protein 1	5
apyrase-like	2
aquaporin NIP1-1-like	3
arginine biosynthesis bifunctional protein ArgJ, chloroplastic isoform X1	1
asparagine synthetase	1
aspartate aminotransferase, mitochondrial-like	3
aspartate carbamoyltransferase, chloroplastic-like	1
aspartic proteinase-like isoform X1	3
aspartic proteinase-like protein 1 isoform X1	1
aspartyl protease AED3-like	8
aspartyl protease family protein 2	3
AT-hook motif nuclear-localized protein 17-like	2
AT-hook motif nuclear-localized protein 1-like	7
AT-hook motif nuclear-localized protein 22-like	1
AT-hook motif nuclear-localized protein 24-like	1
AT-hook motif nuclear-localized protein 2-like	4
AT-hook motif nuclear-localized protein 7-like	7
ATP-dependent Clp protease ATP-binding subunit ClpA homolog CD4B, chloroplastic-like	1
ATP-dependent DNA helicase DDM1	2
ATP-dependent DNA helicase DDX11	3
ATP-dependent DNA helicase Q-like 1	4
ATP-dependent DNA helicase Q-like 4A	3
ATP-dependent DNA helicase Q-like 5	3
ATP-dependent DNA helicase SRS2-like protein At4g25120 isoform X1	1
ATP sulfurylase 2	2
ATP synthase subunit e, mitochondrial	1
auxilin-like protein 1 isoform X2	3
auxin-binding protein T92	2
auxin efflux carrier component 8	1
auxin-induced protein 6B-like	4
auxin response factor 18-like isoform X2	3
auxin response factor 5	2
auxin response factor 9-like	8
auxin-responsive protein SAUR50-like	1
auxin transporter-like protein 2	1
axial regulator YABBY 5-like isoform X1	1
axial regulator YABBY 5-like isoform X2	1
B3 domain-containing protein Os01g0234100-like	4
B3 domain-containing protein Os03g0120900-like	5
B3 domain-containing protein REM20-like	1
B3 domain-containing transcription factor VAL3-like isoform X3	1
B3 domain-containing transcription factor VRN1-like	1
BAG family molecular chaperone regulator 1	1
bark storage protein A-like	8
basic endochitinase-like	1
basic leucine zipper 43-like	2
basic leucine zipper 6	3
Basic-leucine zipper domain	1
B-box zinc finger protein 20-like	1
B-box zinc finger protein 21-like	1
B-cell CLL/lymphoma 9 protein-like	2
benzyl alcohol O-benzoyltransferase-like	4
beta-amylase-like	2
beta-amylase-like isoform X1	5
beta-amyrin 28-monooxygenase-like	5
beta-amyrin synthase	1
beta-amyrin synthase-like	1
beta-D-glucosyl crocetin beta-1,6-glucosyltransferase-like	3
beta-D-xylosidase 1	2
beta-fructofuranosidase, insoluble isoenzyme 1-like	1
beta-galactosidase 8-like isoform X1	1
beta-glucosidase 18-like isoform X1	2
beta-glucosidase 46-like	1
beta-glucosidase 47-like	3
betaine aldehyde dehydrogenase, chloroplastic-like	3
BHLH domain-containing protein	1
Bidirectional sugar transporter SWEET	1
bidirectional sugar transporter SWEET12-like	4
bidirectional sugar transporter SWEET17-like	1
bidirectional sugar transporter SWEET1-like	3
bifunctional aspartokinase/homoserine dehydrogenase 1, chloroplastic-like	5
bifunctional dethiobiotin synthetase/7,8-diamino-pelargonic acid aminotransferase, mitochondrial	4
bifunctional dihydrofolate reductase-thymidylate synthase 1-like	2
bifunctional epoxide hydrolase 2-like	2
bifunctional nuclease 1-like isoform X1	1
bifunctional protein FolD 1, mitochondrial-like isoform X1	1
bifunctional riboflavin kinase/FMN phosphatase-like	1
binding partner of ACD11 1-like	1
blue copper protein-like	3
branched-chain amino acid aminotransferase 2, chloroplastic isoform X1	2
branched-chain amino acid aminotransferase 2, chloroplastic isoform X2	1
BRCA1-associated RING domain protein 1	2
BRCT domain-containing protein At4g02110	1
BTB/POZ and TAZ domain-containing protein 1-like	2
BTB/POZ and TAZ domain-containing protein 3	1
BTB/POZ domain and ankyrin repeat-containing protein NOOT2-like isoform X1	1
BTB/POZ domain-containing protein At1g67900	1
BTB/POZ domain-containing protein At1g67900 isoform X1	3
BTB/POZ domain-containing protein At3g19850	5
BTB/POZ domain-containing protein At5g03250-like	3
BTB/POZ domain-containing protein At5g47800-like	7
BTB/POZ domain-containing protein At5g48130	1
BTB/POZ domain-containing protein NPY2-like	3
BTB/POZ domain-containing protein NPY3	6
BURP domain-containing protein BNM2C-like	2
bZIP transcription factor 11-like	4
bZIP transcription factor 44	1
bZIP transcription factor 44-like	1
calcium-binding protein KRP1-like	4
calcium/calmodulin-regulated receptor-like kinase 1	2
calcium-dependent protein kinase 18-like isoform X1	1
Calcium-dependent protein kinase substrate protein	1
callose synthase 11-like	2
Calponin-homology (CH) domain-containing protein	1
carboxylesterase 1-like	1
Carboxypeptidase	1
carotenoid 9,10(9',10')-cleavage dioxygenase 1-like	1
carotenoid cleavage dioxygenase 8 homolog B, chloroplastic	6
CASP-like protein 3A1	4
CASP-like protein 5B2	1
cationic amino acid transporter 6, chloroplastic	5
CBL-interacting protein kinase 32-like	1
CBL-interacting serine/threonine-protein kinase 3-like protein	1
CBS domain-containing protein CBSX3, mitochondrial-like	6
CBS domain-containing protein CBSX5-like	1
CCA-adding enzyme-like isoform X1	1
CCAAT/enhancer-binding protein zeta	1
CDK5RAP1-like protein	1
CDT1-like protein a, chloroplastic	9
cell cycle checkpoint control protein RAD9A	3
cell division control protein 45 homolog	2
cell division control protein 6 homolog B	6
cell division cycle 20.1, cofactor of APC complex-like	1
cell division cycle-associated 7-like protein	4
cell division cycle-associated protein 7-like isoform X1	3
cell division topological specificity factor homolog, chloroplastic-like	1
cell wall / vacuolar inhibitor of fructosidase 1-like	2
CEN-like protein 2	4
Chaperonin CPN60-like 2 mitochondrial	1
chaperonin CPN60, mitochondrial	2
Chlorophyll synthase	1
chlorophyll synthase, chloroplastic-like isoform X1	1
chloroplast envelope quinone oxidoreductase homolog	2
choline transporter protein 1-like	2
chorismate synthase 1, chloroplastic-like isoform X1	3
chromosome transmission fidelity protein 18 homolog	1
cinnamoyl-CoA reductase 1-like isoform X2	1
cinnamoyl-CoA reductase 1-like isoform X4	1
citrate-binding protein-like	4
Class-I knotted1-like homeobox protein IBKN1	1
class V chitinase CHIT5b-like	1
class V chitinase-like	1
clathrin light chain 1-like isoform X1	3
cleavage stimulating factor 64	2
cleavage stimulation factor subunit 50-like	1
CO(2)-response secreted protease-like	1
codeine O-demethylase-like	3
cold-regulated protein 28-like	4
cold-responsive protein kinase 1-like	2
cold shock domain-containing protein 3-like	2
condensin-2 complex subunit D3 isoform X2	5
condensin-2 complex subunit H2	1
condensin complex subunit 3	1
copper-transporting ATPase HMA4-like	1
CRAL-TRIO lipid binding domain	2
crossover junction endonuclease EME1B-like	1
CSC1-like protein At1g32090	2
CST complex subunit CTC1	2
CST complex subunit STN1 isoform X1	2
cullin-1-like isoform X1	4
cyclic dof factor 1-like	1
cyclic dof factor 1-like isoform X1	1
Cyclic nucleotide-gated channel 29	3
Cyclic nucleotide-gated ion channel	1
cyclic nucleotide-gated ion channel 2	5
cyclic nucleotide-gated ion channel 2-like isoform X2	1
cyclic nucleotide-gated ion channel 4-like	3
Cyclin D3	4
cyclin-D3-1-like	1
Cyclin-D3-2	1
cyclin-D3-3-like	9
cyclin-D4-1-like isoform X1	1
cyclin-D5-1-like	2
cyclin-dependent kinase inhibitor 3	5
cyclin-U4-1	3
cyprosin-like	4
cysteine protease inhibitor 7-like	2
cysteine-rich receptor-like protein kinase 25	1
cysteine synthase, chloroplastic/chromoplastic-like isoform X1	2
Cytochrome c biogenesis B	2
cytochrome P450 711A1	2
cytochrome P450 71A3-like	2
cytochrome P450 71D10-like	1
cytochrome P450 76A2-like	1
cytochrome P450 78A5-like	7
cytochrome P450 78A9	4
cytochrome P450 81Q32-like	4
cytochrome P450 83B1-like	8
cytochrome P450 84A1-like	1
cytochrome P450 87A3-like	1
cytochrome P450 90A1	3
cytochrome P450 90A1 isoform X2	1
cytochrome P450 CYP72A219-like	1
cytochrome P450 CYP736A12-like	3
cytochrome P450 CYP82D47-like	9
cytokinin dehydrogenase 1-like	5
cytokinin dehydrogenase 7-like	2
cytokinin dehydrogenase 7-like isoform X1	1
cytokinin hydroxylase-like	2
cytokinin riboside 5'-monophosphate phosphoribohydrolase LOG8-like	1
Cytosine-specific methyltransferase	1
cytosolic sulfotransferase 12-like	4
cytosolic sulfotransferase 17-like	1
DAG protein, chloroplastic-like	2
D-amino-acid transaminase, chloroplastic	4
DCN1-like protein 4	2
dCTP pyrophosphatase 1-like	4
DDB1- and CUL4-associated factor 8 isoform X1	1
DDT domain-containing protein DDB_G0282237-like	1
DDT domain-containing protein DDR4	3
DEAD-box ATP-dependent RNA helicase 16	1
DEAD-box ATP-dependent RNA helicase 32	2
DEAD/DEAH box helicase domain	1
dehydrodolichyl diphosphate synthase complex subunit NUS1 isoform X1	1
delta(12)-fatty-acid desaturase FAD2-like	6
delta(24)-sterol reductase	5
denticleless protein homolog	2
deoxyuridine 5'-triphosphate nucleotidohydrolase-like	5
deoxyuridine 5'-triphosphate nucleotidohydrolase-like isoform X1	3
DExH-box ATP-dependent RNA helicase DExH17 isoform X1	1
dirigent protein 1-like	1
dirigent protein 22-like	2
disease resistance protein At4g27190-like	1
disease resistance protein TAO1-like	5
DNA-3-methyladenine glycosylase	1
DNA-(Apurinic or apyrimidinic site) lyase 2-like	1
DNA (cytosine-5)-methyltransferase CMT3-like	2
DNA damage-repair/toleration protein DRT100-like	1
DNA-directed primase/polymerase protein isoform X1	2
DNA-directed RNA polymerase 2B, chloroplastic/mitochondrial-like	1
DNA-directed RNA polymerase III subunit rpc4	4
DNA-directed RNA polymerase III subunit RPC5	1
DNA mismatch repair protein MLH1	2
DNA mismatch repair protein MSH2-like	1
DNA mismatch repair protein MSH4	1
DNA mismatch repair protein MSH7	2
DNA mismatch repair protein PMS1	6
DNA_mis_repair domain-containing protein	1
DNA polymerase	4
DNA polymerase alpha catalytic subunit	2
DNA polymerase alpha subunit B	5
DNA polymerase delta catalytic subunit	6
DNA polymerase epsilon catalytic subunit A-like	2
DNA polymerase epsilon subunit B	3
DNA polymerase epsilon subunit B, N-terminal	2
DNA polymerase II subunit 2	2
DNA primase small subunit-like	3
DNA repair protein RAD4	1
DNA repair protein RAD50	1
DNA repair protein RAD51 homolog 3	2
DNA repair protein RAD51 homolog 4 isoform X2	1
DNA repair protein RAD51 homolog 4 isoform X3	1
DNA repair protein REV1 isoform X1	1
DNA replication ATP-dependent helicase/nuclease JHS1 isoform X2	2
DNA replication complex GINS protein PSF1 isoform X1	2
DNA replication licensing factor MCM2	6
DNA replication licensing factor MCM7	2
DNA topoisomerase	2
DNA topoisomerase 3-alpha isoform X1	2
DNA topoisomerase 3-alpha isoform X2	1
DNA topoisomerase 6 subunit B isoform X1	1
dof zinc finger protein DOF1.4-like	2
dof zinc finger protein DOF5.1-like	1
dof zinc finger protein DOF5.4	2
dof zinc finger protein DOF5.4-like	4
dolichyl-diphosphooligosaccharide--protein glycosyltransferase 48 kDa subunit	1
double-stranded RNA-binding protein 2-like	1
dr1-associated corepressor-like	2
DUF1785 domain-containing protein	1
DUF676 domain-containing protein	2
dynamin-related protein 4C-like	1
dynein light chain 1, cytoplasmic-like	1
E2F transcription factor-like E2FE	2
E3 ubiquitin-protein ligase ATL6-like	1
E3 ubiquitin-protein ligase ATL9-like	1
E3 ubiquitin-protein ligase BIG BROTHER-like	1
E3 ubiquitin-protein ligase BIG BROTHER-like isoform X1	1
E3 ubiquitin-protein ligase COP1-like	1
E3 ubiquitin-protein ligase FANCL isoform X1	1
E3 ubiquitin-protein ligase HERC2-like isoform X1	1
E3 ubiquitin-protein ligase MBR1-like	3
E3 ubiquitin-protein ligase MBR1-like isoform X1	1
E3 ubiquitin-protein ligase MIEL1-like	3
E3 ubiquitin-protein ligase MPSR1-like	1
E3 ubiquitin-protein ligase ORTHRUS 2-like	4
E3 ubiquitin-protein ligase ORTHRUS 2-like isoform X1	1
E3 ubiquitin-protein ligase Os04g0590900-like	1
E3 ubiquitin-protein ligase RHA2B-like	1
E3 ubiquitin-protein ligase RMA1H1-like	1
E3 ubiquitin-protein ligase WAV3-like	4
E4 SUMO-protein ligase PIAL2-like isoform X2	3
early light-induced protein, chloroplastic-like	1
early nodulin-like protein 3	1
EH domain-containing protein 1-like	1
EIN3-binding F-box protein 1-like isoform X1	2
elongator complex protein 4-like	1
embryogenesis-associated protein EMB8-like	2
embryo-specific protein ATS3B-like	1
endo-1,3;1,4-beta-D-glucanase-like	2
endoglucanase 18-like	2
endoglucanase 1-like	2
endoglucanase 3-like	1
endoglucanase 6-like, partial	1
endoglucanase 9-like	2
endonuclease III homolog 1, chloroplastic	1
endoplasmic reticulum metallopeptidase 1-like	4
endoplasmin homolog	1
enoyl-CoA delta isomerase 1, peroxisomal-like	1
ent-copalyl diphosphate synthase, chloroplastic-like	1
ent-kaur-16-ene synthase, chloroplastic isoform X3	2
Ent-kaurene oxidase 1 (Fragment)	1
ent-kaurene oxidase, chloroplastic	2
EPIDERMAL PATTERNING FACTOR-like protein 2	4
EPIDERMAL PATTERNING FACTOR-like protein 6	2
EPIDERMAL PATTERNING FACTOR-like protein 6 isoform X1	1
equilibrative nucleotide transporter 3-like isoform X2	4
ERCC4 domain-containing protein	1
esterase AGAP003155-like	1
ethylene-responsive transcription factor 1B-like	1
ethylene-responsive transcription factor CRF2	3
ethylene-responsive transcription factor CRF2-like	4
ethylene-responsive transcription factor CRF4-like	6
ethylene-responsive transcription factor ERF060-like	2
ethylene-responsive transcription factor WRI1-like	2
eukaryotic translation initiation factor 3 subunit D-like	3
Eukaryotic translation initiation factor 5A	1
eukaryotic translation initiation factor 5A-2	1
exocyst complex component SEC6-like	5
Exocyst complex component Sec8	1
exocyst complex component SEC8-like isoform X1	1
exonuclease 1	3
exopolyphosphatase PRUNE1-like isoform X1	3
Expansin	1
expansin-A1	3
expansin-A4-like	6
expansin-A9-like	1
Expansin, cellulose-binding-like domain	1
Extensin like protein	2
extracellular ribonuclease LE-like	7
extra-large guanine nucleotide-binding protein 3-like	1
FAD-linked sulfhydryl oxidase ERV1-like isoform X1	1
Fanconi anemia group D2 protein homolog isoform X2	4
Fanconi anemia group J protein homolog	1
fanconi-associated nuclease 1 homolog isoform X1	3
fasciclin-like arabinogalactan protein 10	1
F-box/FBD/LRR-repeat protein At1g13570-like isoform X1	2
F-box/kelch-repeat protein At3g23880-like	1
F-box/kelch-repeat protein At5g15710-like	4
F-box protein At3g07870-like	5
F-box protein At4g22280-like	2
F-box protein At4g35930	5
F-box protein At5g06550	1
F-box protein At-B	1
F-box protein SKP2A-like	2
FCS-Like Zinc finger 17-like	1
FCS-Like Zinc finger 3-like	5
FCS-Like Zinc finger 5-like	2
FCS-Like Zinc finger 6-like	3
ferredoxin--NADP reductase, root-type isozyme, chloroplastic-like isoform X1	3
ferredoxin--nitrite reductase, chloroplastic-like	8
ferredoxin, root R-B2-like	4
ferric reduction oxidase 2-like	1
ferritin-2, chloroplastic-like	1
folylpolyglutamate synthase isoform X1	1
formamidopyrimidine-DNA glycosylase isoform X1	4
formamidopyrimidine-DNA glycosylase isoform X2	1
Formin, FH2 domain	1
Formin-like protein	2
formin-like protein 1	2
formin-like protein 6	4
formin-like protein 8	2
FT-interacting protein 3	5
FT-interacting protein 3-like	2
FT-interacting protein 7	1
GATA transcription factor 16-like	3
GATA transcription factor 4	3
GDP-fucose transporter 1-like	1
GDP-mannose transporter GONST2-like	1
GDSL esterase/lipase At1g28570-like	2
GDSL esterase/lipase At1g28580-like	1
GDSL esterase/lipase At1g28590-like	2
GDSL esterase/lipase At1g28610-like	4
GDSL esterase/lipase At2g23540	1
GDSL esterase/lipase At3g48460-like	1
GDSL esterase/lipase At5g33370-like	2
GDSL esterase/lipase At5g45960-like	1
GDSL esterase/lipase CPRD49-like isoform X2	1
GDSL esterase/lipase LIP-4-like	2
(-)-germacrene D synthase-like	1
gibberellin 20 oxidase 1-like	7
gibberellin 2-beta-dioxygenase	1
gibberellin-regulated protein 9-like	1
glucan endo-1,3-beta-glucosidase 12	1
glucan endo-1,3-beta-glucosidase 12-like isoform X2	1
glucan endo-1,3-beta-glucosidase 1-like	6
glucan endo-1,3-beta-glucosidase 2-like	3
glucan endo-1,3-beta-glucosidase 4-like	6
glucan endo-1,3-beta-glucosidase 6-like	5
glucan endo-1,3-beta-glucosidase 7-like	2
glucan endo-1,3-beta-glucosidase, acidic-like	4
glucomannan 4-beta-mannosyltransferase 9-like	5
glucomannan 4-beta-mannosyltransferase 9-like isoform X1	1
Glucose-1-phosphate adenylyltransferase	1
glucose-1-phosphate adenylyltransferase large subunit 1-like	1
Glucose-6-phosphate 1-dehydrogenase	2
glutamate decarboxylase-like isoform X1	2
glutamate dehydrogenase A-like	1
glutamate receptor 1.4-like isoform X1	1
glutamate receptor 2.8-like	1
glutamate receptor 3.2-like	1
glutamate receptor 3.6-like	1
glutamic acid-rich protein	1
Glutamine amidotransferase type-1 domain-containing protein	2
glutaredoxin-C13-like	6
glutathione hydrolase 3-like	2
glutathione S-transferase T1-like	3
glutathione S-transferase U8-like	1
glutathione S-transferase U9-like	1
glutelin type-A 3-like	1
glycerophosphodiester phosphodiesterase GDPD1, chloroplastic-like	3
glycine-rich RNA-binding protein 2-like	2
glycine-rich RNA-binding protein-like isoform X1	2
glycine--tRNA ligase, mitochondrial 1-like	5
Glycosyltransferase	2
Glyco_transf_20 domain-containing protein	6
glyoxylate/hydroxypyruvate reductase HPR3	2
golgin candidate 4-like isoform X1	1
GRF1-interacting factor 1-like	6
GRF1-interacting factor 2-like	1
growth-regulating factor 1	1
growth-regulating factor 1-like	4
growth-regulating factor 1-like isoform X1	2
growth-regulating factor 3-like	1
growth-regulating factor 3-like isoform X1	1
growth-regulating factor 3-like isoform X2	2
growth-regulating factor 4-like	4
growth-regulating factor 7	3
growth-regulating factor 7-like	6
GTP-binding protein At2g22870	2
G-type lectin S-receptor-like serine/threonine-protein kinase LECRK2	1
G-type lectin S-receptor-like serine/threonine-protein kinase SD2-5	6
G-type lectin S-receptor-like serine/threonine-protein kinase SD3-1	4
H/ACA ribonucleoprotein complex subunit 4-like	5
heat shock cognate 70 kDa protein 2-like	4
heat shock factor protein HSF30-like isoform X1	1
heat stress transcription factor A-3	1
heat stress transcription factor B-4-like	5
heat stress transcription factor C-1-like	1
heavy metal-associated isoprenylated plant protein 28	3
heavy metal-associated isoprenylated plant protein 31-like	1
heavy metal-associated isoprenylated plant protein 41-like	3
heme-binding protein 2-like	1
heparanase-like protein 3	5
heterogeneous nuclear ribonucleoprotein 1-like	1
heterogeneous nuclear ribonucleoprotein 87F-like isoform X1	2
HIG1 domain-containing protein	2
high affinity nitrate transporter 2.7 isoform X1	1
high mobility group B protein 15-like	1
high mobility group B protein 7 isoform X1	1
high mobility group B protein 7-like	2
HIPL1 protein-like	1
histidine-containing phosphotransfer protein 1-like	2
histidine-containing phosphotransfer protein 4	1
histidine kinase 1-like isoform X1	7
histidine kinase 2-like isoform X1	1
histidine kinase 4	5
histone chaperone ASF1B-like isoform X1	2
histone deacetylase HDT1-like	4
histone H2AX	1
histone-lysine N-methyltransferase ASHR2	3
histone-lysine N-methyltransferase ASHR3 isoform X1	1
histone-lysine N-methyltransferase ATXR4	2
histone-lysine N-methyltransferase ATXR6-like	1
histone-lysine N-methyltransferase SUVR4	2
HMG-Y-related protein A-like	1
homeobox-leucine zipper protein ATHB-40	4
homeobox-leucine zipper protein ATHB-6-like	2
homeobox-leucine zipper protein HAT22-like	2
homeobox-leucine zipper protein HAT5-like	2
homeobox-leucine zipper protein HDG11-like	1
homeobox protein ATH1	1
homeobox protein HOX1A-like isoform X1	1
homeobox protein knotted-1-like 2	1
homoserine kinase-like	1
HTH myb-type domain-containing protein	1
Hydrolase_4 domain-containing protein	1
hydroquinone glucosyltransferase-like	1
hydroxyproline O-arabinosyltransferase 3-like	1
IAA-amino acid hydrolase ILR1-like 1	3
IAA-amino acid hydrolase ILR1-like 5 isoform X3	1
imidazole glycerol phosphate synthase hisHF, chloroplastic-like	1
Immediate early response 3-interacting protein 1-like	1
importin-4-like	1
importin subunit alpha-1-like	1
indole-3-acetic acid-amido synthetase GH3.6	5
indole-3-acetic acid-amido synthetase GH3.6-like	3
inorganic pyrophosphatase 1-like isoform X2	6
inorganic pyrophosphatase TTM2 isoform X1	3
inositol hexakisphosphate and diphosphoinositol-pentakisphosphate kinase VIP2-like isoform X1	1
inositol-pentakisphosphate 2-kinase-like	2
integrator complex subunit 3-like	2
interactor of constitutive active ROPs 3-like	1
interaptin	5
Invertase inhibitor-like protein	1
IQ domain-containing protein IQM4-like	3
isocitrate dehydrogenase	1
isoleucine N-monooxygenase 1-like	3
isopentenyl phosphate kinase	2
JAZ2a	1
JAZ2b	2
KAT8 regulatory NSL complex subunit 3-like	3
katanin p80 WD40 repeat-containing subunit B1 homolog	2
kelch repeat-containing protein At3g27220-like	2
ketol-acid reductoisomerase, chloroplastic	3
KH domain-containing protein HEN4 isoform X1	1
KIN14B-interacting protein At4g14310	1
kinase-interacting family protein	2
kinesin light chain 3 isoform X1	2
Kinesin-like protein	1
kinesin-like protein KIN-12E	2
kinesin-like protein KIN-5D	3
kinesin-like protein KIN-7C, mitochondrial isoform X1	2
kinesin-like protein KIN-7O isoform X1	3
kinetochore-associated protein KNL-2 homolog	1
kinetochore protein NUF2 homolog	1
kirola-like	9
kiwellin-like	1
(-)-kolavenyl diphosphate synthase TPS28, chloroplastic isoform X1	2
kunitz trypsin inhibitor 5-like	4
Lactamase_B domain-containing protein	1
lactoylglutathione lyase-like	6
L-Ala-D/L-amino acid epimerase-like	3
lamin-like protein	1
lanC-like protein GCL1	2
L-ascorbate oxidase	2
L-ascorbate oxidase homolog	2
late embryogenesis abundant protein At5g17165-like	1
late embryogenesis abundant protein-like	1
LEAF RUST 10 DISEASE-RESISTANCE LOCUS RECEPTOR-LIKE PROTEIN KINASE-like 2.7	1
lectin-like	1
leucine-rich repeat receptor-like serine/threonine-protein kinase At1g17230	8
leucine-rich repeat receptor-like serine/threonine-protein kinase BAM1	3
light-harvesting complex-like protein 3 isotype 1, chloroplastic isoform X1	1
LOB domain-containing protein	1
LOB domain-containing protein 12-like	3
LOB domain-containing protein 16-like	2
LOB domain-containing protein 1-like	2
LOB domain-containing protein 25	2
LOB domain-containing protein 29-like	1
LOB domain-containing protein 38-like	10
LOB domain-containing protein 39-like	2
LOB domain-containing protein 40-like	1
LOB domain-containing protein 4-like	2
LOL1	2
LOL1 (LSD ONE LIKE 1)	1
long chain acyl-CoA synthetase 4-like	1
low affinity sulfate transporter 3-like isoform X1	6
low affinity sulfate transporter 3-like isoform X2	1
LOW QUALITY PROTEIN: fatty alcohol:caffeoyl-CoA acyltransferase	6
LOW QUALITY PROTEIN: F-box/kelch-repeat protein SKIP6-like	1
LOW QUALITY PROTEIN: protein argonaute 4-like	1
LOW QUALITY PROTEIN: uridine-cytidine kinase C-like, partial	1
LRRNT_2 domain-containing protein	2
LRR receptor-like serine/threonine-protein kinase	2
LRR receptor-like serine/threonine-protein kinase FLS2	2
LRR receptor-like serine/threonine-protein kinase GHR1	17
LRR receptor-like serine/threonine-protein kinase RCH1	1
L-tryptophan--pyruvate aminotransferase 1	1
L-type lectin-domain containing receptor kinase IV.1-like	1
L-type lectin-domain containing receptor kinase IX.1-like	2
lysine histidine transporter-like 8	3
lysine-specific demethylase JMJ25-like	2
lysine-specific demethylase JMJ25-like isoform X1	1
lysine-specific demethylase JMJ25-like isoform X2	2
lysM domain-containing GPI-anchored protein 1-like	5
lysosomal Pro-X carboxypeptidase-like isoform X1	4
lysosomal Pro-X carboxypeptidase-like isoform X2	1
MADS-box protein EJ2-like	1
MADS-box protein JOINTLESS-like	1
MADS-box transcription factor 23-like isoform X1	1
MADS-box transcription factor 23-like isoform X2	1
major facilitator superfamily domain-containing protein 12-like isoform X2	1
Major intrinsic protein	1
malic domain-containing protein	1
Malic enzyme	1
malonate--CoA ligase-like	1
mannan endo-1,4-beta-mannosidase 6-like	1
mannose/glucose-specific lectin-like	4
MATH and LRR domain-containing protein PFE0570w-like	1
mavicyanin-like	1
MBP2	1
mechanosensitive ion channel protein 6-like	1
mediator of RNA polymerase II transcription subunit 36a-like	1
meiosis-specific protein ASY3 isoform X1	1
meiotic recombination protein SPO11-1-like	1
melanoma-associated antigen F1	1
membrane-bound transcription factor site-2 protease homolog	1
metacaspase-1	1
metacaspase-3-like	3
metacaspase-9-like	4
Metallothionein-like protein	1
metallothionein-like protein type 2	1
metallothionein-like protein type 2 isoform X1	1
Metallothionein type 3-like protein	3
metal-nicotianamine transporter YSL1 isoform X2	1
metal tolerance protein 4 isoform X1	1
metal transporter Nramp3-like	3
methylesterase 17-like isoform X1	1
methylesterase 3-like	1
methylsterol monooxygenase 1-1-like	1
Methyltransferase	2
Mg2+ transporter protein, CorA-like/Zinc transport protein ZntB	1
microtubule-associated protein RP/EB family member 1C-like	1
mini-chromosome maintenance complex-binding protein	4
mitochondrial amidoxime reducing component 2-like	3
mitochondrial fission protein ELM1-like isoform X1	1
mitochondrial fission protein ELM1-like isoform X2	1
mitochondrial import inner membrane translocase subunit TIM10-like	1
mitochondrial inner membrane protease ATP23-like	1
mitochondrial outer membrane protein porin 2-like	4
mitochondrial outer membrane protein porin of 36 kDa-like	3
mitochondrial pyruvate carrier 1-like	1
mitochondrial substrate carrier family protein C-like	1
mitochondrial substrate carrier family protein E	3
mitochondrial zinc maintenance protein 1, mitochondrial	2
mitoferrin-like isoform X1	2
mitogen-activated protein kinase kinase kinase 5-like	1
MLP-like protein 34	5
molybdate transporter 2	3
monoacylglycerol lipase abhd6-B-like	4
monooxygenase 1-like	1
monothiol glutaredoxin-S2	1
monothiol glutaredoxin-S2-like	8
monothiol glutaredoxin-S6-like	4
MORC family CW-type zinc finger protein 3-like	4
mucin-12-like	3
multiple organellar RNA editing factor 7, mitochondrial-like	1
MutL-like protein 1 (Fragment)	1
myb-binding protein 1A-like protein	4
myb family transcription factor PHL11-like	3
myb family transcription factor PHL8-like isoform X1	1
myb-related protein 1-like	1
myb-related protein 2-like isoform X1	2
myb-related protein 2-like isoform X2	2
myb-related protein 2-like isoform X3	2
Myo-inositol-1 phosphate synthase	1
Myosin	1
myosin-11	2
myosin-11-like	2
myosin-11-like isoform X1	1
myosin-2-like	2
myosin-4-like isoform X1	1
myosin-binding protein 7-like	1
NA	1176
NAC15	2
NAC domain-containing protein 71-like	3
NAC domain-containing protein 76	1
NADP-dependent D-sorbitol-6-phosphate dehydrogenase-like	1
NADP-glyceraldehyde-3-phosphate dehydrogenase (Fragment)	1
N-alpha-acetyltransferase 40 isoform X1	1
Nam 11	2
NB-ARC domain-containing protein	1
NEDD8-activating enzyme E1 regulatory subunit AXR1-like	1
negative regulator of systemic acquired resistance SNI1	3
neoxanthin synthase, chloroplastic-like	1
neurofilament heavy polypeptide	1
nicotianamine synthase-like	4
nicotinamidase 2-like	1
nicotinate phosphoribosyltransferase 2-like isoform X3	1
ninja-family protein AFP3-like isoform X4	1
nitrate reductase	7
nitrate regulatory gene2 protein	4
nitrate regulatory gene2 protein-like	21
nitrile-specifier protein 5	1
non-classical arabinogalactan protein 30-like	2
Non-specific lipid-transfer protein 2	2
non-symbiotic hemoglobin 1	3
N-terminal acetyltransferase B complex auxiliary subunit NAA25	1
nuclear intron maturase 2, mitochondrial isoform X1	1
nuclear poly(A) polymerase 3	4
nuclear transcription factor Y subunit A-4-like isoform X2	1
nuclear transcription factor Y subunit A-6-like isoform X2	1
nuclear transcription factor Y subunit B-1-like	1
nuclear transcription factor Y subunit B-3-like	1
nuclear transcription factor Y subunit B-4-like	3
nuclear transcription factor Y subunit B-like	1
nucleobase-ascorbate transporter 2	2
nucleolar and coiled-body phosphoprotein 1-like	1
nucleolar complex protein 2 homolog	2
Nucleolar protein NOP56-like protein (Fragment)	3
nudix hydrolase 18, mitochondrial-like	1
nudix hydrolase 1-like	2
nudix hydrolase 20, chloroplastic-like isoform X1	1
O-acyltransferase WSD1-like	1
O-fucosyltransferase 29-like	4
O-fucosyltransferase family protein	2
O-glucosyltransferase rumi homolog isoform X1	1
oleosin 18.2 kDa-like	1
omega-hydroxypalmitate O-feruloyl transferase	4
ORC_WH_C domain-containing protein	2
organelle RRM domain-containing protein 1, chloroplastic isoform X1	1
origin of replication complex subunit 1A-like	1
origin of replication complex subunit 3	2
origin of replication complex subunit 4 isoform X1	2
Ornithine transcarbamylase	1
osmotin-like protein	3
osmotin-like protein OSML15	1
outer envelope pore protein 24A, chloroplastic-like	3
outer envelope protein 64, mitochondrial-like	6
p21-activated protein kinase-interacting protein 1-like	1
pachytene checkpoint protein 2 homolog	3
palmitoyl-monogalactosyldiacylglycerol delta-7 desaturase, chloroplastic-like isoform X1	2
patatin-like protein 1	3
patatin-like protein 6	1
patatin-like protein 7	3
pathogenesis-related protein PR-1-like	1
pathogenesis-related protein STH-2-like isoform X1	1
pathogenesis-related thaumatin-like protein 3.5	2
pathogen-related protein-like	2
PAX-interacting protein 1-like	1
PB1 domain-containing protein	2
PC-Esterase	1
pectinesterase	3
pectinesterase inhibitor 4-like	1
pentatricopeptide repeat-containing protein At1g02060, chloroplastic	2
pentatricopeptide repeat-containing protein At1g03100, mitochondrial	1
pentatricopeptide repeat-containing protein At1g04840-like	1
pentatricopeptide repeat-containing protein At1g07590, mitochondrial-like	1
pentatricopeptide repeat-containing protein At1g08070, chloroplastic-like	3
pentatricopeptide repeat-containing protein At1g14470	4
pentatricopeptide repeat-containing protein At1g18485	4
pentatricopeptide repeat-containing protein At1g20300, mitochondrial	1
pentatricopeptide repeat-containing protein At1g28690, mitochondrial	1
pentatricopeptide repeat-containing protein At1g34160	1
pentatricopeptide repeat-containing protein At1g62260, mitochondrial	2
pentatricopeptide repeat-containing protein At1g71060, mitochondrial	2
pentatricopeptide repeat-containing protein At1g74600, chloroplastic	1
pentatricopeptide repeat-containing protein At1g77170, mitochondrial	2
pentatricopeptide repeat-containing protein At1g77360, mitochondrial	4
pentatricopeptide repeat-containing protein At1g80270, mitochondrial-like	10
pentatricopeptide repeat-containing protein At2g02980, chloroplastic	1
pentatricopeptide repeat-containing protein At2g06000	3
pentatricopeptide repeat-containing protein At2g13600-like	2
pentatricopeptide repeat-containing protein At2g13600-like isoform X1	1
pentatricopeptide repeat-containing protein At2g15980	1
pentatricopeptide repeat-containing protein At2g22410, mitochondrial	2
pentatricopeptide repeat-containing protein At2g33680-like	1
pentatricopeptide repeat-containing protein At2g38420, mitochondrial	2
pentatricopeptide repeat-containing protein At3g02330, mitochondrial	3
pentatricopeptide repeat-containing protein At3g05340	3
pentatricopeptide repeat-containing protein At3g12770	1
pentatricopeptide repeat-containing protein At3g13150-like isoform X1	3
pentatricopeptide repeat-containing protein At3g16610	2
pentatricopeptide repeat-containing protein At3g21470	1
pentatricopeptide repeat-containing protein At3g24000, mitochondrial	4
pentatricopeptide repeat-containing protein At3g26540-like	3
pentatricopeptide repeat-containing protein At3g26782, mitochondrial-like	1
pentatricopeptide repeat-containing protein At3g29230-like	2
pentatricopeptide repeat-containing protein At3g49170, chloroplastic	1
pentatricopeptide repeat-containing protein At3g53170-like isoform X1	1
pentatricopeptide repeat-containing protein At3g53360, mitochondrial	1
pentatricopeptide repeat-containing protein At3g56030, mitochondrial-like	1
pentatricopeptide repeat-containing protein At3g62890-like	4
pentatricopeptide repeat-containing protein At4g01990, mitochondrial-like	1
pentatricopeptide repeat-containing protein At4g04370 isoform X1	1
pentatricopeptide repeat-containing protein At4g11690	1
pentatricopeptide repeat-containing protein At4g11690-like	4
pentatricopeptide repeat-containing protein At4g16835, mitochondrial	2
pentatricopeptide repeat-containing protein At4g19191, mitochondrial	1
pentatricopeptide repeat-containing protein At4g21300 isoform X1	2
pentatricopeptide repeat-containing protein At4g21705, mitochondrial isoform X1	1
pentatricopeptide repeat-containing protein At4g22760	2
pentatricopeptide repeat-containing protein At4g30700 isoform X1	1
pentatricopeptide repeat-containing protein At4g32430, mitochondrial isoform X2	1
pentatricopeptide repeat-containing protein At4g35130, chloroplastic-like	1
pentatricopeptide repeat-containing protein At4g36680, mitochondrial-like	4
pentatricopeptide repeat-containing protein At4g39530	1
pentatricopeptide repeat-containing protein At4g39620, chloroplastic-like	3
pentatricopeptide repeat-containing protein At5g04780, mitochondrial	3
pentatricopeptide repeat-containing protein At5g15300	1
pentatricopeptide repeat-containing protein At5g27110	2
pentatricopeptide repeat-containing protein At5g39680-like	2
pentatricopeptide repeat-containing protein At5g39980, chloroplastic	1
pentatricopeptide repeat-containing protein At5g46100	2
pentatricopeptide repeat-containing protein At5g59600	1
pentatricopeptide repeat-containing protein At5g66520-like	1
pentatricopeptide repeat-containing protein DOT4, chloroplastic-like	1
Peptidase_S9 domain-containing protein	1
Peptidase S9, prolyl oligopeptidase, catalytic domain containing protein	1
peptide-N4-(N-acetyl-beta-glucosaminyl)asparagine amidase A	4
peptidyl-prolyl cis-trans isomerase CYP40-like	3
peptidyl-prolyl cis-trans isomerase FKBP12	1
peptidyl-prolyl cis-trans isomerase FKBP53-like	2
perakine reductase-like	1
Peroxidase	7
peroxidase 11-like	1
peroxidase 31-like	1
peroxidase 51-like	1
peroxidase 5-like	2
peroxidase 9	1
peroxisomal membrane protein PMP22	1
peroxisomal (S)-2-hydroxy-acid oxidase-like	3
phosphate transporter PHO1	1
phosphate transporter PHO1 homolog 1	2
phosphate transporter PHO1-like	5
phosphatidylinositol 4-phosphate 5-kinase 7-like isoform X1	1
phosphatidylinositol/phosphatidylcholine transfer protein SFH3-like	1
Phosphatidylinositolphosphatidylcholine transfer protein sfh9	1
phosphatidyl-N-methylethanolamine N-methyltransferase-like	2
phosphatidylserine decarboxylase proenzyme 2-like isoform X3	1
phosphoenolpyruvate carboxylase kinase 1-like	1
phosphoenolpyruvate carboxylase-like	1
Phospholipase A1	1
phospholipase A1-Ibeta2, chloroplastic-like	2
phospholipase A2-alpha-like	4
phospholipid--sterol O-acyltransferase	1
phosphomethylethanolamine N-methyltransferase-like	7
phosphomethylpyrimidine synthase, chloroplastic	6
phosphoribosylaminoimidazole carboxylase, chloroplastic-like	2
Phosphosulfolactate synthase	1
PI-PLC X domain-containing protein At5g67130	1
PI-PLC X domain-containing protein At5g67130-like	7
piriformospora indica-insensitive protein 2	2
plant cysteine oxidase 4-like	2
plant-specific TFIIB-related protein PTF2-like	1
plant UBX domain-containing protein 10-like	2
plasma membrane ATPase 1-like	1
plasma membrane ATPase 4	4
plasma membrane ATPase 4-like	2
PLASMODESMATA CALLOSE-BINDING PROTEIN 3-like	1
PLASMODESMATA CALLOSE-BINDING PROTEIN 5-like	1
plasmodesmata-located protein 2-like	1
Pleiotropic drug resistance protein 3	1
pleiotropic drug resistance protein 3-like	1
pleiotropic drug resistance protein 3-like isoform X2	1
P-loop NTPase domain-containing protein LPA1 homolog 1	1
Plug_translocon domain-containing protein	1
pollen-specific leucine-rich repeat extensin-like protein 4	1
poly	1
polyadenylate-binding protein 2-like	4
polyadenylate-binding protein 2-like isoform X1	1
polyadenylate-binding protein 8-like	1
polyadenylate-binding protein-interacting protein 8-like	1
polyamine oxidase 1	2
poly(A) polymerase I-like isoform X3	1
Polygalacturonase	1
polygalacturonase At1g48100	6
polygalacturonase-like	2
polyphenol oxidase I, chloroplastic	1
polyphenol oxidase I, chloroplastic-like	4
polyribonucleotide nucleotidyltransferase 2, mitochondrial	3
potassium channel AKT1-like	1
potassium channel AKT1-like isoform X1	1
Potassium channel AKT1-like protein	1
potassium channel SKOR-like	1
potassium transporter 11-like	1
potassium transporter 4-like isoform X1	6
PREDICTED: 14 kDa proline-rich protein DC2.15-like	1
PREDICTED: 17.8 kDa class I heat shock protein-like	1
PREDICTED: 18.1 kDa class I heat shock protein-like	2
PREDICTED: 1-aminocyclopropane-1-carboxylate oxidase 1-like	4
PREDICTED: 21 kDa protein-like	1
PREDICTED: 26S proteasome non-ATPase regulatory subunit 2 homolog A-like	2
PREDICTED: 26S proteasome non-ATPase regulatory subunit 4 homolog	1
PREDICTED: 2-alkenal reductase (NADP(+)-dependent)-like	2
PREDICTED: 3-methyl-2-oxobutanoate hydroxymethyltransferase 1, mitochondrial-like	1
PREDICTED: 3-oxoacyl-	1
PREDICTED: 40S ribosomal protein S16-like	3
PREDICTED: 40S ribosomal protein S5-like	1
PREDICTED: 40S ribosomal protein S8-like	1
PREDICTED: 40S ribosomal protein S9-2-like isoform X1	1
PREDICTED: 40S ribosomal protein SA-like	1
PREDICTED: 50S ribosomal protein HLP, mitochondrial-like isoform X1	1
PREDICTED: 50S ribosomal protein L21, mitochondrial	2
PREDICTED: 5' exonuclease Apollo	3
PREDICTED: 60S ribosomal protein L26-1-like	1
PREDICTED: 60S ribosomal protein L6-like	3
PREDICTED: 65-kDa microtubule-associated protein 1-like	2
PREDICTED: 7-deoxyloganetic acid glucosyltransferase-like	1
PREDICTED: ABC transporter B family member 1-like	1
PREDICTED: ABC transporter C family member 8	1
PREDICTED: ABC transporter G family member 14-like	4
PREDICTED: acetolactate synthase 2, chloroplastic-like	1
PREDICTED: actin-97	1
PREDICTED: actin-depolymerizing factor-like	1
PREDICTED: acyl-protein thioesterase 2-like	4
PREDICTED: ADP-ribosylation factor-like protein 8a	2
PREDICTED: alkane hydroxylase MAH1-like	1
PREDICTED: alpha carbonic anhydrase 1, chloroplastic-like	1
PREDICTED: anaphase-promoting complex subunit 4	2
PREDICTED: ankyrin repeat-containing protein NPR4-like	4
PREDICTED: anthocyanidin 3-O-glucosyltransferase 2-like	1
PREDICTED: anthranilate synthase alpha subunit 1, chloroplastic-like	1
PREDICTED: arginine biosynthesis bifunctional protein ArgJ, chloroplastic isoform X1	1
PREDICTED: asparagine synthetase	3
PREDICTED: aspartate--tRNA ligase, chloroplastic/mitochondrial	1
PREDICTED: aspartyl protease AED3-like	2
PREDICTED: AT-hook motif nuclear-localized protein 13-like	1
PREDICTED: AT-hook motif nuclear-localized protein 1-like	2
PREDICTED: AT-hook motif nuclear-localized protein 20-like	2
PREDICTED: AT-hook motif nuclear-localized protein 8	1
PREDICTED: ATPase 1, plasma membrane-type-like	1
PREDICTED: ATP-dependent DNA helicase Q-like 5	1
PREDICTED: ATP-dependent RNA helicase DEAH11, chloroplastic-like	2
PREDICTED: ATP synthase subunit beta, mitochondrial isoform X1	1
PREDICTED: auxin efflux carrier component 2	5
PREDICTED: auxin efflux carrier component 8	1
PREDICTED: auxin response factor 9-like isoform X2	1
PREDICTED: auxin-responsive protein SAUR50	2
PREDICTED: B3 domain-containing protein Os03g0184500-like	1
PREDICTED: B3 domain-containing protein REM17-like isoform X2	3
PREDICTED: B-box zinc finger protein 21-like	1
PREDICTED: berberine bridge enzyme-like 1	1
PREDICTED: berberine bridge enzyme-like 13	2
PREDICTED: beta-amyrin 28-oxidase-like	2
PREDICTED: beta-D-glucosyl crocetin beta-1,6-glucosyltransferase-like	1
PREDICTED: beta-glucosidase 46-like isoform X1	1
PREDICTED: betaine aldehyde dehydrogenase, chloroplastic-like	2
PREDICTED: betaine aldehyde dehydrogenase, chloroplastic-like isoform X1	1
PREDICTED: bidirectional sugar transporter SWEET1a-like	1
PREDICTED: bifunctional epoxide hydrolase 2-like isoform X1	1
PREDICTED: bifunctional protein FolD 1, mitochondrial-like isoform X2	1
PREDICTED: bifunctional riboflavin kinase/FMN phosphatase-like isoform X1	2
PREDICTED: branched-chain-amino-acid aminotransferase 3, chloroplastic-like isoform X1	1
PREDICTED: calcyclin-binding protein-like	1
PREDICTED: catechol oxidase B, chloroplastic-like	1
PREDICTED: CBL-interacting protein kinase 32-like	1
PREDICTED: cell cycle checkpoint control protein RAD9A	1
PREDICTED: cell wall / vacuolar inhibitor of fructosidase 2	4
PREDICTED: chaperone protein ClpB1	4
PREDICTED: chaperonin CPN60-like 2, mitochondrial	1
PREDICTED: chaperonin CPN60, mitochondrial-like isoform X2	1
PREDICTED: chlorophyll synthase, chloroplastic-like isoform X2	1
PREDICTED: choline transporter-like protein 2	3
PREDICTED: chromatin assembly factor 1 subunit FAS2	5
PREDICTED: cinnamoyl-CoA reductase 1-like	2
PREDICTED: cinnamoyl-CoA reductase 1-like isoform X1	1
PREDICTED: classical arabinogalactan protein 9-like	1
PREDICTED: CO(2)-response secreted protease-like isoform X2	3
PREDICTED: coiled-coil domain-containing protein SCD2-like isoform X7	1
PREDICTED: condensin complex subunit 2 isoform X2	1
PREDICTED: COP9 signalosome complex subunit 8	1
PREDICTED: crossover junction endonuclease EME1B-like	2
PREDICTED: CSC1-like protein ERD4	2
PREDICTED: CST complex subunit STN1	1
PREDICTED: cyclin-A2-1-like	1
PREDICTED: cysteine synthase-like isoform X4	1
PREDICTED: cytochrome P450 71A1-like	1
PREDICTED: cytochrome P450 82C4-like	1
PREDICTED: cytochrome P450 85A1-like	2
PREDICTED: cytochrome P450 86A1	2
PREDICTED: cytosolic sulfotransferase 12-like isoform X1	2
PREDICTED: DDB1- and CUL4-associated factor 8 isoform X1	1
PREDICTED: DEAD-box ATP-dependent RNA helicase 1	1
PREDICTED: DEAD-box ATP-dependent RNA helicase 16	1
PREDICTED: denticleless protein homolog	1
PREDICTED: disease resistance protein RGA2-like	1
PREDICTED: DNA (cytosine-5)-methyltransferase CMT3-like	1
PREDICTED: DNA-directed RNA polymerases IV and V subunit 2	2
PREDICTED: DNA ligase 1-like	4
PREDICTED: DNA polymerase alpha catalytic subunit isoform X2	4
PREDICTED: DNA polymerase epsilon catalytic subunit A-like	3
PREDICTED: DNA primase small subunit-like isoform X1	4
PREDICTED: DNA repair protein recA homolog 3, mitochondrial-like isoform X2	1
PREDICTED: DNA replication licensing factor MCM3 homolog 2	3
PREDICTED: DNA replication licensing factor MCM4	7
PREDICTED: DNA replication licensing factor MCM5	3
PREDICTED: DNA replication licensing factor MCM6	5
PREDICTED: double-stranded RNA-binding protein 4-like	1
PREDICTED: E3 ubiquitin-protein ligase CIP8-like	1
PREDICTED: embryonic stem cell-specific 5-hydroxymethylcytosine-binding protein	1
PREDICTED: endoglucanase 1-like	1
PREDICTED: epidermis-specific secreted glycoprotein EP1-like	1
PREDICTED: esterase AGAP003155-like	1
PREDICTED: ethylene-responsive transcription factor 1B-like	1
PREDICTED: eukaryotic translation initiation factor 3 subunit H-like isoform X1	1
PREDICTED: exonuclease 1	1
PREDICTED: expansin-A1 isoform X1	1
PREDICTED: expansin-B3	6
PREDICTED: Fanconi anemia group I protein homolog isoform X1	1
PREDICTED: F-box/FBD/LRR-repeat protein At1g13570-like isoform X1	7
PREDICTED: F-box/kelch-repeat protein At3g23880-like	1
PREDICTED: F-box/LRR-repeat protein 17-like isoform X1	5
PREDICTED: F-box protein At1g10780 isoform X1	1
PREDICTED: F-box protein At1g30790-like	1
PREDICTED: F-box protein At5g03970-like	1
PREDICTED: F-box protein SKP2A-like isoform X2	1
PREDICTED: ferritin-2, chloroplastic-like isoform X1	1
PREDICTED: fidgetin-like protein 1	1
PREDICTED: FK506-binding protein 5-like isoform X1	2
PREDICTED: formin-like protein 1 isoform X1	2
PREDICTED: formin-like protein 1 isoform X2	4
PREDICTED: FT-interacting protein 1-like	1
PREDICTED: gamma-glutamyl hydrolase 2-like isoform X1	5
PREDICTED: GATA type zinc finger protein asd-4-like isoform X1	1
PREDICTED: GDSL esterase/lipase LIP-4-like	2
PREDICTED: glucan endo-1,3-beta-glucosidase 13	1
PREDICTED: glucose-6-phosphate 1-dehydrogenase, chloroplastic	4
PREDICTED: glutathione S-transferase 3-like	1
PREDICTED: glutathione S-transferase U19-like	1
PREDICTED: glutathione S-transferase U9-like	1
PREDICTED: glycine-rich cell wall structural protein-like	1
PREDICTED: glycine-rich RNA-binding protein 2, mitochondrial-like isoform X3	1
PREDICTED: glycine--tRNA ligase, mitochondrial 1-like	1
PREDICTED: growth-regulating factor 1-like	2
PREDICTED: G-type lectin S-receptor-like serine/threonine-protein kinase At1g67520	1
PREDICTED: G-type lectin S-receptor-like serine/threonine-protein kinase At4g27290	1
PREDICTED: G-type lectin S-receptor-like serine/threonine-protein kinase RLK1	1
PREDICTED: heavy metal-associated isoprenylated plant protein 26-like	7
PREDICTED: heavy metal-associated isoprenylated plant protein 3-like	3
PREDICTED: high mobility group B protein 10-like	1
PREDICTED: high mobility group B protein 7-like	1
PREDICTED: histone chaperone ASF1B-like	1
PREDICTED: histone-lysine N-methyltransferase ASHR2	1
PREDICTED: histone-lysine N-methyltransferase ATXR6-like	2
PREDICTED: homeobox-leucine zipper protein ATHB-6-like isoform X1	1
PREDICTED: homeobox-leucine zipper protein ATHB-6-like isoform X2	1
PREDICTED: importin-5-like	1
PREDICTED: inositol-3-phosphate synthase	3
PREDICTED: interactor of constitutive active ROPs 3-like isoform X1	2
PREDICTED: interaptin-like isoform X1	2
PREDICTED: ketol-acid reductoisomerase, chloroplastic	2
PREDICTED: ketol-acid reductoisomerase, chloroplastic-like isoform X1	2
PREDICTED: kirola-like	1
PREDICTED: kiwellin-like	1
PREDICTED: lactation elevated protein 1 isoform X1	1
PREDICTED: lactoylglutathione lyase-like	6
PREDICTED: L-ascorbate oxidase homolog	1
PREDICTED: leucine-rich repeat extensin-like protein 2	2
PREDICTED: light-harvesting complex-like protein 3 isotype 2, chloroplastic	1
PREDICTED: lignin-forming anionic peroxidase-like	1
PREDICTED: lipid phosphate phosphatase 2-like isoform X1	1
PREDICTED: LOB domain-containing protein 4-like	4
PREDICTED: LOW QUALITY PROTEIN: pentatricopeptide repeat-containing protein At2g21090-like	1
PREDICTED: LRR receptor-like serine/threonine-protein kinase EFR	2
PREDICTED: LRR receptor-like serine/threonine-protein kinase FLS2 isoform X1	1
PREDICTED: L-type lectin-domain containing receptor kinase IX.1-like isoform X1	1
PREDICTED: lysine histidine transporter-like 6	2
PREDICTED: lysosomal Pro-X carboxypeptidase-like	1
PREDICTED: meiotic nuclear division protein 1 homolog isoform X1	1
PREDICTED: methylsterol monooxygenase 1-1-like isoform X1	2
PREDICTED: methyltransferase-like protein 13	2
PREDICTED: mitochondrial import inner membrane translocase subunit TIM10-like	1
PREDICTED: mitotic checkpoint protein BUB3.3-like	1
PREDICTED: monodehydroascorbate reductase 5, mitochondrial	4
PREDICTED: monogalactosyldiacylglycerol synthase 2, chloroplastic	2
PREDICTED: monothiol glutaredoxin-S6	1
PREDICTED: myb-related protein 308-like	3
PREDICTED: myb-related protein MYBAS2-like isoform X1	3
PREDICTED: NAC domain-containing protein 83 isoform X1	4
PREDICTED: NAC domain-containing protein 83 isoform X2	1
PREDICTED: NAC domain-containing protein 86-like	1
PREDICTED: NAC domain-containing protein 8-like isoform X2	4
PREDICTED: NADP-dependent malic enzyme isoform X1	1
PREDICTED: NAP1-related protein 2-like isoform X1	1
PREDICTED: Niemann-Pick C1 protein-like	1
PREDICTED: nitrile-specifier protein 5	1
PREDICTED: non-specific lipid-transfer protein 2-like	3
PREDICTED: nuclear pore complex protein NUP133	3
PREDICTED: nucleolar protein 56-like	3
PREDICTED: nucleotide pyrophosphatase/phosphodiesterase-like	1
PREDICTED: nucleotide pyrophosphatase/phosphodiesterase-like isoform X2	1
PREDICTED: oral cancer-overexpressed protein 1 homolog	1
PREDICTED: origin of replication complex subunit 2	4
PREDICTED: origin of replication complex subunit 4	1
PREDICTED: origin of replication complex subunit 6	2
PREDICTED: oxysterol-binding protein-related protein 1D	1
PREDICTED: pathogenesis-related protein P2-like	2
PREDICTED: peamaclein-like	1
PREDICTED: pectin acetylesterase 8-like	2
PREDICTED: pectin acetylesterase 8-like isoform X1	1
PREDICTED: pectinesterase 31-like isoform X2	1
PREDICTED: pentatricopeptide repeat-containing protein At1g04840-like	1
PREDICTED: pentatricopeptide repeat-containing protein At1g08070, chloroplastic-like	1
PREDICTED: pentatricopeptide repeat-containing protein At1g11290, chloroplastic	1
PREDICTED: pentatricopeptide repeat-containing protein At1g19720	1
PREDICTED: pentatricopeptide repeat-containing protein At1g20230-like	1
PREDICTED: pentatricopeptide repeat-containing protein At1g31430	1
PREDICTED: pentatricopeptide repeat-containing protein At1g52620	1
PREDICTED: pentatricopeptide repeat-containing protein At1g53600, mitochondrial	2
PREDICTED: pentatricopeptide repeat-containing protein At1g77360, mitochondrial	1
PREDICTED: pentatricopeptide repeat-containing protein At1g80550, mitochondrial isoform X2	1
PREDICTED: pentatricopeptide repeat-containing protein At1g80880, mitochondrial	2
PREDICTED: pentatricopeptide repeat-containing protein At2g13600-like	2
PREDICTED: pentatricopeptide repeat-containing protein At2g37320	2
PREDICTED: pentatricopeptide repeat-containing protein At3g09060 isoform X1	5
PREDICTED: pentatricopeptide repeat-containing protein At3g14730	3
PREDICTED: pentatricopeptide repeat-containing protein At3g47530-like	1
PREDICTED: pentatricopeptide repeat-containing protein At3g49170, chloroplastic-like	1
PREDICTED: pentatricopeptide repeat-containing protein At4g13650 isoform X1	3
PREDICTED: pentatricopeptide repeat-containing protein At4g19220, mitochondrial	1
PREDICTED: pentatricopeptide repeat-containing protein At4g21065	2
PREDICTED: pentatricopeptide repeat-containing protein At4g21065-like	1
PREDICTED: pentatricopeptide repeat-containing protein At4g39620, chloroplastic	1
PREDICTED: pentatricopeptide repeat-containing protein At5g27110	1
PREDICTED: pentatricopeptide repeat-containing protein At5g39350	1
PREDICTED: pentatricopeptide repeat-containing protein At5g39680	1
PREDICTED: pentatricopeptide repeat-containing protein At5g39710	4
PREDICTED: pentatricopeptide repeat-containing protein At5g59600-like	1
PREDICTED: pentatricopeptide repeat-containing protein At5g61990, mitochondrial-like	2
PREDICTED: pentatricopeptide repeat-containing protein At5g67570, chloroplastic	2
PREDICTED: peptidyl-prolyl cis-trans isomerase CYP40-like isoform X2	2
PREDICTED: perakine reductase-like isoform X1	1
PREDICTED: peroxidase 19	1
PREDICTED: phosphate transporter PHO1 homolog 3-like	1
PREDICTED: phosphatidylinositol-glycan biosynthesis class X protein	1
PREDICTED: phospholipase A1-II 4-like	3
PREDICTED: phytosulfokine receptor 2	1
PREDICTED: pinin	1
PREDICTED: PI-PLC X domain-containing protein At5g67130	1
PREDICTED: piriformospora indica-insensitive protein 2-like	1
PREDICTED: PLASMODESMATA CALLOSE-BINDING PROTEIN 3-like	6
PREDICTED: poly	1
PREDICTED: polyadenylate-binding protein RBP45-like	2
PREDICTED: polygalacturonase At1g48100-like	2
PREDICTED: polygalacturonase-like	1
PREDICTED: polynucleotide 5'-hydroxyl-kinase NOL9	1
PREDICTED: premnaspirodiene oxygenase-like	2
PREDICTED: probable 3-deoxy-D-manno-octulosonic acid transferase, mitochondrial	1
PREDICTED: probable 6-phosphogluconolactonase 4, chloroplastic	1
PREDICTED: probable acyl-activating enzyme 16, chloroplastic	1
PREDICTED: probable ADP-ribosylation factor GTPase-activating protein AGD14 isoform X2	1
PREDICTED: probable ADP-ribosylation factor GTPase-activating protein AGD14 isoform X3	1
PREDICTED: probable alkaline/neutral invertase B	5
PREDICTED: probable aquaporin NIP5-1	2
PREDICTED: probable caffeoyl-CoA O-methyltransferase At4g26220	2
PREDICTED: probable copper-transporting ATPase HMA5	1
PREDICTED: probable DNA helicase MCM8 isoform X2	3
PREDICTED: probable DNA helicase MCM9	3
PREDICTED: probable DNA primase large subunit	1
PREDICTED: probable E3 ubiquitin-protein ligase RHA4A	2
PREDICTED: probable E3 ubiquitin-protein ligase RNF144A-B	1
PREDICTED: probable glucan 1,3-beta-glucosidase A isoform X1	1
PREDICTED: probable inactive ATP-dependent zinc metalloprotease FTSHI 2, chloroplastic	1
PREDICTED: probable inactive histone-lysine N-methyltransferase SUVR2 isoform X2	1
PREDICTED: probable inactive patatin-like protein 9	1
PREDICTED: probable inactive receptor kinase At5g10020	1
PREDICTED: probable inactive serine/threonine-protein kinase bub1	4
PREDICTED: probable kinetochore protein SPC25	1
PREDICTED: probable LRR receptor-like serine/threonine-protein kinase At1g07650	1
PREDICTED: probable LRR receptor-like serine/threonine-protein kinase At1g53430	1
PREDICTED: probable LRR receptor-like serine/threonine-protein kinase At1g53440	1
PREDICTED: probable LRR receptor-like serine/threonine-protein kinase At4g36180 isoform X3	1
PREDICTED: probable LRR receptor-like serine/threonine-protein kinase At5g10290	1
PREDICTED: probable nucleolar protein 5-2	1
PREDICTED: probable pectinesterase 68	1
PREDICTED: probable polygalacturonase At1g80170	2
PREDICTED: probable proteasome inhibitor	1
PREDICTED: probable protein S-acyltransferase 1 isoform X1	4
PREDICTED: probable purine permease 10	1
PREDICTED: probable pyridoxal 5'-phosphate synthase subunit PDX1	1
PREDICTED: probable receptor-like protein kinase At2g42960 isoform X1	1
PREDICTED: probable serine incorporator isoform X3	1
PREDICTED: probable serine/threonine-protein kinase abkC	1
PREDICTED: probable steroid-binding protein 3	1
PREDICTED: probable transmembrane ascorbate ferrireductase 4	1
PREDICTED: probable ubiquitin-conjugating enzyme E2 24	5
PREDICTED: probable WRKY transcription factor 12 isoform X1	2
PREDICTED: prohibitin-3, mitochondrial-like	1
PREDICTED: proliferating cell nuclear antigen	4
PREDICTED: proline--tRNA ligase, cytoplasmic-like isoform X1	1
PREDICTED: proline--tRNA ligase, cytoplasmic-like isoform X2	1
PREDICTED: protein ANTI-SILENCING 1-like isoform X2	2
PREDICTED: protein argonaute 4-like	1
PREDICTED: protein CHAPERONE-LIKE PROTEIN OF POR1, chloroplastic	1
PREDICTED: protein CHROMATIN REMODELING 25	1
PREDICTED: protein CHUP1, chloroplastic	2
PREDICTED: protein DETOXIFICATION 16-like	2
PREDICTED: protein DETOXIFICATION 27-like isoform X1	1
PREDICTED: protein DETOXIFICATION 43-like	2
PREDICTED: protein DETOXIFICATION 54-like	1
PREDICTED: protein ECERIFERUM 1-like, partial	1
PREDICTED: protein EXORDIUM-like 5	1
PREDICTED: protein FAF-like, chloroplastic	6
PREDICTED: protein FANTASTIC FOUR 3-like	2
PREDICTED: protein FATTY ACID EXPORT 3, chloroplastic-like isoform X1	1
PREDICTED: protein GAST1-like	1
PREDICTED: protein GLUTAMINE DUMPER 3-like	1
PREDICTED: protein GLUTAMINE DUMPER 6	1
PREDICTED: protein HEADING DATE 3B-like isoform X2	4
PREDICTED: protein IQ-DOMAIN 31-like	4
PREDICTED: protein IWS1 homolog isoform X1	1
PREDICTED: protein LATERAL ROOT PRIMORDIUM 1	1
PREDICTED: protein LIGHT-DEPENDENT SHORT HYPOCOTYLS 1-like	1
PREDICTED: protein LIGHT-DEPENDENT SHORT HYPOCOTYLS 4-like	1
PREDICTED: protein LOL1 isoform X2	1
PREDICTED: protein LONGIFOLIA 1-like isoform X1	4
PREDICTED: protein MITOFERRINLIKE 1, chloroplastic	1
PREDICTED: protein MRG1	1
PREDICTED: protein NRT1/ PTR FAMILY 5.6-like	3
PREDICTED: protein NUCLEAR FUSION DEFECTIVE 6, chloroplastic/mitochondrial-like	1
PREDICTED: protein OPAQUE10-like isoform X1	1
PREDICTED: protein PHR1-LIKE 1-like	1
PREDICTED: protein PLASTID REDOX INSENSITIVE 2-like isoform X1	2
PREDICTED: protein RADIALIS-like 3	1
PREDICTED: protein RADIALIS-like 6	2
PREDICTED: protein ROOT PRIMORDIUM DEFECTIVE 1	2
PREDICTED: protein RSI-1-like	2
PREDICTED: protein SHI RELATED SEQUENCE 1-like	1
PREDICTED: protein SIEVE ELEMENT OCCLUSION C	3
PREDICTED: protein SOMBRERO-like	2
PREDICTED: protein SRG1-like	1
PREDICTED: protein SULFUR DEFICIENCY-INDUCED 1-like isoform X1	1
PREDICTED: protein SULFUR DEFICIENCY-INDUCED 1-like isoform X3	1
PREDICTED: protein TIFY 4B-like isoform X1	2
PREDICTED: protein TRM32-like	1
PREDICTED: protein WVD2-like 7 isoform X2	2
PREDICTED: protein yippee-like At4g27745	1
PREDICTED: pumilio homolog 5-like isoform X1	2
PREDICTED: putative E3 ubiquitin-protein ligase LIN-1 isoform X1	5
PREDICTED: putative E3 ubiquitin-protein ligase RF298	1
PREDICTED: putative F-box protein At1g19160	3
PREDICTED: putative F-box protein At3g52320	1
PREDICTED: putative glucose-6-phosphate 1-epimerase	3
PREDICTED: putative glycerol-3-phosphate transporter 1	3
PREDICTED: putative inactive cysteine synthase 2 isoform X3	3
PREDICTED: putative inactive cysteine synthase 2 isoform X6	1
PREDICTED: putative kinase-like protein TMKL1	2
PREDICTED: putative late blight resistance protein homolog R1A-10	2
PREDICTED: putative late blight resistance protein homolog R1A-10 isoform X2	2
PREDICTED: putative late blight resistance protein homolog R1A-3	4
PREDICTED: putative late blight resistance protein homolog R1A-3 isoform X1	1
PREDICTED: putative late blight resistance protein homolog R1A-4	3
PREDICTED: putative late blight resistance protein homolog R1B-17	1
PREDICTED: putative late blight resistance protein homolog R1B-23	1
PREDICTED: putative late blight resistance protein homolog R1C-3 isoform X1	1
PREDICTED: putative lipid-transfer protein DIR1	3
PREDICTED: putative methylesterase 11, chloroplastic isoform X1	1
PREDICTED: putative pentatricopeptide repeat-containing protein At1g53330	1
PREDICTED: putative pentatricopeptide repeat-containing protein At1g56570	1
PREDICTED: putative pentatricopeptide repeat-containing protein At1g68930	2
PREDICTED: putative pentatricopeptide repeat-containing protein At1g69350, mitochondrial	2
PREDICTED: putative pentatricopeptide repeat-containing protein At3g47840	1
PREDICTED: putative pentatricopeptide repeat-containing protein At5g06400, mitochondrial	2
PREDICTED: putative pentatricopeptide repeat-containing protein At5g09950	1
PREDICTED: putative pentatricopeptide repeat-containing protein At5g52630	1
PREDICTED: putative quinone-oxidoreductase homolog, chloroplastic	1
PREDICTED: putative serine carboxypeptidase-like 23 isoform X2	3
PREDICTED: putative serine/threonine-protein kinase	1
PREDICTED: putative SWI/SNF-related matrix-associated actin-dependent regulator of chromatin subfamily A member 3-like 3	1
PREDICTED: queuine tRNA-ribosyltransferase catalytic subunit 1-like isoform X1	3
PREDICTED: regulation of nuclear pre-mRNA domain-containing protein 1B-like	2
PREDICTED: replication protein A 14 kDa subunit B	2
PREDICTED: replication protein A 70 kDa DNA-binding subunit B-like isoform X1	1
PREDICTED: replication protein A 70 kDa DNA-binding subunit B-like isoform X3	4
PREDICTED: retinoblastoma-related protein-like	3
PREDICTED: ribokinase-like	1
PREDICTED: ribonucleoside-diphosphate reductase small chain	1
PREDICTED: ribosome biogenesis protein BOP1 homolog isoform X1	1
PREDICTED: RNA-binding protein 48-like	2
PREDICTED: RNA polymerase II transcription factor B subunit 2 isoform X2	1
PREDICTED: rop guanine nucleotide exchange factor 14-like isoform X1	3
PREDICTED: S-adenosylmethionine carrier 1, chloroplastic/mitochondrial isoform X3	1
PREDICTED: S-adenosylmethionine carrier 1, chloroplastic/mitochondrial-like isoform X1	1
PREDICTED: salutaridinol 7-O-acetyltransferase-like	1
PREDICTED: SEC12-like protein 1	4
PREDICTED: secoisolariciresinol dehydrogenase-like	4
PREDICTED: secretory carrier-associated membrane protein 2-like isoform X1	1
PREDICTED: serine carboxypeptidase-like 26	1
PREDICTED: serine racemase isoform X1	1
PREDICTED: serine/threonine-protein kinase CTR1-like	1
PREDICTED: serine/threonine-protein kinase STN7, chloroplastic	1
PREDICTED: serine/threonine-protein kinase STY46-like isoform X1	1
PREDICTED: short-chain dehydrogenase TIC 32, chloroplastic-like	1
PREDICTED: single-stranded DNA-binding protein, mitochondrial	1
PREDICTED: single-stranded DNA-binding protein WHY1, chloroplastic-like	1
PREDICTED: single-stranded DNA-binding protein WHY1, chloroplastic-like isoform X2	1
PREDICTED: sphingolipid delta(4)-desaturase DES1-like	1
PREDICTED: spindle and kinetochore-associated protein 1 homolog isoform X2	3
PREDICTED: squamosa promoter-binding-like protein 13A isoform X1	1
PREDICTED: subtilisin-like protease SBT4.14 isoform X1	2
PREDICTED: subtilisin-like protease SBT5.3	1
PREDICTED: subtilisin-like protease SBT5.6	1
PREDICTED: succinate dehydrogenase assembly factor 2, mitochondrial-like isoform X1	1
PREDICTED: sucrose synthase	4
PREDICTED: sulfite reductase 1	3
PREDICTED: suppressor of disruption of TFIIS	1
PREDICTED: (S)-ureidoglycine aminohydrolase	2
PREDICTED: synaptotagmin-5-like isoform X1	2
PREDICTED: T-complex protein 1 subunit epsilon-like	2
PREDICTED: terpene synthase 10-like	1
PREDICTED: thermospermine synthase ACAULIS5-like	3
PREDICTED: thioredoxin M2, chloroplastic-like isoform X1	1
PREDICTED: threonine dehydratase biosynthetic, chloroplastic-like	3
PREDICTED: thymidine kinase-like	2
PREDICTED: topless-related protein 4	1
PREDICTED: transcription factor AS1	8
PREDICTED: transcription factor bHLH157-like isoform X1	2
PREDICTED: transcription factor bHLH30-like	1
PREDICTED: transcription factor bHLH68-like	2
PREDICTED: transcription factor bHLH81-like	1
PREDICTED: transcription factor bHLH93-like	3
PREDICTED: transcription factor bHLH96-like	1
PREDICTED: transcription factor BIM3-like isoform X1	1
PREDICTED: transcription factor CYCLOIDEA-like	3
PREDICTED: transcription factor ICE1-like	1
PREDICTED: transcription factor ILI4-like	1
PREDICTED: transcription factor LHW-like isoform X1	4
PREDICTED: transcription factor LHW-like isoform X2	1
PREDICTED: transcription factor MYB44-like	1
PREDICTED: transcription factor MYB82-like	2
PREDICTED: transcription factor TGA2.2-like isoform X1	2
PREDICTED: transcription initiation factor TFIID subunit 14b-like isoform X1	1
PREDICTED: transcription termination factor MTERF4, chloroplastic-like	4
PREDICTED: transducin beta-like protein 2, partial	1
PREDICTED: triacylglycerol lipase 2 isoform X1	2
PREDICTED: trihelix transcription factor GTL1	2
PREDICTED: tRNA (guanine(37)-N1)-methyltransferase 1 isoform X1	1
PREDICTED: tRNA threonylcarbamoyladenosine dehydratase	1
PREDICTED: tropinone reductase homolog	1
PREDICTED: tubulin beta-2 chain	1
PREDICTED: tubulin gamma-1 chain	2
PREDICTED: tubulin--tyrosine ligase-like protein 12	2
PREDICTED: two-component response regulator ARR4-like	1
PREDICTED: tyrosyl-DNA phosphodiesterase 1	1
PREDICTED: tyrosyl-DNA phosphodiesterase 2 isoform X1	2
PREDICTED: U3 snoRNP-associated protein-like EMB2271 isoform X1	1
PREDICTED: ubiquitin-like domain-containing CTD phosphatase	2
PREDICTED: ubiquitin-like-specific protease 1D isoform X2	4
PREDICTED: UBP1-associated proteins 1C-like isoform X1	1
PREDICTED: UDP-glycosyltransferase 74E2-like isoform X2	1
PREDICTED: ultraviolet-B receptor UVR8 isoform X1	1
PREDICTED: uncharacterized GPI-anchored protein At1g61900-like isoform X2	1
PREDICTED: uncharacterized protein At2g39920	2
PREDICTED: uncharacterized protein At3g03773	1
PREDICTED: uncharacterized protein At3g49720-like	1
PREDICTED: uncharacterized protein C227.17c-like	1
PREDICTED: uncharacterized protein LOC107063181	1
PREDICTED: uncharacterized protein LOC109147160	1
PREDICTED: uncharacterized protein LOC109149398	1
PREDICTED: uncharacterized protein LOC109149563	5
PREDICTED: uncharacterized protein LOC109149623	3
PREDICTED: uncharacterized protein LOC109149659	1
PREDICTED: uncharacterized protein LOC109149684	2
PREDICTED: uncharacterized protein LOC109150342	1
PREDICTED: uncharacterized protein LOC109151086 isoform X1	4
PREDICTED: uncharacterized protein LOC109152693	1
PREDICTED: uncharacterized protein LOC109152812 isoform X3	2
PREDICTED: uncharacterized protein LOC109153022 isoform X1	1
PREDICTED: uncharacterized protein LOC109154343 isoform X1	2
PREDICTED: uncharacterized protein LOC109155132 isoform X1	1
PREDICTED: uncharacterized protein LOC109155225	1
PREDICTED: uncharacterized protein LOC109156241	2
PREDICTED: uncharacterized protein LOC109156308	3
PREDICTED: uncharacterized protein LOC109157122 isoform X2	1
PREDICTED: uncharacterized protein LOC109159430	1
PREDICTED: uncharacterized protein LOC109160086 isoform X3	1
PREDICTED: uncharacterized protein LOC109160507 isoform X2	1
PREDICTED: uncharacterized protein LOC109160701	2
PREDICTED: uncharacterized protein LOC109160812	3
PREDICTED: uncharacterized protein LOC109160963 isoform X4	1
PREDICTED: uncharacterized protein LOC109161150	5
PREDICTED: uncharacterized protein LOC109161660	2
PREDICTED: uncharacterized protein LOC109161719	4
PREDICTED: uncharacterized protein LOC109162599	2
PREDICTED: uncharacterized protein LOC109162622	1
PREDICTED: uncharacterized protein LOC109163259 isoform X1	5
PREDICTED: uncharacterized protein LOC109163758	1
PREDICTED: uncharacterized protein LOC109163762	2
PREDICTED: uncharacterized protein LOC109163885 isoform X1	3
PREDICTED: uncharacterized protein LOC109163972	1
PREDICTED: uncharacterized protein LOC109164027	5
PREDICTED: uncharacterized protein LOC109164591 isoform X1	1
PREDICTED: uncharacterized protein LOC109164604	2
PREDICTED: uncharacterized protein LOC109164716	3
PREDICTED: uncharacterized protein LOC109164921	1
PREDICTED: uncharacterized protein LOC109165208	1
PREDICTED: uncharacterized protein LOC109165264	1
PREDICTED: uncharacterized protein LOC109165335	1
PREDICTED: uncharacterized protein LOC109165865	1
PREDICTED: uncharacterized protein LOC109167286	2
PREDICTED: uncharacterized protein LOC109167495	4
PREDICTED: uncharacterized protein LOC109167718 isoform X1	1
PREDICTED: uncharacterized protein LOC109168922 isoform X1	1
PREDICTED: uncharacterized protein LOC109169324	2
PREDICTED: uncharacterized protein LOC109169432	3
PREDICTED: uncharacterized protein LOC109169665	1
PREDICTED: uncharacterized protein LOC109170100	1
PREDICTED: uncharacterized protein LOC109170131 isoform X1	1
PREDICTED: uncharacterized protein LOC109170131 isoform X2	1
PREDICTED: uncharacterized protein LOC109170332	1
PREDICTED: uncharacterized protein LOC109170474 isoform X1	5
PREDICTED: uncharacterized protein LOC109170482	3
PREDICTED: uncharacterized protein LOC109170777	4
PREDICTED: uncharacterized protein LOC109171415	1
PREDICTED: uncharacterized protein LOC109171801 isoform X2	1
PREDICTED: uncharacterized protein LOC109171885	1
PREDICTED: uncharacterized protein LOC109172840 isoform X2	4
PREDICTED: uncharacterized protein LOC109173038	1
PREDICTED: uncharacterized protein LOC109173062	1
PREDICTED: uncharacterized protein LOC109173558	1
PREDICTED: uncharacterized protein LOC109174757	1
PREDICTED: uncharacterized protein LOC109175787	1
PREDICTED: uncharacterized protein LOC109176050 isoform X1	1
PREDICTED: uncharacterized protein LOC109176443	1
PREDICTED: uncharacterized protein LOC109176597	1
PREDICTED: uncharacterized protein LOC109176749	1
PREDICTED: uncharacterized protein LOC109177350 isoform X1	1
PREDICTED: uncharacterized protein LOC109177390	1
PREDICTED: uncharacterized protein LOC109177439	1
PREDICTED: uncharacterized protein LOC109177492	2
PREDICTED: uncharacterized protein LOC109177520	5
PREDICTED: uncharacterized protein LOC109177817	1
PREDICTED: uncharacterized protein LOC109178068	3
PREDICTED: uncharacterized protein LOC109178173	4
PREDICTED: uncharacterized protein LOC109178751 isoform X1	1
PREDICTED: uncharacterized protein LOC109179697	1
PREDICTED: uncharacterized protein LOC109179756	1
PREDICTED: uncharacterized protein LOC109180423	1
PREDICTED: uncharacterized protein LOC109180544 isoform X2	1
PREDICTED: uncharacterized protein LOC109180573 isoform X4	1
PREDICTED: uncharacterized protein LOC109180602 isoform X3	1
PREDICTED: uncharacterized protein LOC109180697 isoform X3	1
PREDICTED: uncharacterized protein LOC109180971	6
PREDICTED: uncharacterized protein LOC109181007 isoform X2	3
PREDICTED: uncharacterized protein LOC109181021	2
PREDICTED: uncharacterized protein LOC109181110	2
PREDICTED: uncharacterized protein LOC109181281	2
PREDICTED: uncharacterized protein LOC109181345	4
PREDICTED: uncharacterized protein LOC109182299	1
PREDICTED: uncharacterized protein LOC109182300	1
PREDICTED: uncharacterized protein LOC109182566	2
PREDICTED: uncharacterized protein LOC109182695 isoform X2	1
PREDICTED: uncharacterized protein LOC109184085 isoform X3	1
PREDICTED: uncharacterized protein LOC109184342	1
PREDICTED: uncharacterized protein LOC109185165	5
PREDICTED: uncharacterized protein LOC109185828 isoform X1	3
PREDICTED: uncharacterized protein LOC109186168 isoform X1	5
PREDICTED: uncharacterized protein LOC109186451	2
PREDICTED: uncharacterized protein LOC109187050	1
PREDICTED: uncharacterized protein LOC109187282	3
PREDICTED: uncharacterized protein LOC109187586	3
PREDICTED: uncharacterized protein LOC109187968 isoform X1	2
PREDICTED: uncharacterized protein LOC109189053 isoform X1	1
PREDICTED: uncharacterized protein LOC109189053 isoform X2	1
PREDICTED: uncharacterized protein LOC109189664 isoform X1	1
PREDICTED: uncharacterized protein LOC109189780	4
PREDICTED: uncharacterized protein LOC109189790	4
PREDICTED: uncharacterized protein LOC109191264 isoform X3	1
PREDICTED: uncharacterized protein LOC109191309 isoform X2	6
PREDICTED: uncharacterized protein LOC109191840	1
PREDICTED: uncharacterized protein LOC109192117	1
PREDICTED: uncharacterized protein LOC109192456	1
PREDICTED: uncharacterized protein LOC109192567	1
PREDICTED: uncharacterized protein LOC109192706	3
PREDICTED: uncharacterized protein LOC109193588 isoform X1	2
PREDICTED: uncharacterized protein LOC109193828 isoform X1	3
PREDICTED: uncharacterized protein LOC109226914	2
PREDICTED: UPF0160 protein-like	1
PREDICTED: UPF0183 protein At3g51130 isoform X1	1
PREDICTED: UPF0481 protein At3g47200-like	1
PREDICTED: uridine 5'-monophosphate synthase-like	1
PREDICTED: uroporphyrinogen-III synthase, chloroplastic isoform X3	2
PREDICTED: vacuolar iron transporter homolog 4-like	5
PREDICTED: vicilin-like antimicrobial peptides 2-3	6
PREDICTED: VIN3-like protein 2	3
PREDICTED: vinorine synthase-like	1
PREDICTED: wall-associated receptor kinase-like 20	1
PREDICTED: WAT1-related protein At2g39510-like	2
PREDICTED: WAT1-related protein At3g02690, chloroplastic-like	1
PREDICTED: WUSCHEL-related homeobox 7-like	1
PREDICTED: xyloglucan endotransglucosylase/hydrolase protein 9-like	3
PREDICTED: zeaxanthin epoxidase, chloroplastic	1
PREDICTED: zeaxanthin epoxidase, chloroplastic-like	1
PREDICTED: zinc finger BED domain-containing protein DAYSLEEPER-like isoform X1	2
PREDICTED: zinc finger BED domain-containing protein RICESLEEPER 2-like	2
PREDICTED: zinc finger CCCH domain-containing protein 19-like isoform X1	3
PREDICTED: zinc finger CCCH domain-containing protein 62 isoform X1	1
premnaspirodiene oxygenase-like	3
primary amine oxidase 2-like	4
probable 3-deoxy-D-manno-octulosonic acid transferase, mitochondrial	1
probable 6-phosphogluconolactonase 4, chloroplastic	4
probable acyl-	1
probable acyl-activating enzyme 16, chloroplastic	1
probable acyl-activating enzyme 17, peroxisomal isoform X1	2
probable acyl-activating enzyme 1, peroxisomal	1
probable acyl-activating enzyme 9	1
probable alkaline/neutral invertase B	1
probable alpha-amylase 2	4
probable amino acid permease 7 isoform X3	1
probable aminotransferase TAT2	2
probable aquaporin NIP5-1	3
probable arabinosyltransferase ARAD1 isoform X1	1
probable auxin efflux carrier component 1b	5
probable beta-1,4-xylosyltransferase IRX9H isoform X1	3
probable calcium-binding protein CML21	1
probable carboxylesterase 12	2
probable carboxylesterase 2	3
probable cinnamyl alcohol dehydrogenase 1	3
probable cinnamyl alcohol dehydrogenase 9	5
probable cytokinin riboside 5'-monophosphate phosphoribohydrolase LOGL10	2
probable DNA helicase MCM9 isoform X2	1
probable DNA primase large subunit	1
probable DNA replication complex GINS protein PSF3	2
probable enoyl-CoA hydratase 2, mitochondrial	5
probable F-box protein At5g04010	1
probable folate-biopterin transporter 8, chloroplastic	3
probable fructokinase-6, chloroplastic isoform X1	4
probable galactinol--sucrose galactosyltransferase 2	6
probable galacturonosyltransferase-like 7	1
probable galacturonosyltransferase-like 9	1
probable glucan endo-1,3-beta-glucosidase A6	8
probable glutamate carboxypeptidase AMP1	2
probable glutathione S-transferase	1
probable glutathione S-transferase parA	1
probable glycosyltransferase At5g03795	1
probable histidine kinase 3	1
probable inactive dual specificity protein phosphatase-like At4g18593	1
probable inactive histone-lysine N-methyltransferase SUVR2 isoform X1	4
probable inactive leucine-rich repeat receptor-like protein kinase At1g66830	1
probable inactive leucine-rich repeat receptor-like protein kinase At3g03770 isoform X1	7
probable inactive patatin-like protein 9	4
probable inactive purple acid phosphatase 16	1
probable inactive receptor kinase At1g48480	1
probable inactive receptor kinase At5g10020	1
probable inactive receptor kinase At5g67200	8
probable indole-3-pyruvate monooxygenase YUCCA5	1
probable inositol transporter 2	2
probable isoaspartyl peptidase/L-asparaginase 2	2
probable L-cysteine desulfhydrase, chloroplastic	2
probable leucine-rich repeat receptor-like protein kinase At1g35710	1
probable leucine-rich repeat receptor-like protein kinase At1g68400	4
probable leucine-rich repeat receptor-like protein kinase At5g49770 isoform X1	2
probable linoleate 9S-lipoxygenase 5 isoform X2	1
probable LRR receptor-like serine/threonine-protein kinase At1g34110	4
probable LRR receptor-like serine/threonine-protein kinase At1g53430 isoform X1	1
probable LRR receptor-like serine/threonine-protein kinase At1g53430 isoform X2	1
probable LRR receptor-like serine/threonine-protein kinase At1g53430 isoform X7	2
probable LRR receptor-like serine/threonine-protein kinase At1g56140 isoform X1	2
probable LRR receptor-like serine/threonine-protein kinase At2g23950	1
probable LRR receptor-like serine/threonine-protein kinase At3g47570	1
probable LRR receptor-like serine/threonine-protein kinase At5g10290	1
probable LRR receptor-like serine/threonine-protein kinase At5g45780 isoform X1	1
probable LRR receptor-like serine/threonine-protein kinase At5g45780 isoform X2	1
probable LRR receptor-like serine/threonine-protein kinase At5g63710	1
probable LRR receptor-like serine/threonine-protein kinase IRK	2
probable membrane-associated kinase regulator 2	2
probable membrane-associated kinase regulator 4	5
probable methyltransferase PMT10	1
probable methyltransferase PMT18	1
probable methyltransferase PMT23	1
probable nucleolar protein 5-2	1
probable pectate lyase 5	1
probable pectate lyase P59	1
probable pectinesterase 53	4
probable pectinesterase/pectinesterase inhibitor 33	2
probable pectin methyltransferase QUA2	2
probable peroxidase 61	3
probable polyamine oxidase 5	4
probable polygalacturonase	7
probable polyol transporter 6	4
probable protein phosphatase 2C 22	1
probable protein phosphatase 2C 35	1
probable protein phosphatase 2C 40	3
probable protein phosphatase 2C 72	1
probable protein S-acyltransferase 22	3
probable protein S-acyltransferase 7	1
probable receptor-like protein kinase At2g42960	1
probable receptor-like serine/threonine-protein kinase At5g57670	1
probable receptor-like serine/threonine-protein kinase At5g57670 isoform X1	1
probable RNA helicase SDE3	6
probable sarcosine oxidase	3
probable serine incorporator isoform X1	2
probable serine/threonine-protein kinase abkC	2
probable serine/threonine-protein kinase At1g09600 isoform X2	1
probable serine/threonine-protein kinase drkA isoform X1	1
probable serine/threonine-protein kinase dyrk2	2
probable serine/threonine protein kinase IRE isoform X1	5
probable serine/threonine-protein kinase kinX	6
probable serine/threonine-protein kinase PBL11	1
probable serine/threonine-protein kinase PBL15	1
probable serine/threonine-protein kinase PBL19	1
probable serine/threonine-protein kinase PBL7	5
probable serine/threonine-protein kinase WNK11	1
probable serine/threonine-protein kinase WNK4	2
probable serine/threonine-protein kinase WNK5	2
probable sulfate transporter 3.4	7
probable sulfate transporter 3.5	2
probable transcription factor KAN4	2
probable transmembrane ascorbate ferrireductase 4	1
probable trehalose-phosphate phosphatase 4	2
probable ubiquitin-conjugating enzyme E2 18	1
probable vacuolar amino acid transporter YPQ1 isoform X1	4
probable WRKY transcription factor 14	1
probable WRKY transcription factor 3	4
probable WRKY transcription factor 65	1
probable WRKY transcription factor 7	6
probably inactive leucine-rich repeat receptor-like protein kinase At5g06940	2
programmed cell death protein 2-like	1
Proliferating cell nuclear antigen, PCNA, N-terminal	1
proline-, glutamic acid- and leucine-rich protein 1	4
proline transporter 2-like isoform X1	3
Proline transporter 3	2
prostaglandin E synthase 2-like	3
protection of telomeres protein 1a-like	7
protein ABIL3-like	3
protein ACCUMULATION AND REPLICATION OF CHLOROPLASTS 6, chloroplastic	1
protein AGENET DOMAIN (AGD)-CONTAINING P1	1
protein argonaute 16 isoform X1	1
protein argonaute 4A-like	2
proteinase inhibitor PSI-1.2-like	3
Proteinase inhibitor SPLTI-a	1
protein ASPARTIC PROTEASE IN GUARD CELL 2	4
protein bem46 isoform X3	1
protein BIG GRAIN 1-like E	2
protein BREAST CANCER SUSCEPTIBILITY 1 homolog	4
protein BREAST CANCER SUSCEPTIBILITY 2 homolog B-like	4
protein Brevis radix-like 2	1
protein CCA1-like	1
protein CCA1-like isoform X1	1
protein CHROMATIN REMODELING 25	1
protein CHROMATIN REMODELING 35-like	5
protein CHROMOSOME TRANSMISSION FIDELITY 7-like	3
protein CHUP1, chloroplastic	1
protein cornichon homolog 4-like	3
protein DAMAGED DNA-BINDING 2	2
protein DEK-like isoform X1	2
protein DETOXIFICATION 14-like isoform X1	6
protein DETOXIFICATION 21-like	1
protein DETOXIFICATION 25-like	1
protein DETOXIFICATION 27-like	1
protein DETOXIFICATION 29-like	4
protein DETOXIFICATION 43-like	2
protein DETOXIFICATION 48-like	2
protein DETOXIFICATION 51-like	1
protein disulfide-isomerase	5
protein DJ-1 homolog C isoform X1	1
protein DMR6-LIKE OXYGENASE 2-like	4
protein downstream neighbor of Son	1
protein EMBRYO DEFECTIVE 1674-like	1
protein ENHANCED DISEASE RESISTANCE 2-like	2
protein ENHANCED DISEASE RESISTANCE 4-like	1
protein EXORDIUM-like 2	1
protein EXORDIUM-like 3	10
protein EXORDIUM-like 5	1
protein EXPRESSION OF TERPENOIDS 1-like	8
protein FAF-like, chloroplastic	5
protein FAM32A-like	3
protein FAR1-RELATED SEQUENCE 6-like	1
Protein FEZ	1
protein FRIGIDA	1
protein furry homolog-like isoform X2	3
protein GIGANTEA-like	5
protein GLUTAMINE DUMPER 1-like	3
protein GRAVITROPIC IN THE LIGHT 1	4
protein GRIM REAPER	2
protein HEAT-STRESS-ASSOCIATED 32	4
protein HOTHEAD	1
protein indeterminate-domain 12-like	4
protein indeterminate-domain 7-like	6
protein IQ-DOMAIN 1	1
protein IQ-DOMAIN 1-like	3
protein IQ-DOMAIN 31-like	3
protein Jade-1	4
protein JINGUBANG-like	4
protein KAKU4 isoform X1	1
Protein kinase domain	2
Protein kinase domain-containing protein	3
protein kinase PINOID 2	3
protein KRI1 homolog	2
protein LATERAL ORGAN BOUNDARIES	1
protein LHY isoform X1	4
protein LIGHT-DEPENDENT SHORT HYPOCOTYLS 10-like	15
protein LIGHT-DEPENDENT SHORT HYPOCOTYLS 1-like	1
protein LIGHT-DEPENDENT SHORT HYPOCOTYLS 4-like	2
protein LIGHT-DEPENDENT SHORT HYPOCOTYLS 6-like	2
protein LITTLE ZIPPER 1-like	5
protein LONGIFOLIA 1-like isoform X1	6
Protein lsd1	1
protein LURP-one-related 5-like	1
protein MCM10 homolog isoform X1	3
protein MET1, chloroplastic	2
protein MITOFERRINLIKE 1, chloroplastic	2
protein NLP5-like	1
protein NLP6-like isoform X1	2
protein NPGR1	4
protein NRT1/ PTR FAMILY 1.2-like	2
protein NRT1/ PTR FAMILY 4.3-like	2
protein NRT1/ PTR FAMILY 4.4-like	6
protein NRT1/ PTR FAMILY 5.1	3
protein NRT1/ PTR FAMILY 5.6-like	1
protein NRT1/ PTR FAMILY 6.2-like	5
protein NRT1/ PTR FAMILY 7.3	4
protein NRT1/ PTR FAMILY 7.3-like	2
protein NUCLEAR FUSION DEFECTIVE 4-like	7
protein PAIR1	1
Protein patched/dispatched	1
protein PIN-LIKES 3-like	8
protein PLANT CADMIUM RESISTANCE 3-like	1
protein pleiotropic regulatory locus 1-like	1
protein PMR5-like	6
protein PMR5-like isoform X2	1
protein POLYCHOME-like	1
protein PRD1	1
protein RADIALIS-like 1	2
protein RADIALIS-like 2	1
protein RALF-like 24	2
protein RESPONSE TO LOW SULFUR 3-like	8
protein RETICULATA, chloroplastic-like	1
protein RETICULATA-RELATED 4, chloroplastic-like	5
protein RICE SALT SENSITIVE 3-like	4
Protein root hair defective 3	1
protein ROOT INITIATION DEFECTIVE 3	1
protein RST1 isoform X1	4
protein SENESCENCE-ASSOCIATED GENE 21, mitochondrial-like	1
protein SHI RELATED SEQUENCE 1-like	4
protein SHORT INTERNODES-like isoform X1	1
protein SHORT-ROOT-like	5
protein SIEVE ELEMENT OCCLUSION C	1
protein SIEVE ELEMENT OCCLUSION C-like	1
protein SINE1-like	7
protein-S-isoprenylcysteine O-methyltransferase A-like isoform X1	1
protein SMAX1-LIKE 3	1
protein SMAX1-LIKE 6-like	6
protein SMAX1-LIKE 7-like	4
protein SODIUM POTASSIUM ROOT DEFECTIVE 1-like isoform X2	2
protein SRG1	6
protein SRG1-like	8
protein STICHEL-like 2 isoform X2	6
protein STICHEL-like 3 isoform X1	4
protein STRUBBELIG-RECEPTOR FAMILY 8-like isoform X1	3
protein SULFUR DEFICIENCY-INDUCED 1-like isoform X1	1
protein SULFUR DEFICIENCY-INDUCED 1-like isoform X2	1
protein SULFUR DEFICIENCY-INDUCED 1-like isoform X3	1
protein SULFUR DEFICIENCY-INDUCED 2-like	4
protein SUPPRESSOR OF PHYA-105 1-like	1
protein terminal ear1 homolog	8
protein terminal ear1-like	2
protein tesmin/TSO1-like CXC 5 isoform X1	1
protein TIFY 4B-like isoform X2	2
protein TIFY 6B-like isoform X1	1
protein TIFY 6B-like isoform X3	3
protein TIFY 8-like	13
protein TORNADO 1	1
protein TRI1-like	1
protein trichome birefringence-like 19	2
protein trichome birefringence-like 2	1
protein trichome birefringence-like 23	3
protein trichome birefringence-like 34	3
protein trichome birefringence-like 6	1
protein UPSTREAM OF FLC	6
protein WEAK CHLOROPLAST MOVEMENT UNDER BLUE LIGHT 1-like isoform X1	1
protein WHAT'S THIS FACTOR 1 homolog, chloroplastic	3
protein WHAT'S THIS FACTOR 9, mitochondrial	1
protein WHAT'S THIS FACTOR 9, mitochondrial-like	2
protein WVD2-like 7	1
protein YIF1B-B-like isoform X1	1
protein YLS3-like	3
pumilio homolog 5-like	1
purine permease 1-like	3
purine permease 3-like	9
purine permease 3-like isoform X1	2
purple acid phosphatase 1-like	2
purple acid phosphatase 2-like	4
purple acid phosphatase isoform X2	1
Putative 2-isopropylmalate synthase B-like	2
putative ABC transporter B family member 8	5
putative ABC transporter C family member 15	1
putative B3 domain-containing protein At5g58280	2
Putative choline kinase 1-like	1
putative cyclin-A3-1	3
putative cyclin-B3-1 isoform X3	1
putative DNA glycosylase At3g47830	1
putative E3 ubiquitin-protein ligase LIN	3
putative F-box protein At1g49610	1
putative GPI-anchor transamidase	1
putative H/ACA ribonucleoprotein complex subunit 1-like protein 1	4
putative homeobox-leucine zipper protein ATHB-51	1
Putative inactive purple acid phosphatase 27	2
putative invertase inhibitor	3
putative ion channel POLLUX-like 2 isoform X1	2
putative ion channel POLLUX-like 2 isoform X2	2
putative late blight resistance protein homolog R1A-3	2
putative leucine-rich repeat receptor-like serine/threonine-protein kinase At2g24130	2
putative lipase YDR444W	3
putative lipid-transfer protein DIR1	6
Putative metallothionin 2	2
putative methylesterase 11, chloroplastic	1
putative NAC domain-containing protein 94	1
Putative ovule protein	2
Putative pentatricopeptide repeat-containing protein	1
putative pentatricopeptide repeat-containing protein At1g10330	1
putative pentatricopeptide repeat-containing protein At1g12700, mitochondrial	2
putative pentatricopeptide repeat-containing protein At1g16830 isoform X1	1
putative pentatricopeptide repeat-containing protein At1g64310	1
putative pentatricopeptide repeat-containing protein At1g77010, mitochondrial	2
putative pentatricopeptide repeat-containing protein At3g23330	1
putative pentatricopeptide repeat-containing protein At3g47840	1
putative pentatricopeptide repeat-containing protein At5g06400, mitochondrial	1
putative pentatricopeptide repeat-containing protein At5g47460	1
Putative proteasome inhibitor	1
putative receptor-like protein kinase At1g80870	1
putative RING-H2 finger protein ATL21A	1
putative SERF-like protein	1
Putative somatic embryogenesis receptor-like kinase 1-like	2
Putative sulfate transporter 3.4	1
Putative sulfate transporter 3.4-like protein	1
putative two-component response regulator ARR19 isoform X1	1
putative two-component response regulator ARR19 isoform X2	2
putative uncharacterized protein DDB_G0274405 isoform X1	2
Putative zinc finger protein	1
PXA domain-containing protein	1
pyrophosphate--fructose 6-phosphate 1-phosphotransferase subunit alpha-like	2
pyruvate decarboxylase 1	1
Pyruvate kinase	2
pyruvate kinase isozyme A, chloroplastic-like	1
QWRF motif-containing protein 2-like isoform X2	2
R2R3 MYB related transcription factor	4
R2R3-MYB transcriptional regulator	1
ras-related protein Rab11D	2
ras-related protein Rab7-like	5
receptor-like protein 15	1
receptor-like protein 44	1
receptor-like protein 51	2
receptor-like serine/threonine-protein kinase ALE2	1
receptor-like serine/threonine-protein kinase ALE2 isoform X1	2
receptor-like serine/threonine-protein kinase ALE2 isoform X2	1
receptor-like serine/threonine-protein kinase At3g01300 isoform X2	1
receptor-like serine/threonine-protein kinase SD1-8	1
receptor protein kinase-like protein ZAR1	4
receptor protein-tyrosine kinase CEPR1-like	9
recQ-mediated genome instability protein 1 isoform X2	2
regulator of telomere elongation helicase 1 homolog	3
regulatory protein NPR5-like	3
replication factor C subunit 3	1
replication protein A 32 kDa subunit B isoform X2	5
replication protein A 70 kDa DNA-binding subunit B	4
replication protein A 70 kDa DNA-binding subunit B-like	4
rhamnogalacturonate lyase B-like	1
rhodanese-like domain-containing protein 4A, chloroplastic	1
rho GTPase-activating protein REN1-like	3
ribonuclease 3-like	3
ribonuclease H2 subunit A	3
ribonucleoside-diphosphate reductase large subunit	1
ribonucleoside-diphosphate reductase small chain	5
RIBORED_LARGE domain-containing protein	1
ribosomal L1 domain-containing protein 1	3
ribosomal L1 domain-containing protein 1-like	2
ribosomal lysine N-methyltransferase 3 isoform X2	5
ribosomal RNA-processing protein 17	1
ribosomal RNA small subunit methyltransferase, chloroplastic	1
Ribulose bisphosphate carboxylase small chain	3
RING-H2 finger protein ATL46-like	2
RING-H2 finger protein ATL80-like	2
RING-type domain-containing protein	2
RING-type E3 ubiquitin transferase	1
(R)-mandelonitrile lyase-like	2
RNA-binding protein 28	1
RNA-binding protein 28-like	1
RNA-binding protein 42-like isoform X2	3
RNA demethylase ALKBH10B-like	1
RNA demethylase ALKBH9B-like	1
RNA pseudouridine synthase 4, mitochondrial	1
RNA pseudouridine synthase 6, chloroplastic	1
RNA recognition motif domain	1
rop guanine nucleotide exchange factor 14	4
rop guanine nucleotide exchange factor 14-like	5
rop guanine nucleotide exchange factor 5-like	1
RPN1_C domain-containing protein	1
[truncated: 619 more rows]
