# Supplementary material for: Transcriptomic analysis for the gamma-ray-induced sweetpotato mutants with altered stem growth pattern
Source: Front Genet. 2024 Jul 31;15:1419399. doi: 10.3389/fgene.2024.1419399 (PMC11322061; doi:10.3389/fgene.2024.1419399)
Supplement: Supplementary file 4 [file Table4.XLSX]

## Sheet: KEGG_enrichment
Supplementary Table S4. List of significantly enriched KEGG pathways for the differentially expressed genes affected by mutations.
KEGG pathway	Description	p-value	log10 p-value	Enrichment factor	Gene set
ko01000	Enzymes	2.28906e-77	76.6403	1.74397	Upregulated DEGs
ko00001	KEGG Orthology	1.1999e-76	75.9209	1.43128
ko03000	Transcription factors	1.03666e-23	22.9844	2.21134
ko02000	Transporters	2.1948e-18	17.6586	1.81352
ko01003	Glycosyltransferases	6.0892e-14	13.2154	2.22588
ko00199	Cytochrome P450	4.45478e-10	9.35117	2.6255
ko00194	Photosynthesis proteins	6.98012e-07	6.15614	2.67382
ko01009	Protein phosphatases and associated proteins	0.000653368	3.18484	1.51993
ko01001	Protein kinases	0.00164594	2.78358	1.53776
ko04812	Cytoskeleton proteins	0.00331264	2.47983	1.57956
ko04090	CD molecules	0.0184826	1.73324	1.6907
ko03032	DNA replication proteins	7.52052e-71	70.1238	7.32134	Downregulated DEGs
ko00001	KEGG Orthology	4.02149e-46	45.3956	1.37774
ko03400	DNA repair and recombination proteins	1.3713e-40	39.8629	3.71481
ko01000	Enzymes	4.87408e-24	23.3121	1.44724
ko02000	Transporters	7.37527e-22	21.1322	2.04989
ko03036	Chromosome and associated proteins	3.50384e-18	17.4555	2.11749
ko00537	Glycosylphosphatidylinositol	6.71779e-12	11.1728	7.76452
ko03000	Transcription factors	3.63201e-11	10.4399	1.88238
ko00199	Cytochrome P450	6.03153e-07	6.21957	2.46509
ko00536	Glycosaminoglycan binding proteins	6.37676e-05	4.1954	5.65564
ko04090	CD molecules	7.00639e-05	4.15451	2.53352
ko01002	Peptidases and inhibitors	0.00115087	2.93897	1.52808
ko03009	Ribosome biogenesis	0.00376992	2.42367	1.46266
ko03110	Chaperones and folding catalysts	0.0137535	1.86159	1.39337
ko04990	Domain-containing proteins not elsewhere classified	0.0444316	1.35231	1.74517
