# Supplementary material for: Transcriptomic analysis for the gamma-ray-induced sweetpotato mutants with altered stem growth pattern
Source: Front Genet. 2024 Jul 31;15:1419399. doi: 10.3389/fgene.2024.1419399 (PMC11322061; doi:10.3389/fgene.2024.1419399)
Supplement: Supplementary file 5 [file Table1.XLSX]

## Sheet: Stem.positive
Supplementary Table S1. List of upregulated DEGs in mutant plants compared to WT.
Gene ID	average normalized count	log2 fold change	standard error estimate of the log2 fold change	value of the test statistic	p-value	adjusted p-value
contig112CG0010	636.666	1.24879	0.160384	7.78624	6.90313e-15	2.7539e-13
contig1340CG0010	22.2083	7.9672	1.3099	6.08232	1.18458e-09	1.95889e-08
contig1455CG0010	60.1168	1.53921	0.313163	4.91505	8.87577e-07	8.25694e-06
contig1556CG0020	16.3765	7.53249	1.42905	5.27097	1.35708e-07	1.49935e-06
contig1893CG0020	64.5745	1.57211	0.433786	3.62417	0.000289889	0.00146711
contig2283CG0010	13.4806	7.25002	2.22482	3.25871	0.00111921	0.00479713
contig2325CG0010	637.452	1.68705	0.355594	4.74432	2.09204e-06	1.79056e-05
contig2715CG0010	50.0075	1.3696	0.339494	4.03424	5.47782e-05	0.000335822
contig2788CG0010	8.43129	6.57201	1.64354	3.9987	6.36913e-05	0.000384635
contig2848CG0010	112.245	1.20209	0.397375	3.02508	0.00248568	0.00951284
contig2864CG0010	143.506	1.1044	0.186436	5.92374	3.14707e-09	4.80295e-08
contig293CG0010	184.135	4.12629	0.305672	13.4991	1.58338e-41	6.23944e-39
contig300CG0010	14.1084	7.31618	1.39865	5.23087	1.68712e-07	1.82763e-06
contig316CG0010	42.5859	1.43451	0.396787	3.61531	0.000299985	0.00151116
contig3266CG0010	50.244	5.30218	1.60837	3.29661	0.000978599	0.00427015
contig3437CG0010	92.6885	1.26245	0.336301	3.75393	0.000174084	0.000934878
contig3474CG0020	50.6904	2.00092	0.439137	4.55647	5.20204e-06	4.07268e-05
contig3519CG0010	10.027	6.8231	2.41951	2.82003	0.00480191	0.0167055
contig3578CG0010	192.791	1.67761	0.228103	7.35465	1.9143e-13	6.14216e-12
contig3605CG0010	916.468	1.2443	0.233593	5.3268	9.99589e-08	1.13334e-06
contig3620CG0020	79.6913	1.26517	0.263594	4.7997	1.589e-06	1.39837e-05
contig3725CG0010	14665.4	1.02205	0.298644	3.4223	0.000620934	0.00287351
contig3756CG0010	96.9442	1.61423	0.283726	5.6894	1.27489e-08	1.73879e-07
contig3989CG0010	535.02	1.17448	0.169331	6.93599	4.03387e-12	1.04654e-10
contig4033CG0010	190.596	1.44806	0.39216	3.69254	0.000222029	0.00116061
contig4040CG0010	59.4917	1.80737	0.498992	3.62205	0.000292273	0.00147784
contig4149CG0010	159.003	1.14781	0.289684	3.96227	7.42392e-05	0.000440656
contig4155CG0010	96.5483	1.87616	0.485329	3.86576	0.000110745	0.000628183
contig4358CG0010	44.5639	8.97667	1.24369	7.21775	5.28535e-13	1.58495e-11
contig4401CG0030	61.921	1.26425	0.276498	4.57237	4.8223e-06	3.80195e-05
contig4434CG0020	326.048	2.00216	0.280836	7.12929	1.00886e-12	2.89714e-11
contig4481CG0010	163.314	1.39636	0.233023	5.99239	2.06783e-09	3.26714e-08
contig4689CG0010	46.1238	1.55186	0.38777	4.00201	6.28062e-05	0.000379829
contig4813CG0010	33.7532	1.66275	0.482846	3.44365	0.000573918	0.00268207
contig4813CG0030	308.812	1.75385	0.152878	11.4723	1.81861e-30	3.51167e-28
contig4968CG0050	65.5086	2.15637	0.305431	7.06009	1.664e-12	4.60569e-11
contig5005CG0010	28.5806	8.33421	1.25713	6.62955	3.367e-11	7.3787e-10
contig6CG0010	132.83	1.02363	0.210424	4.86458	1.14698e-06	1.04065e-05
contig84CG0020	105.283	1.24665	0.299441	4.16325	3.13745e-05	0.000204079
contig874CG0020	87.9409	2.37794	0.309089	7.69338	1.43297e-14	5.46852e-13
contig874CG0030	792.37	1.45123	0.26405	5.49604	3.88423e-08	4.80486e-07
contig889CG0030	65.1052	1.01135	0.261098	3.87346	0.000107301	0.000610962
Iba_chr01aCG0100	346.947	1.07334	0.147085	7.29742	2.93348e-13	9.18512e-12
Iba_chr01aCG0380	203.978	1.75471	0.353683	4.96125	7.00411e-07	6.64891e-06
Iba_chr01aCG0540	862.796	1.05358	0.0886631	11.883	1.45109e-32	3.2849e-30
Iba_chr01aCG0620	206.619	1.1742	0.19757	5.9432	2.79513e-09	4.31002e-08
Iba_chr01aCG0810	675.48	1.31067	0.217495	6.02623	1.6783e-09	2.69816e-08
Iba_chr01aCG0990	54.9007	1.37574	0.441142	3.11858	0.00181723	0.00726237
Iba_chr01aCG10000	1203.22	1.30667	0.152085	8.59172	8.56738e-18	5.11811e-16
Iba_chr01aCG10180	122.624	2.31108	0.337534	6.84696	7.54383e-12	1.86139e-10
Iba_chr01aCG1050	14061.2	1.24837	0.293284	4.25651	2.07643e-05	0.00014113
Iba_chr01aCG10570	286.259	2.36443	0.206748	11.4363	2.75439e-30	5.26132e-28
Iba_chr01aCG1080	900.179	1.42349	0.331335	4.29624	1.73718e-05	0.000120144
Iba_chr01aCG11160	38.0947	1.44182	0.461922	3.12135	0.00180021	0.00720355
Iba_chr01aCG11260	985.939	1.96575	0.260761	7.53851	4.7536e-14	1.6725e-12
Iba_chr01aCG11300	210.475	2.15745	0.409904	5.26329	1.41499e-07	1.55783e-06
Iba_chr01aCG11990	794.679	1.16084	0.199797	5.8101	6.24346e-09	9.01573e-08
Iba_chr01aCG12070	120.937	1.56094	0.502561	3.10597	0.00189657	0.00753612
Iba_chr01aCG12180	31.2531	2.35066	0.427098	5.5038	3.7169e-08	4.61289e-07
Iba_chr01aCG12260	55.2604	1.76913	0.477758	3.70298	0.000213081	0.00111861
Iba_chr01aCG12300	15.1983	7.42163	1.35785	5.46574	4.60983e-08	5.61304e-07
Iba_chr01aCG12360	707.01	1.32779	0.327971	4.04848	5.15507e-05	0.000317922
Iba_chr01aCG12500	12998.7	1.92687	0.571343	3.37252	0.000744825	0.00336617
Iba_chr01aCG12510	485.975	1.18283	0.212013	5.57904	2.41849e-08	3.11034e-07
Iba_chr01aCG12580	330.898	1.32464	0.133672	9.90965	3.77968e-23	4.11189e-21
Iba_chr01aCG12650	13.4954	4.35252	1.21095	3.5943	0.000325261	0.0016251
Iba_chr01aCG12950	111.491	1.22733	0.226237	5.42497	5.79646e-08	6.89766e-07
Iba_chr01aCG13250	954.938	1.25797	0.248088	5.07064	3.96476e-07	3.97358e-06
Iba_chr01aCG13260	23.9731	8.077	1.27728	6.32361	2.55522e-10	4.77375e-09
Iba_chr01aCG14430	134.619	1.08375	0.266546	4.06591	4.78449e-05	0.00029736
Iba_chr01aCG1470	79.0167	1.59177	0.44587	3.57004	0.000356928	0.0017623
Iba_chr01aCG14800	96.2145	1.15295	0.253662	4.54521	5.48814e-06	4.27402e-05
Iba_chr01aCG14840	406.603	1.88104	0.234107	8.03494	9.36266e-16	4.21205e-14
Iba_chr01aCG14850	95.4955	1.03236	0.314919	3.27818	0.00104477	0.00451998
Iba_chr01aCG15290	43.8159	2.26415	0.869522	2.60391	0.0092168	0.0289383
Iba_chr01aCG15360	1369.39	1.2279	0.0915231	13.4163	4.85443e-41	1.85789e-38
Iba_chr01aCG15430	193.238	1.03336	0.313723	3.29385	0.00098826	0.004307
Iba_chr01aCG15510	36.9931	1.41818	0.395375	3.58693	0.000334588	0.00166599
Iba_chr01aCG15620	645.082	1.26805	0.241421	5.25246	1.50083e-07	1.64198e-06
Iba_chr01aCG15690	1383.99	1.15298	0.103793	11.1085	1.14117e-28	1.95203e-26
Iba_chr01aCG15700	252.626	1.47142	0.240246	6.12466	9.08788e-10	1.53381e-08
Iba_chr01aCG15830	17.3848	7.6146	1.32783	5.73463	9.7723e-09	1.35896e-07
Iba_chr01aCG16000	1299.09	1.08461	0.216768	5.00356	5.62806e-07	5.46104e-06
Iba_chr01aCG16070	165.741	1.66459	0.378038	4.40323	1.0665e-05	7.74335e-05
Iba_chr01aCG16260	236.836	1.62222	0.364568	4.4497	8.59899e-06	6.3836e-05
Iba_chr01aCG16790	152.508	1.17014	0.204523	5.72133	1.05692e-08	1.46251e-07
Iba_chr01aCG17250	406.445	3.20891	0.372965	8.6038	7.71209e-18	4.63579e-16
Iba_chr01aCG17550	206.083	1.13901	0.205041	5.55502	2.77574e-08	3.53262e-07
Iba_chr01aCG17620	195.731	1.77655	0.181121	9.80862	1.03371e-22	1.07404e-20
Iba_chr01aCG17820	37.6117	3.33563	0.721347	4.62416	3.76113e-06	3.03458e-05
Iba_chr01aCG18120	14.068	7.30954	1.40461	5.20396	1.95086e-07	2.08964e-06
Iba_chr01aCG18220	76.7389	2.02549	0.335803	6.03176	1.62179e-09	2.61443e-08
Iba_chr01aCG18590	8.87733	6.64657	2.53076	2.62632	0.00863137	0.0273895
Iba_chr01aCG1900	11.6399	7.03635	1.47827	4.75986	1.93731e-06	1.66914e-05
Iba_chr01aCG19010	87.3601	1.30012	0.386408	3.36462	0.000766489	0.00345177
Iba_chr01aCG1920	179.853	1.99023	0.271895	7.31986	2.48228e-13	7.84157e-12
Iba_chr01aCG1930	97.1575	1.84436	0.322129	5.72552	1.03116e-08	1.42964e-07
Iba_chr01aCG19330	29.7523	3.27327	1.21365	2.69705	0.00699559	0.0229851
Iba_chr01aCG1940	103.712	1.93415	0.313001	6.17937	6.43578e-10	1.11503e-08
Iba_chr01aCG19410	70.5374	1.21418	0.262493	4.62559	3.7354e-06	3.01668e-05
Iba_chr01aCG1950	282.084	2.0881	0.176946	11.8008	3.86683e-32	8.39623e-30
Iba_chr01aCG1960	325.662	1.39498	0.319945	4.36008	1.30017e-05	9.2549e-05
Iba_chr01aCG19670	694.313	1.19916	0.157558	7.61092	2.72144e-14	9.9263e-13
Iba_chr01aCG1980	51.763	1.34673	0.298088	4.51788	6.2461e-06	4.80381e-05
Iba_chr01aCG20000	107.406	2.43212	0.422573	5.7555	8.63849e-09	1.21269e-07
Iba_chr01aCG20050	45.7683	1.70524	0.325682	5.23592	1.64169e-07	1.78253e-06
Iba_chr01aCG20070	162.687	1.64357	0.220948	7.4387	1.01681e-13	3.41382e-12
Iba_chr01aCG20200	588.81	1.12144	0.287766	3.89703	9.73776e-05	0.000560395
Iba_chr01aCG20360	99.066	1.10104	0.321073	3.42926	0.000605222	0.00280999
Iba_chr01aCG20500	203.791	1.24697	0.278348	4.47989	7.46833e-06	5.63187e-05
Iba_chr01aCG20560	151.015	1.10684	0.224539	4.9294	8.24815e-07	7.71965e-06
Iba_chr01aCG20620	13.7355	7.27971	1.46492	4.96937	6.717e-07	6.39805e-06
Iba_chr01aCG20670	282.376	2.26522	0.439217	5.15742	2.50377e-07	2.62351e-06
Iba_chr01aCG21000	8.55964	6.59438	2.54727	2.5888	0.00963098	0.0300119
Iba_chr01aCG21060	477.183	1.33298	0.288781	4.61589	3.9142e-06	3.14686e-05
Iba_chr01aCG21190	9.4937	6.74396	2.4613	2.74	0.00614397	0.0205765
Iba_chr01aCG21330	19.7382	7.79731	1.32334	5.89216	3.81191e-09	5.72196e-08
Iba_chr01aCG21370	327.132	1.42018	0.223955	6.34135	2.27755e-10	4.29422e-09
Iba_chr01aCG21540	324.287	1.18242	0.227988	5.18633	2.14478e-07	2.2774e-06
Iba_chr01aCG21580	140.468	1.41002	0.318743	4.42369	9.70286e-06	7.11619e-05
Iba_chr01aCG3930	40.1758	1.67258	0.350128	4.77704	1.77894e-06	1.54571e-05
Iba_chr01aCG4620	6.07443	6.09841	1.89878	3.21175	0.00131927	0.00552031
Iba_chr01aCG5180	205.23	2.23729	0.181846	12.3032	8.70112e-35	2.37986e-32
Iba_chr01aCG5190	49.8628	2.12769	0.332092	6.40692	1.48485e-10	2.90302e-09
Iba_chr01aCG5420	633.305	1.01158	0.107705	9.3921	5.88176e-21	5.11689e-19
Iba_chr01aCG5580	456.524	1.01981	0.18734	5.44366	5.2196e-08	6.27507e-07
Iba_chr01aCG6000	147.355	1.18283	0.332681	3.55545	0.000377336	0.00185035
Iba_chr01aCG6460	409.528	3.88677	0.192641	20.1762	1.58511e-90	4.68471e-87
Iba_chr01aCG7140	27.1695	8.26117	1.379	5.99071	2.08927e-09	3.29855e-08
Iba_chr01aCG7160	43.3304	1.44086	0.342006	4.21298	2.5202e-05	0.000167838
Iba_chr01aCG7190	58.1049	1.60655	0.473863	3.39033	0.000698084	0.00318216
Iba_chr01aCG7430	49.7324	2.09455	0.388222	5.39524	6.84308e-08	8.03084e-07
Iba_chr01aCG7450	1300.1	1.14224	0.197418	5.78589	7.21295e-09	1.02873e-07
Iba_chr01aCG8320	21.9215	3.52102	0.756355	4.65525	3.23592e-06	2.65491e-05
Iba_chr01aCG8790	812.544	1.14618	0.333063	3.44134	0.000578839	0.00270221
Iba_chr01aCG9280	1586.83	4.31773	0.291485	14.8129	1.20986e-49	7.27255e-47
Iba_chr01aCG9290	228.022	1.14209	0.157694	7.24241	4.40783e-13	1.34327e-11
Iba_chr01bCG0040	155.447	1.28005	0.361761	3.53838	0.00040259	0.00195956
Iba_chr01bCG0710	53.2992	1.0925	0.357825	3.05317	0.00226439	0.00877963
Iba_chr01bCG0790	248.94	1.42076	0.37456	3.79314	0.000148754	0.000815222
Iba_chr01bCG10080	20.9893	7.88654	1.2877	6.12452	9.09591e-10	1.53492e-08
Iba_chr01bCG1010	31.1915	1.30904	0.370295	3.53513	0.000407582	0.00198168
Iba_chr01bCG1020	81.0186	1.12397	0.229166	4.90461	9.36125e-07	8.66765e-06
Iba_chr01bCG10250	8.56045	6.59401	2.55517	2.58065	0.00986143	0.0306153
Iba_chr01bCG10270	1962.87	1.36797	0.116465	11.7458	7.41971e-32	1.58202e-29
Iba_chr01bCG10410	100.301	1.59402	0.558865	2.85225	0.00434106	0.015342
Iba_chr01bCG10550	12.6971	3.92762	1.25374	3.13273	0.00173191	0.00697588
Iba_chr01bCG10680	36.1782	1.55579	0.572184	2.71903	0.00654733	0.0217307
Iba_chr01bCG11340	51.0431	1.36131	0.347004	3.92303	8.74409e-05	0.000509243
Iba_chr01bCG11420	407.398	1.54386	0.267593	5.76946	7.95283e-09	1.1258e-07
Iba_chr01bCG11470	90.4026	1.03565	0.206564	5.0137	5.33941e-07	5.20707e-06
Iba_chr01bCG1150	306.454	1.77878	0.15585	11.4134	3.58422e-30	6.83416e-28
Iba_chr01bCG11590	58.1722	2.58947	0.379618	6.82124	9.02597e-12	2.18903e-10
Iba_chr01bCG11660	105.441	1.19749	0.224375	5.337	9.44973e-08	1.07692e-06
Iba_chr01bCG12060	361.324	1.25283	0.266421	4.70244	2.57071e-06	2.15637e-05
Iba_chr01bCG12070	152.144	1.01676	0.313064	3.24777	0.00116314	0.00495509
Iba_chr01bCG12180	21.1462	7.90001	1.29555	6.09779	1.07547e-09	1.79266e-08
Iba_chr01bCG12270	19.8567	1.3406	0.509932	2.62898	0.00856414	0.027216
Iba_chr01bCG12390	60.2859	1.70612	0.271908	6.27462	3.50491e-10	6.36798e-09
Iba_chr01bCG12460	416.881	1.819	0.343192	5.30023	1.15656e-07	1.29629e-06
Iba_chr01bCG12600	526.652	1.70078	0.574318	2.96138	0.0030626	0.0113738
Iba_chr01bCG12610	1373.47	1.83104	0.510702	3.58533	0.000336655	0.00167479
Iba_chr01bCG12620	79.3712	1.344	0.248606	5.40615	6.43952e-08	7.5983e-07
Iba_chr01bCG13050	31.9258	1.90482	0.463929	4.10586	4.02819e-05	0.000254987
Iba_chr01bCG13100	1015.87	1.45712	0.241149	6.04243	1.51814e-09	2.46151e-08
Iba_chr01bCG13410	9.94973	6.81093	2.4381	2.79355	0.00521337	0.0179005
Iba_chr01bCG13500	6576.49	1.00316	0.311253	3.22297	0.0012687	0.00533576
Iba_chr01bCG13520	6024.1	1.0035	0.311596	3.22052	0.00127959	0.00537711
Iba_chr01bCG13640	518.112	1.64424	0.287655	5.71603	1.09043e-08	1.50574e-07
Iba_chr01bCG14810	264.964	1.95768	0.270235	7.24435	4.34509e-13	1.32578e-11
Iba_chr01bCG14840	260.894	1.94168	0.277286	7.00246	2.51504e-12	6.7813e-11
Iba_chr01bCG15020	1527.85	1.03288	0.156909	6.58268	4.62042e-11	9.8575e-10
Iba_chr01bCG15200	51.9828	1.76175	0.29503	5.97142	2.35197e-09	3.68e-08
Iba_chr01bCG15260	68.1869	1.57898	0.322487	4.89625	9.76832e-07	9.00459e-06
Iba_chr01bCG15320	11.4624	7.01586	2.32602	3.01625	0.0025592	0.00974828
Iba_chr01bCG15480	12.7423	7.16536	1.48607	4.82169	1.4235e-06	1.26276e-05
Iba_chr01bCG15810	135.611	1.23528	0.261774	4.71889	2.37135e-06	2.00542e-05
Iba_chr01bCG15870	316.64	1.60645	0.255917	6.27723	3.4466e-10	6.27167e-09
Iba_chr01bCG15900	989.06	1.29413	0.108852	11.8889	1.35208e-32	3.06729e-30
Iba_chr01bCG15980	2388.63	1.19429	0.278101	4.29447	1.75114e-05	0.000121015
Iba_chr01bCG16050	4528.79	1.32985	0.108108	12.3011	8.93477e-35	2.4375e-32
Iba_chr01bCG16130	435.607	1.29662	0.303816	4.26779	1.9742e-05	0.000134809
Iba_chr01bCG16180	323.734	1.29434	0.329435	3.92896	8.53123e-05	0.000497882
Iba_chr01bCG16300	600.514	1.3991	0.174421	8.0214	1.04547e-15	4.67175e-14
Iba_chr01bCG1650	1631.41	1.31455	0.338965	3.87814	0.000105258	0.000600557
Iba_chr01bCG1680	12693.8	1.25373	0.287838	4.35569	1.32647e-05	9.42631e-05
Iba_chr01bCG16810	188.284	1.08339	0.171564	6.31478	2.70543e-10	5.03054e-09
Iba_chr01bCG16980	10.9935	6.95344	1.49646	4.64659	3.37469e-06	2.7575e-05
Iba_chr01bCG17170	11.3801	7.00605	1.4809	4.73093	2.23494e-06	1.90048e-05
Iba_chr01bCG17300	25.7888	2.65734	0.838559	3.16894	0.00152998	0.00627393
Iba_chr01bCG17420	40.8536	1.34535	0.409239	3.28746	0.00101097	0.00439463
Iba_chr01bCG1750	183.675	1.24738	0.288529	4.32325	1.53745e-05	0.000107688
Iba_chr01bCG17670	94.9724	1.80325	0.308413	5.84685	5.00975e-09	7.355e-08
Iba_chr01bCG1800	87.8872	1.11695	0.228575	4.88658	1.02601e-06	9.40575e-06
Iba_chr01bCG18280	539.786	2.35209	0.621687	3.7834	0.000154701	0.000843345
Iba_chr01bCG18650	276.911	1.15488	0.206678	5.58781	2.29953e-08	2.97098e-07
Iba_chr01bCG18910	112.366	1.30103	0.310205	4.19408	2.73976e-05	0.000180635
Iba_chr01bCG1900	59.426	1.20094	0.384597	3.12259	0.00179266	0.0071782
Iba_chr01bCG19010	22.5168	7.98699	1.28367	6.222	4.90872e-10	8.65972e-09
Iba_chr01bCG19230	186.742	1.93393	0.693909	2.78701	0.00531974	0.0182204
Iba_chr01bCG19270	799.281	1.47138	0.134164	10.9671	5.50345e-28	8.91241e-26
Iba_chr01bCG1930	1300.91	1.26326	0.186895	6.75921	1.38747e-11	3.25624e-10
Iba_chr01bCG19300	90.4221	1.54357	0.285756	5.40171	6.60093e-08	7.77324e-07
Iba_chr01bCG19450	95.8184	1.67163	0.238124	7.01999	2.2188e-12	6.02068e-11
Iba_chr01bCG19630	31.336	1.40317	0.465701	3.01304	0.00258647	0.00983595
Iba_chr01bCG19700	37.7029	1.15817	0.369709	3.13267	0.00173227	0.00697708
Iba_chr01bCG2000	729.242	1.69556	0.277915	6.101	1.05404e-09	1.75943e-08
Iba_chr01bCG2130	29.1917	3.91441	1.08897	3.5946	0.000324889	0.00162347
Iba_chr01bCG2140	2035.38	1.36034	0.264971	5.13392	2.83776e-07	2.93988e-06
Iba_chr01bCG2210	1737.95	1.49126	0.306365	4.86758	1.12972e-06	1.02637e-05
Iba_chr01bCG2440	163.657	2.91046	0.204167	14.2553	4.15659e-46	2.13645e-43
Iba_chr01bCG2450	235.835	1.5366	0.266517	5.7655	8.14173e-09	1.14887e-07
Iba_chr01bCG2460	2187.25	1.94944	0.17192	11.3392	8.39027e-30	1.55521e-27
Iba_chr01bCG2790	9.62627	6.76443	2.45221	2.7585	0.00580673	0.0196237
Iba_chr01bCG3210	41.7328	1.00302	0.381029	2.6324	0.00847849	0.0269913
Iba_chr01bCG3490	2315.23	1.40948	0.291926	4.82821	1.37764e-06	1.22719e-05
Iba_chr01bCG3780	82.798	1.83953	0.310884	5.91709	3.27686e-09	4.97806e-08
Iba_chr01bCG4830	111.528	1.4652	0.254054	5.76728	8.05631e-09	1.13863e-07
Iba_chr01bCG5620	90.4598	2.09343	0.337988	6.1938	5.87316e-10	1.02473e-08
Iba_chr01bCG5630	110.739	2.3973	0.343354	6.982	2.91014e-12	7.76681e-11
Iba_chr01bCG6140	126.37	1.56606	0.337826	4.63569	3.55745e-06	2.89261e-05
Iba_chr01bCG6850	298.593	3.80658	0.176905	21.5177	1.06288e-102	4.91678e-99
Iba_chr01bCG7330	263.686	1.09092	0.341543	3.19409	0.00140271	0.00581753
Iba_chr01bCG7400	32.3068	4.15945	1.1343	3.66697	0.000245441	0.00126853
Iba_chr01bCG7450	26.7901	1.27296	0.43445	2.93006	0.00338902	0.0124085
Iba_chr01bCG7620	280.883	1.73234	0.192042	9.02064	1.86989e-19	1.38351e-17
Iba_chr01bCG8120	11.7641	7.05278	2.3245	3.0341	0.00241252	0.00927187
Iba_chr01bCG8750	531.938	1.68263	0.336248	5.00414	5.61115e-07	5.44861e-06
Iba_chr01bCG8820	132.673	1.07637	0.211343	5.09299	3.52467e-07	3.57255e-06
Iba_chr01bCG8890	837.795	1.25497	0.332579	3.77345	0.000161002	0.000873445
Iba_chr01bCG8930	20.2548	7.83551	1.29135	6.06771	1.29748e-09	2.1319e-08
Iba_chr01bCG9530	465.517	4.49752	0.684173	6.57367	4.9091e-11	1.04232e-09
Iba_chr01bCG9540	644.905	4.4828	0.228264	19.6386	7.23167e-86	1.83195e-82
Iba_chr01cCG0090	65.9553	1.35522	0.456873	2.96629	0.0030142	0.0112199
Iba_chr01cCG0790	621.966	1.12197	0.177555	6.31903	2.63214e-10	4.90111e-09
Iba_chr01cCG0860	74.6847	1.42279	0.253904	5.60364	2.099e-08	2.73449e-07
Iba_chr01cCG10060	21.1687	7.89875	1.28435	6.14998	7.74942e-10	1.32494e-08
Iba_chr01cCG10100	93.5959	1.55334	0.407081	3.81579	0.000135748	0.000752241
Iba_chr01cCG10130	746.386	1.3281	0.363526	3.65338	0.000258808	0.0013289
Iba_chr01cCG10170	151.582	1.66595	0.314066	5.30446	1.13005e-07	1.26868e-06
Iba_chr01cCG10250	2785.92	2.01781	0.57808	3.49054	0.000482041	0.00229724
Iba_chr01cCG10260	4872.6	1.89615	0.583857	3.24763	0.0011637	0.00495649
Iba_chr01cCG10310	550.349	1.17257	0.156485	7.4932	6.72133e-14	2.30983e-12
Iba_chr01cCG11070	434.171	1.66725	0.247147	6.746	1.51982e-11	3.543e-10
Iba_chr01cCG11380	14204.8	1.02116	0.298164	3.42484	0.000615161	0.00285014
Iba_chr01cCG11450	4364.75	1.46084	0.220896	6.61326	3.75939e-11	8.16128e-10
Iba_chr01cCG11460	218.714	1.31733	0.275168	4.78738	1.68971e-06	1.47601e-05
Iba_chr01cCG1240	243.733	1.02407	0.200441	5.10906	3.23766e-07	3.31162e-06
Iba_chr01cCG12400	322.101	2.36916	0.19851	11.9347	7.80382e-33	1.81684e-30
Iba_chr01cCG12610	1539.62	1.22809	0.181856	6.75313	1.44694e-11	3.38434e-10
Iba_chr01cCG12710	96.851	2.13352	0.329223	6.48048	9.14298e-11	1.84658e-09
Iba_chr01cCG12790	96.603	1.67561	0.365803	4.58063	4.63573e-06	3.67009e-05
Iba_chr01cCG13360	16.2637	7.51707	1.396	5.38472	7.25569e-08	8.47581e-07
Iba_chr01cCG1350	101.169	1.93109	0.223556	8.63803	5.71888e-18	3.49091e-16
Iba_chr01cCG13600	6329.68	1.19599	0.092121	12.9828	1.53135e-38	5.22211e-36
Iba_chr01cCG13820	1425.01	1.39399	0.209647	6.64925	2.946e-11	6.51784e-10
Iba_chr01cCG14080	12419.3	1.05492	0.234109	4.5061	6.6029e-06	5.04541e-05
Iba_chr01cCG14130	370.226	1.22961	0.156053	7.87941	3.28919e-15	1.36276e-13
Iba_chr01cCG14140	636.486	1.95441	0.326193	5.99159	2.07804e-09	3.2818e-08
Iba_chr01cCG14220	241.358	1.17373	0.221115	5.30823	1.10694e-07	1.2447e-06
Iba_chr01cCG14310	9.0084	6.66905	2.51359	2.6532	0.00797337	0.025655
Iba_chr01cCG14330	536.837	1.25126	0.221038	5.66084	1.50637e-08	2.01853e-07
Iba_chr01cCG14370	14.1091	7.31487	1.38751	5.27196	1.34974e-07	1.49217e-06
Iba_chr01cCG14460	10.6647	6.90899	1.68159	4.10862	3.98038e-05	0.000252352
Iba_chr01cCG14490	1921.48	1.20324	0.162583	7.40074	1.3543e-13	4.45278e-12
Iba_chr01cCG14690	107.741	2.66897	0.298753	8.93368	4.12053e-19	2.88616e-17
Iba_chr01cCG14780	127.358	1.3366	0.510576	2.61782	0.00884932	0.027971
Iba_chr01cCG14890	119.909	1.48113	0.412131	3.59383	0.000325847	0.00162757
Iba_chr01cCG14930	624.691	1.24151	0.324521	3.82568	0.000130412	0.000725812
Iba_chr01cCG15250	61.583	1.15761	0.326126	3.54958	0.000385842	0.00188693
Iba_chr01cCG15620	575.983	1.22926	0.339962	3.61587	0.000299346	0.00150837
Iba_chr01cCG15770	42.723	1.88558	0.617137	3.05537	0.00224785	0.00872569
Iba_chr01cCG15950	1254.21	2.16843	0.573532	3.78084	0.000156303	0.000851163
Iba_chr01cCG16070	441.656	1.40279	0.32345	4.33695	1.44476e-05	0.000101799
Iba_chr01cCG16220	22.073	7.95703	1.38009	5.76557	8.13807e-09	1.1485e-07
Iba_chr01cCG16270	6.19442	6.12913	1.90997	3.20901	0.00133193	0.00556499
Iba_chr01cCG16420	831.973	1.12245	0.330901	3.39211	0.000693574	0.00316439
Iba_chr01cCG16440	112.488	1.05282	0.212876	4.94569	7.58751e-07	7.15738e-06
Iba_chr01cCG16720	79.5789	1.57764	0.274952	5.73785	9.58833e-09	1.33616e-07
Iba_chr01cCG16880	187.181	1.67758	0.181442	9.24582	2.33436e-20	1.92086e-18
Iba_chr01cCG17280	93.48	1.94474	0.227813	8.53659	1.38245e-17	8.00691e-16
Iba_chr01cCG17340	509.137	2.37375	0.235665	10.0726	7.30327e-24	8.54828e-22
Iba_chr01cCG1840	2269.47	1.43853	0.329339	4.36793	1.25431e-05	8.95843e-05
Iba_chr01cCG1870	2981.89	1.15504	0.232209	4.97414	6.55376e-07	6.26049e-06
Iba_chr01cCG2050	655.25	1.06081	0.170411	6.22502	4.81482e-10	8.50395e-09
Iba_chr01cCG2110	1107.2	1.37461	0.266868	5.15089	2.59248e-07	2.70607e-06
Iba_chr01cCG2680	158.953	1.6278	0.266333	6.11189	9.84559e-10	1.65096e-08
Iba_chr01cCG2740	138.02	1.54765	0.356321	4.34341	1.40286e-05	9.91291e-05
Iba_chr01cCG3440	160.925	1.01637	0.311967	3.25794	0.00112222	0.00480811
Iba_chr01cCG3870	1115.51	1.04222	0.225369	4.62449	3.75516e-06	3.03045e-05
Iba_chr01cCG4070	26.759	2.03055	0.585617	3.46737	0.000525575	0.00248198
Iba_chr01cCG4080	29.4506	3.4395	1.21349	2.83438	0.00459142	0.0160773
Iba_chr01cCG5210	325.582	1.8331	0.209276	8.75927	1.96511e-18	1.27255e-16
Iba_chr01cCG5860	65.9429	1.42508	0.28545	4.99242	5.96275e-07	5.75249e-06
Iba_chr01cCG6560	839.486	1.59458	0.344972	4.62233	3.79447e-06	3.05915e-05
Iba_chr01cCG6590	631.89	1.17919	0.253982	4.64281	3.43706e-06	2.80501e-05
Iba_chr01cCG6780	10.1451	6.83936	2.41912	2.82722	0.00469547	0.0163882
Iba_chr01cCG6800	34.0641	2.69288	0.924076	2.91413	0.00356677	0.0129731
Iba_chr01cCG7010	13.46	7.24415	1.45783	4.96913	6.72542e-07	6.40492e-06
Iba_chr01cCG7190	1306.89	4.49761	0.282407	15.926	4.186e-57	3.53471e-54
Iba_chr01cCG7200	231.373	1.31199	0.198844	6.59807	4.16545e-11	8.95871e-10
Iba_chr01cCG7210	532.302	1.17947	0.116752	10.1024	5.39268e-24	6.3893e-22
Iba_chr01cCG7310	12.9732	7.19561	1.4833	4.85109	1.22782e-06	1.10708e-05
Iba_chr01cCG7910	4709.89	1.50458	0.122483	12.284	1.10384e-34	2.98081e-32
Iba_chr01cCG8030	113.825	1.57582	0.459036	3.4329	0.000597169	0.00277743
Iba_chr01cCG8170	573.756	2.29799	0.685472	3.35242	0.000801094	0.0035859
Iba_chr01cCG8320	14.8179	2.50877	0.962022	2.60781	0.00911241	0.0286655
Iba_chr01cCG8360	208.571	1.01914	0.34452	2.95814	0.00309502	0.0114793
Iba_chr01cCG8420	346.82	2.60359	0.243309	10.7008	1.00943e-26	1.50842e-24
Iba_chr01cCG8480	74.3049	1.61788	0.359706	4.49778	6.86662e-06	5.22403e-05
Iba_chr01cCG9120	1561.56	1.30153	0.228671	5.69173	1.25762e-08	1.7181e-07
Iba_chr01cCG9290	12.4955	7.14084	2.2754	3.13828	0.00169942	0.00686268
Iba_chr01cCG9780	1219.79	1.15972	0.23957	4.84084	1.29292e-06	1.15861e-05
Iba_chr01dCG0230	87.8047	1.3725	0.244677	5.60945	2.02972e-08	2.65039e-07
Iba_chr01dCG0300	410.727	1.44151	0.346819	4.15638	3.23336e-05	0.000209485
Iba_chr01dCG0530	30.2381	1.13685	0.37856	3.0031	0.00267248	0.0101117
Iba_chr01dCG0540	91.0781	1.27029	0.247702	5.12829	2.92383e-07	3.01965e-06
Iba_chr01dCG0670	503.212	1.73196	0.126532	13.6879	1.19879e-42	5.10186e-40
Iba_chr01dCG10010	36.3489	1.68583	0.425155	3.96521	7.33323e-05	0.000436198
Iba_chr01dCG10100	20.4022	1.63659	0.50905	3.21499	0.00130451	0.0054667
Iba_chr01dCG10150	788.983	1.43715	0.337764	4.25488	2.09163e-05	0.000142044
Iba_chr01dCG10190	12.0273	7.08471	1.44701	4.8961	9.77588e-07	9.00922e-06
Iba_chr01dCG10300	2580.73	1.56794	0.354633	4.42129	9.81125e-06	7.18524e-05
Iba_chr01dCG10310	68.6706	1.00314	0.276895	3.62283	0.0002914	0.00147398
Iba_chr01dCG10350	1242.13	1.56703	0.117619	13.3229	1.70404e-40	6.27346e-38
Iba_chr01dCG11040	709.537	1.35586	0.238828	5.67717	1.36941e-08	1.85346e-07
Iba_chr01dCG11050	27.4755	8.27678	1.25123	6.61489	3.7182e-11	8.08011e-10
Iba_chr01dCG1130	505.513	1.13509	0.231537	4.90243	9.46581e-07	8.75456e-06
Iba_chr01dCG11400	17.7738	7.64518	1.34592	5.68027	1.34482e-08	1.8224e-07
Iba_chr01dCG11490	815.068	1.14331	0.315096	3.62845	0.000285128	0.00144542
Iba_chr01dCG1190	724.593	1.71021	0.283137	6.04023	1.53893e-09	2.49218e-08
Iba_chr01dCG12620	535.455	2.56314	0.234377	10.936	7.75715e-28	1.24672e-25
Iba_chr01dCG12790	631.171	1.14232	0.22649	5.04359	4.56875e-07	4.52772e-06
Iba_chr01dCG12970	27.1254	8.26138	1.31307	6.29167	3.14068e-10	5.75238e-09
Iba_chr01dCG13050	219.986	1.86916	0.301461	6.20032	5.63475e-10	9.85881e-09
Iba_chr01dCG13580	68.8739	1.35225	0.340188	3.97502	7.03724e-05	0.000420448
Iba_chr01dCG13610	60.616	1.60808	0.318829	5.04371	4.5659e-07	4.52533e-06
Iba_chr01dCG13770	10.8929	6.94118	1.51721	4.57496	4.76309e-06	3.75973e-05
Iba_chr01dCG13780	708.088	1.28745	0.178156	7.22652	4.95539e-13	1.49358e-11
Iba_chr01dCG1380	107.221	1.69951	0.244391	6.95407	3.54892e-12	9.2957e-11
Iba_chr01dCG13880	62.8359	1.02762	0.333895	3.07769	0.00208613	0.0081821
Iba_chr01dCG1400	1145.01	2.04942	0.166865	12.2819	1.1334e-34	3.0529e-32
Iba_chr01dCG14030	4302.79	1.01326	0.221026	4.58433	4.5545e-06	3.61196e-05
Iba_chr01dCG14090	313.867	1.81108	0.286305	6.32569	2.521e-10	4.71397e-09
Iba_chr01dCG1420	1669.24	1.25068	0.278392	4.49252	7.03849e-06	5.33989e-05
Iba_chr01dCG14300	164.978	1.37689	0.304054	4.52844	5.94194e-06	4.5928e-05
Iba_chr01dCG14330	273.787	1.02625	0.278842	3.68041	0.00023286	0.00121086
Iba_chr01dCG1440	171.821	1.28832	0.246972	5.21647	1.82369e-07	1.96549e-06
Iba_chr01dCG14450	1577.73	1.29963	0.188144	6.90764	4.92789e-12	1.26066e-10
Iba_chr01dCG14660	79.8341	2.73623	0.268034	10.2085	1.81589e-24	2.21564e-22
Iba_chr01dCG14950	32.6332	1.72318	0.433831	3.972	7.12729e-05	0.000425088
Iba_chr01dCG15050	79.0958	1.10907	0.281728	3.93668	8.2615e-05	0.000483866
Iba_chr01dCG15300	383.705	1.04799	0.32961	3.1795	0.00147529	0.0060818
Iba_chr01dCG15310	406.653	1.03892	0.332981	3.12005	0.00180819	0.00723167
Iba_chr01dCG15660	120.099	1.10321	0.354415	3.11276	0.00185345	0.00738577
Iba_chr01dCG15890	69.373	1.14143	0.341657	3.34085	0.000835212	0.00371906
Iba_chr01dCG16120	100.397	1.87154	0.271319	6.89795	5.27595e-12	1.34035e-10
Iba_chr01dCG16360	34.279	8.59898	1.2887	6.67259	2.51322e-11	5.62349e-10
Iba_chr01dCG16460	1424.63	2.47041	0.332472	7.43042	1.0825e-13	3.61384e-12
Iba_chr01dCG16520	119.734	1.9918	0.279317	7.13096	9.96737e-13	2.86618e-11
Iba_chr01dCG16830	157.187	2.29217	0.450545	5.08754	3.62737e-07	3.66896e-06
Iba_chr01dCG16890	771.114	1.53511	0.143603	10.69	1.13351e-26	1.68203e-24
Iba_chr01dCG16910	477.112	1.70251	0.244444	6.96481	3.28855e-12	8.67565e-11
Iba_chr01dCG1710	162.238	1.65333	0.266244	6.20984	5.30401e-10	9.31384e-09
Iba_chr01dCG17270	162.191	1.0628	0.210104	5.05844	4.22706e-07	4.21343e-06
Iba_chr01dCG17340	41.4567	1.14004	0.34055	3.34765	0.000815004	0.00363913
Iba_chr01dCG17370	221.359	1.08218	0.283893	3.81191	0.000137895	0.000762632
Iba_chr01dCG17510	29.6666	8.38983	1.30215	6.44304	1.17103e-10	2.32384e-09
Iba_chr01dCG17550	185.687	2.22275	0.724892	3.06632	0.00216714	0.00845215
Iba_chr01dCG17560	62.5978	1.4669	0.38658	3.79455	0.000147911	0.000811151
Iba_chr01dCG17590	34.3227	2.72952	0.565366	4.82788	1.37991e-06	1.22908e-05
Iba_chr01dCG17760	1023.69	1.1365	0.237002	4.7953	1.62429e-06	1.42542e-05
Iba_chr01dCG17840	8.87737	6.6471	1.60847	4.13255	3.58758e-05	0.000229734
Iba_chr01dCG17870	1279.73	2.09527	0.576807	3.63254	0.000280648	0.0014257
Iba_chr01dCG18060	107.184	1.30117	0.481843	2.70041	0.0069254	0.0227932
Iba_chr01dCG18100	142.917	10.6572	1.21048	8.80413	1.31872e-18	8.69846e-17
Iba_chr01dCG1820	585.726	3.81356	0.154366	24.7047	9.52533e-135	7.79582e-131
Iba_chr01dCG2280	222.462	2.09495	0.245046	8.54922	1.23926e-17	7.2486e-16
Iba_chr01dCG3300	302.92	1.05553	0.297425	3.54888	0.000386872	0.00189114
Iba_chr01dCG3340	23.9959	8.08134	1.39774	5.78174	7.39327e-09	1.05163e-07
Iba_chr01dCG3400	7.30866	6.36685	1.74625	3.64601	0.000266349	0.00136256
Iba_chr01dCG3560	231.198	1.89772	0.315087	6.02285	1.71368e-09	2.74964e-08
Iba_chr01dCG4980	524.213	1.66254	0.336423	4.94182	7.73949e-07	7.28396e-06
Iba_chr01dCG5030	61.6783	1.15782	0.258681	4.47588	7.60966e-06	5.72667e-05
Iba_chr01dCG5300	804.94	1.14635	0.17712	6.47218	9.65971e-11	1.94393e-09
Iba_chr01dCG5630	234.84	1.59285	0.27169	5.86276	4.55238e-09	6.73463e-08
Iba_chr01dCG5760	5.19409	5.87272	2.09361	2.80507	0.00503049	0.0173723
Iba_chr01dCG5930	80.9176	1.1688	0.410843	2.84489	0.00444274	0.0156323
Iba_chr01dCG6070	61.8531	1.33502	0.301313	4.43066	9.39431e-06	6.91516e-05
Iba_chr01dCG6460	100.442	1.251	0.245424	5.09733	3.44482e-07	3.49962e-06
Iba_chr01dCG7420	883.352	1.10062	0.222805	4.93985	7.81832e-07	7.35034e-06
Iba_chr01dCG7520	115.729	1.26494	0.373545	3.38631	0.000708388	0.00322079
Iba_chr01dCG7680	176.31	1.76414	0.280001	6.30049	2.96699e-10	5.46246e-09
Iba_chr01dCG7730	16.8185	2.17406	0.605745	3.58906	0.000331873	0.00165394
Iba_chr01dCG8220	2121.2	1.59648	0.143312	11.1399	8.02045e-29	1.38305e-26
Iba_chr01dCG8370	69.0238	1.55328	0.448694	3.46178	0.000536615	0.00252605
Iba_chr01dCG8520	288.054	1.55117	0.391245	3.96471	7.34868e-05	0.000436945
Iba_chr01dCG8530	28.7867	1.69135	0.546108	3.09709	0.00195427	0.00773106
Iba_chr01dCG8610	57.5636	3.33164	0.693385	4.80489	1.54835e-06	1.36486e-05
Iba_chr01dCG9860	356.639	1.26558	0.260781	4.85306	1.21574e-06	1.09721e-05
Iba_chr01dCG9920	118.917	1.494	0.338405	4.41484	1.01086e-05	7.37867e-05
Iba_chr01eCG0010	14384.4	1.02178	0.297398	3.43575	0.000590926	0.00275164
Iba_chr01eCG0130	1210.38	1.01407	0.302036	3.35746	0.000786624	0.00352929
Iba_chr01eCG1230	57.3881	1.25176	0.431315	2.9022	0.00370554	0.0133991
Iba_chr01eCG1320	449.425	2.50337	0.194535	12.8685	6.77042e-38	2.22329e-35
Iba_chr01eCG1480	1281.85	1.21139	0.161351	7.50778	6.01407e-14	2.08156e-12
Iba_chr01eCG1990	282.239	1.36798	0.254807	5.36869	7.93097e-08	9.18798e-07
Iba_chr01eCG2440	139.311	3.18305	0.451446	7.05078	1.77916e-12	4.89388e-11
Iba_chr01eCG2450	7797.2	1.24319	0.111214	11.1783	5.20626e-29	9.09566e-27
Iba_chr01eCG2640	2651.66	1.00237	0.176712	5.67232	1.40875e-08	1.9021e-07
Iba_chr01eCG2660	1145.53	1.24221	0.156373	7.94389	1.95934e-15	8.39909e-14
Iba_chr01eCG2940	1280.69	1.12076	0.199983	5.60431	2.09091e-08	2.72428e-07
Iba_chr01eCG3020	122.099	1.61096	0.326589	4.93267	8.11116e-07	7.60482e-06
Iba_chr01eCG3180	123.516	1.13004	0.280542	4.02806	5.6239e-05	0.000343905
Iba_chr01eCG3490	7.354	6.37696	1.77511	3.59243	0.000327604	0.00163511
Iba_chr01eCG3590	7.41761	6.38702	1.72799	3.69621	0.000218845	0.00114548
Iba_chr01eCG3690	62.3375	1.98149	0.351212	5.64187	1.68216e-08	2.23133e-07
Iba_chr01eCG3840	359.118	1.49443	0.275007	5.43414	5.50615e-08	6.58535e-07
Iba_chr01eCG3880	62.7264	1.94364	0.352792	5.50931	3.60239e-08	4.4828e-07
Iba_chr01eCG3970	79.3825	1.52751	0.347038	4.40155	1.07481e-05	7.79733e-05
Iba_chr01eCG4160	11.0674	6.96562	1.48811	4.68083	2.85709e-06	2.37264e-05
Iba_chr01eCG4650	128.869	1.14949	0.311485	3.69035	0.000223947	0.00116931
Iba_chr01eCG4890	73.0961	1.23659	0.272035	4.5457	5.47534e-06	4.26467e-05
Iba_chr01eCG4930	74.4349	1.22982	0.367228	3.34892	0.000811278	0.00362499
Iba_chr01eCG5130	1218.49	2.38593	0.596734	3.99832	6.37932e-05	0.000385141
Iba_chr01eCG5250	857.301	1.19001	0.24521	4.85303	1.21587e-06	1.09723e-05
Iba_chr01eCG5300	17.5231	7.62516	1.34153	5.68392	1.31644e-08	1.78973e-07
Iba_chr01eCG5330	284.621	1.53601	0.359551	4.27203	1.93698e-05	0.000132464
Iba_chr01eCG5420	188.882	2.04511	0.482376	4.23965	2.23867e-05	0.000150923
Iba_chr01eCG5550	269.952	1.03926	0.189296	5.49012	4.0166e-08	4.95765e-07
Iba_chr01eCG5620	1978.76	1.19768	0.275647	4.34498	1.39289e-05	9.849e-05
Iba_chr01eCG5710	35.2415	1.08916	0.382667	2.84623	0.00442401	0.0155798
Iba_chr01eCG5910	730.135	1.09667	0.248177	4.4189	9.92023e-06	7.2576e-05
Iba_chr01eCG5920	245.505	1.22834	0.133132	9.22649	2.79637e-20	2.27987e-18
Iba_chr01eCG6060	215.48	1.82203	0.199025	9.15482	5.44479e-20	4.28162e-18
Iba_chr01eCG6080	595.146	1.59866	0.146159	10.9379	7.598e-28	1.22299e-25
Iba_chr01eCG6140	147.454	1.93231	0.432983	4.46279	8.09005e-06	6.04459e-05
Iba_chr01eCG6310	105.342	1.17059	0.440801	2.65559	0.00791688	0.0255072
Iba_chr01eCG6470	471.108	1.03017	0.178913	5.75795	8.51395e-09	1.19616e-07
Iba_chr01eCG6480	1771.34	2.40996	0.219036	11.0026	3.71299e-28	6.11528e-26
Iba_chr01eCG6800	161.311	1.00652	0.294446	3.41835	0.00063002	0.00290975
Iba_chr01eCG6840	20.6095	7.86044	1.28708	6.10717	1.01411e-09	1.69677e-08
Iba_chr01eCG6870	29.5973	2.27807	0.837567	2.71987	0.00653076	0.0216862
Iba_chr01eCG6880	142.737	1.98538	0.321822	6.16918	6.86454e-10	1.18526e-08
Iba_chr01eCG7370	179.983	1.68517	0.160049	10.529	6.3476e-26	8.75952e-24
Iba_chr01eCG7470	67.7953	1.17802	0.433442	2.71783	0.00657125	0.0217995
Iba_chr01eCG7560	475.56	1.18265	0.283764	4.16772	3.07663e-05	0.000200527
Iba_chr01eCG7580	417.246	1.58678	0.30427	5.21503	1.83788e-07	1.97998e-06
Iba_chr01eCG7700	223.805	1.04047	0.314394	3.30946	0.000934751	0.00410508
Iba_chr01eCG8550	12.7972	7.17475	2.25602	3.18027	0.00147138	0.0060666
Iba_chr01eCG8720	314.492	1.44994	0.354456	4.09061	4.3024e-05	0.000270656
Iba_chr01eCG9210	655.302	1.73818	0.124794	13.9284	4.25727e-44	1.96938e-41
Iba_chr01eCG9310	123.267	1.35292	0.21994	6.15131	7.68455e-10	1.31554e-08
Iba_chr01eCG9320	50.5671	1.41658	0.291015	4.86771	1.12899e-06	1.02587e-05
Iba_chr01eCG9590	367.084	1.54379	0.347248	4.44578	8.7572e-06	6.48838e-05
Iba_chr01fCG0010	322.762	1.40521	0.122854	11.4381	2.69814e-30	5.16315e-28
Iba_chr01fCG0030	326.157	1.43838	0.160887	8.9403	3.88125e-19	2.72934e-17
Iba_chr01fCG0120	13.4954	4.35252	1.21095	3.5943	0.000325261	0.0016251
Iba_chr01fCG0410	85.9121	1.26916	0.265381	4.78239	1.73221e-06	1.51028e-05
Iba_chr01fCG0550	70.8089	1.11955	0.28084	3.98641	6.70797e-05	0.000402879
Iba_chr01fCG0720	1034.82	1.40279	0.230785	6.07834	1.21431e-09	2.00618e-08
Iba_chr01fCG1000	28.7146	8.34018	1.26066	6.61572	3.6975e-11	8.03675e-10
Iba_chr01fCG1060	3934.24	1.00621	0.308502	3.26161	0.00110782	0.00475485
Iba_chr01fCG2230	196.029	1.36152	0.245637	5.54283	2.97616e-08	3.76619e-07
Iba_chr01fCG2360	704.722	1.14225	0.194104	5.8847	3.98777e-09	5.95987e-08
Iba_chr01fCG2440	8.8286	6.63637	1.64499	4.0343	5.47664e-05	0.000335788
Iba_chr01fCG2520	16.9121	7.57732	1.33249	5.68658	1.29609e-08	1.76454e-07
Iba_chr01fCG2980	64.3001	1.10719	0.238071	4.65068	3.30841e-06	2.70916e-05
Iba_chr01fCG3320	2006.32	1.26003	0.0863942	14.5846	3.51876e-48	1.98085e-45
Iba_chr01fCG3390	141.562	1.15372	0.305202	3.7802	0.000156701	0.000852938
Iba_chr01fCG3470	56.7944	1.43801	0.327578	4.38984	1.13435e-05	8.18459e-05
Iba_chr01fCG3580	95.959	1.51997	0.246438	6.16777	6.92576e-10	1.19506e-08
Iba_chr01fCG3780	231.638	1.91498	0.337717	5.67039	1.42474e-08	1.92222e-07
Iba_chr01fCG3870	208.199	1.13751	0.243248	4.67636	2.92011e-06	2.41912e-05
Iba_chr01fCG3970	20.7939	1.38469	0.506935	2.7315	0.00630462	0.021043
Iba_chr01fCG4100	194.028	1.78058	0.182879	9.7364	2.10886e-22	2.13486e-20
Iba_chr01fCG4290	9.47618	6.74173	2.46371	2.73641	0.00621129	0.0207732
Iba_chr01fCG4910	13.8318	7.28684	2.21068	3.2962	0.000980006	0.00427558
Iba_chr01fCG5130	30.5458	8.4297	1.2515	6.73566	1.63187e-11	3.78514e-10
Iba_chr01fCG5310	867.953	1.3991	0.509484	2.74612	0.00603052	0.0202552
Iba_chr01fCG5340	113.114	1.92411	0.531139	3.62262	0.000291637	0.00147497
Iba_chr01fCG5550	357.443	1.37887	0.179696	7.67335	1.67555e-14	6.30926e-13
Iba_chr01fCG5570	72.1118	9.67108	1.22212	7.91333	2.50593e-15	1.05551e-13
Iba_chr01fCG6210	94.5602	2.49036	0.391471	6.36155	1.99729e-10	3.82064e-09
Iba_chr01fCG6260	385.595	1.5409	0.17722	8.6948	3.47443e-18	2.17963e-16
Iba_chr01fCG6280	130.915	1.81453	0.271714	6.67809	2.42072e-11	5.44974e-10
Iba_chr01fCG6460	238.808	1.02638	0.244354	4.20041	2.66437e-05	0.000176281
Iba_chr01fCG6470	264.622	1.32559	0.28606	4.63396	3.58741e-06	2.91341e-05
Iba_chr01fCG6650	436.61	1.08874	0.122681	8.87452	7.0235e-19	4.80252e-17
Iba_chr01fCG6730	36.1643	1.06827	0.371114	2.87855	0.00399514	0.0142961
Iba_chr01fCG6920	126.511	2.37543	0.431267	5.50802	3.62882e-08	4.51147e-07
Iba_chr01fCG7010	47.4227	2.39294	0.835627	2.86365	0.00418793	0.0148824
Iba_chr01fCG7170	971.33	1.18286	0.267068	4.42908	9.46369e-06	6.96189e-05
Iba_chr01fCG7290	1230.55	2.32353	0.604213	3.84554	0.000120285	0.00067524
Iba_chr01fCG7340	34.3394	1.3097	0.405298	3.23145	0.00123164	0.00520089
Iba_chr01fCG7540	221.506	1.07315	0.217998	4.92277	8.53283e-07	7.96228e-06
Iba_chr01fCG7720	51.8966	1.1187	0.414986	2.69576	0.00702292	0.0230542
Iba_chr01fCG8080	48.5949	1.31386	0.285625	4.59995	4.22597e-06	3.3771e-05
Iba_chr01fCG8110	388.19	2.13796	0.160068	13.3566	1.08447e-40	4.04852e-38
Iba_chr01fCG8130	7.80503	6.46176	1.71716	3.76304	0.000167859	0.000905747
Iba_chr01fCG8210	9.46018	6.73894	2.46332	2.73572	0.00622441	0.0208111
Iba_chr01fCG8310	2931.27	1.43985	0.26123	5.5118	3.55173e-08	4.42443e-07
Iba_chr01fCG8370	3895.38	1.35562	0.23661	5.72933	1.00827e-08	1.39956e-07
Iba_chr01fCG8630	2672.79	1.34676	0.330494	4.07498	4.60178e-05	0.000287347
Iba_chr02aCG0060	52.606	1.57418	0.313204	5.02605	5.00686e-07	4.91792e-06
Iba_chr02aCG0170	102.534	3.42992	0.304581	11.2611	2.04196e-29	3.64524e-27
Iba_chr02aCG0190	105.458	3.09023	0.323876	9.5414	1.40916e-21	1.31057e-19
Iba_chr02aCG0200	191.463	1.43014	0.432953	3.30321	0.000955856	0.0041843
Iba_chr02aCG0230	1080.19	1.84475	0.256083	7.20371	5.85964e-13	1.74389e-11
Iba_chr02aCG0240	1657.32	1.85404	0.203158	9.12611	7.1006e-20	5.49457e-18
Iba_chr02aCG0380	245.121	1.15873	0.344571	3.36281	0.000771536	0.00347143
Iba_chr02aCG0400	167.329	1.93092	0.276414	6.98562	2.83595e-12	7.58888e-11
Iba_chr02aCG0600	9.71083	6.77647	2.44584	2.77061	0.00559513	0.0190094
Iba_chr02aCG0770	222.446	1.00256	0.302558	3.31362	0.000920957	0.00405407
Iba_chr02aCG10170	706.928	1.26735	0.196569	6.44734	1.13828e-10	2.26287e-09
Iba_chr02aCG10290	391.353	1.15934	0.256849	4.51371	6.3703e-06	4.88803e-05
Iba_chr02aCG1140	138.889	5.88089	1.99344	2.95012	0.00317651	0.0117305
Iba_chr02aCG11570	12.1279	7.09584	1.45341	4.88221	1.04902e-06	9.59023e-06
Iba_chr02aCG12010	63.1314	1.18562	0.377215	3.14308	0.00167182	0.00676852
Iba_chr02aCG12480	60.5557	1.40194	0.313371	4.47373	7.68676e-06	5.77653e-05
Iba_chr02aCG12700	168.808	3.26134	0.266944	12.2173	2.51306e-34	6.54062e-32
Iba_chr02aCG12780	53.5529	9.24096	1.26837	7.28568	3.2005e-13	9.96549e-12
Iba_chr02aCG12850	16.5087	7.54007	1.3394	5.62943	1.80803e-08	2.38374e-07
Iba_chr02aCG1300	491.6	1.18303	0.363839	3.25153	0.00114786	0.00490276
Iba_chr02aCG13180	14.3702	2.43745	0.751302	3.2443	0.00117741	0.00500809
Iba_chr02aCG1350	290.231	1.11853	0.405681	2.75716	0.00583066	0.0196932
Iba_chr02aCG13910	12.1104	7.09544	1.4452	4.90964	9.1242e-07	8.46732e-06
Iba_chr02aCG13930	7.79245	6.45962	1.70295	3.7932	0.000148717	0.000815091
Iba_chr02aCG14000	228.512	3.06117	0.337986	9.05709	1.33982e-19	1.00672e-17
Iba_chr02aCG14050	5733.46	1.32075	0.344003	3.83934	0.000123365	0.00069049
Iba_chr02aCG14280	108.288	1.27614	0.294456	4.33389	1.46498e-05	0.000103087
Iba_chr02aCG14310	809.96	1.00347	0.118124	8.49512	1.97735e-17	1.12444e-15
Iba_chr02aCG14690	111.269	2.49234	0.900276	2.76841	0.00563302	0.019118
Iba_chr02aCG14860	87.2863	2.71735	0.317894	8.548	1.25245e-17	7.31771e-16
Iba_chr02aCG14900	126.797	1.1196	0.239916	4.66663	3.06187e-06	2.52496e-05
Iba_chr02aCG15220	22.1496	7.96336	1.28372	6.20335	5.52746e-10	9.68225e-09
Iba_chr02aCG15470	230.137	2.49738	0.208746	11.9637	5.50488e-33	1.29293e-30
Iba_chr02aCG15660	6.9464	6.29185	1.81644	3.46384	0.000532528	0.00250947
Iba_chr02aCG16270	114495	1.06087	0.26508	4.00206	6.27928e-05	0.00037977
Iba_chr02aCG16280	7631.11	1.05995	0.256218	4.13692	3.51994e-05	0.000225988
Iba_chr02aCG16480	23.0678	3.10344	0.774551	4.00676	6.15562e-05	0.000373203
Iba_chr02aCG16500	56.1262	1.32561	0.33789	3.92321	8.73766e-05	0.000508896
Iba_chr02aCG16630	68.7851	1.01773	0.246917	4.12173	3.7603e-05	0.000239699
Iba_chr02aCG16840	251.044	1.07568	0.299228	3.59484	0.000324592	0.00162229
Iba_chr02aCG17200	72.3672	1.35005	0.394604	3.42128	0.000623273	0.00288195
Iba_chr02aCG17600	2949.42	2.96261	0.277741	10.6668	1.45544e-26	2.13297e-24
Iba_chr02aCG17630	1355.66	2.49851	0.296758	8.41934	3.78611e-17	2.06896e-15
Iba_chr02aCG17690	44.2968	1.85261	0.523396	3.5396	0.000400736	0.00195178
Iba_chr02aCG18050	194.604	2.13663	0.404	5.2887	1.23192e-07	1.37276e-06
Iba_chr02aCG18210	9.16081	6.692	2.49507	2.68209	0.00731639	0.0238629
Iba_chr02aCG18330	82.7875	2.41703	0.358613	6.73993	1.5846e-11	3.68353e-10
Iba_chr02aCG18630	1037.41	1.29969	0.136911	9.49295	2.24576e-21	2.04222e-19
Iba_chr02aCG18670	81.4823	1.2122	0.275043	4.40733	1.04651e-05	7.61171e-05
Iba_chr02aCG18850	796.23	1.23796	0.150911	8.20329	2.33895e-16	1.14259e-14
Iba_chr02aCG19070	111.881	1.87011	0.364323	5.13312	2.84979e-07	2.9512e-06
Iba_chr02aCG19090	1188.08	1.45171	0.254549	5.70307	1.17668e-08	1.61687e-07
Iba_chr02aCG19130	347.35	1.7363	0.242926	7.14747	8.83895e-13	2.56737e-11
Iba_chr02aCG19330	34.6914	1.18261	0.417718	2.83112	0.00463853	0.0162252
Iba_chr02aCG1980	265.118	1.3724	0.270392	5.07559	3.86292e-07	3.88157e-06
Iba_chr02aCG1990	152.381	1.59373	0.203518	7.83089	4.84413e-15	1.96491e-13
Iba_chr02aCG20000	87.0943	1.34838	0.327268	4.12012	3.78677e-05	0.000241198
Iba_chr02aCG20200	211.254	1.15026	0.36929	3.11479	0.00184073	0.00734221
Iba_chr02aCG20670	45.083	2.78036	0.814406	3.41397	0.000640234	0.00295063
Iba_chr02aCG21010	6.70831	6.24225	1.80762	3.4533	0.000553766	0.00259862
Iba_chr02aCG21130	136.125	1.03235	0.210657	4.90062	9.55344e-07	8.82639e-06
Iba_chr02aCG21290	1257.12	1.94654	0.162512	11.9778	4.64408e-33	1.09803e-30
Iba_chr02aCG21320	437.744	1.24106	0.224519	5.52764	3.24575e-08	4.07764e-07
Iba_chr02aCG21360	90.4822	1.71312	0.373671	4.58458	4.54894e-06	3.60782e-05
Iba_chr02aCG21510	31.8194	2.08672	0.454835	4.58785	4.47835e-06	3.55554e-05
Iba_chr02aCG2160	9.51124	6.74711	1.571	4.29479	1.74863e-05	0.000120849
Iba_chr02aCG21720	98.4388	2.19797	0.584502	3.76042	0.000169629	0.000914232
Iba_chr02aCG21890	3542.33	1.60429	0.141979	11.2995	1.32029e-29	2.40125e-27
Iba_chr02aCG21980	57.0758	9.33392	1.20855	7.72326	1.13391e-14	4.39502e-13
Iba_chr02aCG21990	570.731	5.30444	1.44649	3.66712	0.0002453	0.0012681
Iba_chr02aCG2210	230.632	1.78293	0.317911	5.60827	2.04359e-08	2.66687e-07
Iba_chr02aCG22130	258.92	1.3381	0.26615	5.02763	4.96591e-07	4.88266e-06
Iba_chr02aCG22220	2868.76	1.05601	0.268437	3.93393	8.35691e-05	0.000488916
Iba_chr02aCG22240	940.417	1.31785	0.29719	4.43437	9.23438e-06	6.80968e-05
Iba_chr02aCG22420	77.3726	1.37335	0.440586	3.1171	0.00182639	0.00729376
Iba_chr02aCG22600	474.775	1.50254	0.353567	4.24966	2.14093e-05	0.000145003
Iba_chr02aCG22640	79.0506	1.01208	0.296757	3.41048	0.00064849	0.00298287
Iba_chr02aCG2300	104.12	1.50035	0.218159	6.87736	6.09737e-12	1.5304e-10
Iba_chr02aCG23290	67.0083	2.37658	0.384215	6.18556	6.18821e-10	1.07687e-08
Iba_chr02aCG2460	9.38632	6.72695	2.47897	2.71361	0.00665553	0.0220345
Iba_chr02aCG2550	199.65	1.18564	0.251153	4.7208	2.34919e-06	1.98858e-05
Iba_chr02aCG2820	299.443	2.65355	0.400389	6.62743	3.4159e-11	7.47506e-10
Iba_chr02aCG3230	36.4699	1.12901	0.350117	3.22465	0.00126126	0.00530807
Iba_chr02aCG3850	66.4665	1.16253	0.244463	4.75545	1.98e-06	1.7033e-05
Iba_chr02aCG3960	19.1219	1.78255	0.603426	2.95404	0.00313641	0.0116078
Iba_chr02aCG4090	174.82	1.18691	0.32862	3.61179	0.000304092	0.00153033
Iba_chr02aCG4170	14.0951	7.31615	1.41625	5.16585	2.39353e-07	2.51592e-06
Iba_chr02aCG4280	135.893	1.91869	0.475112	4.0384	5.38177e-05	0.0003306
Iba_chr02aCG4390	53.3899	1.60325	0.311679	5.14391	2.69079e-07	2.80126e-06
Iba_chr02aCG4560	632.527	1.73264	0.251465	6.89017	5.57271e-12	1.41036e-10
Iba_chr02aCG4580	381.553	1.41037	0.248075	5.68526	1.30613e-08	1.77707e-07
Iba_chr02aCG4850	280.949	1.24778	0.215749	5.7835	7.3163e-09	1.04165e-07
Iba_chr02aCG4870	392.421	1.79569	0.150966	11.8947	1.26125e-32	2.87349e-30
Iba_chr02aCG4900	8.59316	6.59993	2.54622	2.59205	0.00954046	0.029777
Iba_chr02aCG5200	43.8909	8.94988	1.24193	7.20644	5.74343e-13	1.7117e-11
Iba_chr02aCG5210	157.205	1.88248	0.461761	4.07674	4.56718e-05	0.000285338
Iba_chr02aCG5250	20.9782	7.88399	1.31643	5.98891	2.11247e-09	3.33173e-08
Iba_chr02aCG5260	1148.38	1.1301	0.231379	4.88421	1.03846e-06	9.50597e-06
Iba_chr02aCG5350	161.423	1.58781	0.208592	7.61207	2.69744e-14	9.84216e-13
Iba_chr02aCG5830	287.816	1.18988	0.193412	6.15206	7.6483e-10	1.30996e-08
Iba_chr02aCG5860	32.1812	1.28062	0.480817	2.66342	0.00773503	0.0250145
Iba_chr02aCG5980	57.3614	1.83393	0.386434	4.74577	2.07718e-06	1.77956e-05
Iba_chr02aCG5990	19.443	7.77425	1.33711	5.81421	6.09194e-09	8.81608e-08
Iba_chr02aCG6180	134.922	1.10765	0.25401	4.36066	1.2967e-05	9.23142e-05
Iba_chr02aCG6300	47.8193	1.32248	0.293151	4.51127	6.44413e-06	4.94076e-05
Iba_chr02aCG6310	183.167	1.69754	0.388102	4.37394	1.22022e-05	8.74312e-05
Iba_chr02aCG6390	54.0631	1.66498	0.506873	3.28482	0.00102049	0.00443004
Iba_chr02aCG6430	194.218	2.67589	0.369716	7.23769	4.5639e-13	1.38539e-11
Iba_chr02aCG6890	864.777	1.74816	0.329935	5.29849	1.16763e-07	1.30728e-06
Iba_chr02aCG6900	38.002	1.05196	0.366338	2.87157	0.00408438	0.0145684
Iba_chr02aCG7000	127.826	1.13232	0.199139	5.6861	1.29972e-08	1.76926e-07
Iba_chr02aCG7030	990.932	1.24716	0.231981	5.37614	7.61004e-08	8.847e-07
Iba_chr02aCG7270	12437.8	1.79695	0.347894	5.16523	2.4014e-07	2.52373e-06
Iba_chr02aCG8080	1076.71	1.8146	0.60781	2.98547	0.00283146	0.0106323
Iba_chr02bCG0100	352.926	1.33745	0.168014	7.96039	1.71499e-15	7.4144e-14
Iba_chr02bCG0170	246.858	1.29963	0.262086	4.9588	7.09308e-07	6.72796e-06
Iba_chr02bCG0290	9.26056	6.70785	2.48532	2.69899	0.00695501	0.0228737
Iba_chr02bCG0670	157.253	1.14764	0.160526	7.14924	8.72611e-13	2.53598e-11
Iba_chr02bCG0820	1631.2	1.05361	0.253143	4.1621	3.15329e-05	0.000204972
Iba_chr02bCG10080	8177.46	1.32844	0.188395	7.05133	1.77219e-12	4.87597e-11
Iba_chr02bCG10200	1676.9	1.49767	0.58097	2.57787	0.00994102	0.0308264
Iba_chr02bCG10210	293.426	2.98738	0.189876	15.7333	8.94031e-56	7.04603e-53
Iba_chr02bCG10400	326.977	1.94859	0.629728	3.09434	0.00197249	0.00779501
Iba_chr02bCG10450	456.041	1.07176	0.258731	4.14235	3.43758e-05	0.000221328
Iba_chr02bCG1060	115.996	1.5616	0.512526	3.04686	0.00231245	0.00894055
Iba_chr02bCG10770	450.52	2.70894	0.240818	11.2489	2.34514e-29	4.17247e-27
Iba_chr02bCG10920	33.7856	1.68172	0.393614	4.27251	1.93285e-05	0.000132215
Iba_chr02bCG10960	512.981	1.03207	0.159179	6.48372	8.94868e-11	1.81146e-09
Iba_chr02bCG11050	31.0159	1.72164	0.438583	3.92547	8.65621e-05	0.000504677
Iba_chr02bCG11580	293.3	1.06584	0.222161	4.79758	1.60593e-06	1.41106e-05
Iba_chr02bCG1180	117.287	2.99949	0.235212	12.7523	3.0275e-37	9.53001e-35
Iba_chr02bCG12010	1062.38	1.2131	0.256662	4.72643	2.28497e-06	1.939e-05
Iba_chr02bCG12290	9.34361	6.72094	2.47415	2.71646	0.00659836	0.0218758
Iba_chr02bCG12460	1646.53	1.12269	0.23263	4.82608	1.39243e-06	1.2386e-05
Iba_chr02bCG12610	25.3811	8.16262	1.25437	6.50734	7.64937e-11	1.56874e-09
Iba_chr02bCG12790	35.0542	8.62873	1.31722	6.55069	5.7271e-11	1.20233e-09
Iba_chr02bCG13090	1576.48	1.11455	0.240457	4.63513	3.56707e-06	2.89957e-05
Iba_chr02bCG13400	44.9955	1.11723	0.406365	2.74933	0.00597173	0.0200907
Iba_chr02bCG13960	955.447	4.50965	0.239038	18.8658	2.17907e-79	4.45856e-76
Iba_chr02bCG1450	322.474	1.29723	0.155641	8.33472	7.76799e-17	4.05537e-15
Iba_chr02bCG14750	11.1112	6.97132	2.3484	2.96854	0.00299218	0.0111532
Iba_chr02bCG14810	15.4425	7.44741	1.42987	5.20843	1.90441e-07	2.04544e-06
Iba_chr02bCG15990	112.304	1.3198	0.292157	4.51744	6.25913e-06	4.81175e-05
Iba_chr02bCG1620	340.777	1.2533	0.397711	3.15129	0.00162549	0.00660654
Iba_chr02bCG16470	18.5193	7.70633	1.30699	5.89626	3.71827e-09	5.58927e-08
Iba_chr02bCG1650	94.6524	2.3417	0.348339	6.72248	1.78652e-11	4.11248e-10
Iba_chr02bCG16620	184.471	2.89138	0.290524	9.9523	2.46432e-23	2.73404e-21
Iba_chr02bCG16700	11263.9	1.31499	0.338816	3.88113	0.000103973	0.000594037
Iba_chr02bCG16840	53.4687	1.09337	0.296623	3.68606	0.000227755	0.00118727
Iba_chr02bCG16860	94.7393	1.23557	0.4002	3.08738	0.00201931	0.00795462
Iba_chr02bCG16960	92.3503	1.73978	0.268448	6.48088	9.11898e-11	1.84243e-09
Iba_chr02bCG1700	422.496	1.39083	0.24644	5.6437	1.66433e-08	2.21154e-07
Iba_chr02bCG1710	172.202	1.27445	0.252842	5.04048	4.64368e-07	4.59215e-06
Iba_chr02bCG1720	22.9157	1.72348	0.596933	2.88722	0.00388662	0.0139543
Iba_chr02bCG17310	3712.15	1.12706	0.296889	3.79624	0.000146908	0.000806025
Iba_chr02bCG1750	391.985	1.51555	0.294668	5.14325	2.7002e-07	2.80941e-06
Iba_chr02bCG18020	126.107	2.28897	0.552974	4.13937	3.48254e-05	0.000223846
Iba_chr02bCG18180	163.356	1.18335	0.261647	4.52269	6.10592e-06	4.70485e-05
Iba_chr02bCG19010	1041.76	2.61772	0.186435	14.0409	8.76008e-45	4.23653e-42
Iba_chr02bCG19190	130.18	2.51476	0.318602	7.89313	2.94689e-15	1.22667e-13
Iba_chr02bCG19210	72.9531	1.15721	0.32999	3.50679	0.000453552	0.00217635
Iba_chr02bCG19390	60.7497	1.01974	0.28098	3.62923	0.00028427	0.00144148
Iba_chr02bCG19950	169.405	1.15871	0.351838	3.29331	0.000990153	0.00431384
Iba_chr02bCG20190	2496.37	1.32627	0.294551	4.50267	6.71052e-06	5.11588e-05
Iba_chr02bCG2030	210.04	3.16203	0.344309	9.18372	4.16469e-20	3.31171e-18
Iba_chr02bCG20480	138.308	1.02155	0.260521	3.92119	8.81125e-05	0.000512733
Iba_chr02bCG20780	24.3191	8.09774	1.4866	5.44714	5.11851e-08	6.16679e-07
Iba_chr02bCG20890	211.57	1.31215	0.196873	6.66498	2.64697e-11	5.90166e-10
Iba_chr02bCG20900	1126.37	1.81231	0.614134	2.95101	0.00316741	0.0117014
Iba_chr02bCG21130	174.797	1.16046	0.293451	3.95454	7.66806e-05	0.000453128
Iba_chr02bCG21180	134.604	1.00214	0.323821	3.09474	0.00196983	0.00778567
Iba_chr02bCG21360	360.51	1.19459	0.144976	8.23996	1.72267e-16	8.56874e-15
Iba_chr02bCG21430	32.297	1.14205	0.369181	3.09346	0.00197836	0.00781529
Iba_chr02bCG21590	50.6051	1.81297	0.496079	3.6546	0.000257579	0.00132355
Iba_chr02bCG21600	61.2806	2.23184	0.384337	5.80699	6.36076e-09	9.1677e-08
Iba_chr02bCG21950	57.2689	1.02241	0.256198	3.9907	6.58792e-05	0.00039652
Iba_chr02bCG22080	114.379	1.08722	0.225607	4.81908	1.4422e-06	1.27828e-05
Iba_chr02bCG2210	35.0158	2.25972	0.843199	2.67994	0.00736361	0.0239933
Iba_chr02bCG2220	190.843	1.41161	0.396239	3.56253	0.000367303	0.00180748
Iba_chr02bCG22240	12.3789	7.12724	2.27928	3.12697	0.00176618	0.00708738
Iba_chr02bCG22260	1196.89	1.64083	0.138166	11.8758	1.58124e-32	3.55681e-30
Iba_chr02bCG22290	186.554	1.24571	0.179637	6.9346	4.07385e-12	1.0564e-10
Iba_chr02bCG22360	56.1698	1.64708	0.524057	3.14294	0.00167262	0.00677097
Iba_chr02bCG22500	493.92	1.09904	0.161523	6.80422	1.01596e-11	2.44061e-10
Iba_chr02bCG22510	44.813	2.65962	0.799486	3.32666	0.000878931	0.0038911
Iba_chr02bCG2260	306.516	1.05056	0.163511	6.42501	1.31858e-10	2.59607e-09
Iba_chr02bCG22730	117.946	2.48299	0.418541	5.9325	2.98356e-09	4.5747e-08
Iba_chr02bCG22830	49.9393	1.93182	0.426959	4.52459	6.05117e-06	4.66875e-05
Iba_chr02bCG23040	375.084	1.37279	0.280996	4.88545	1.03191e-06	9.45413e-06
Iba_chr02bCG23080	253.332	1.33791	0.263882	5.07012	3.9757e-07	3.98341e-06
Iba_chr02bCG23190	1383.15	1.00161	0.268058	3.73653	0.000186576	0.000994235
Iba_chr02bCG23370	185.118	1.15095	0.397383	2.89633	0.00377557	0.0136162
Iba_chr02bCG23580	111.33	1.29254	0.38271	3.37734	0.000731908	0.00331568
Iba_chr02bCG2360	77.0384	3.40848	1.26822	2.68762	0.00719635	0.023536
Iba_chr02bCG24120	485.055	2.37333	0.262828	9.02999	1.71694e-19	1.27656e-17
Iba_chr02bCG24180	1489.75	1.13997	0.310563	3.67065	0.000241932	0.00125283
Iba_chr02bCG24190	167.13	2.53592	0.404753	6.26534	3.72016e-10	6.72918e-09
Iba_chr02bCG24420	1207.46	3.62344	0.61562	5.88584	3.96042e-09	5.92314e-08
Iba_chr02bCG24570	451.185	1.47993	0.323448	4.57548	4.75119e-06	3.75256e-05
Iba_chr02bCG24720	11.8951	7.06973	2.30458	3.06769	0.0021572	0.00841927
Iba_chr02bCG24780	301.961	2.10024	0.390144	5.38325	7.31526e-08	8.53509e-07
Iba_chr02bCG24790	142.123	2.03146	0.515035	3.94431	8.00309e-05	0.000470155
Iba_chr02bCG24800	208.328	2.46322	0.372298	6.61627	3.68378e-11	8.01021e-10
Iba_chr02bCG24830	98.961	1.96908	0.304639	6.46363	1.02221e-10	2.04936e-09
Iba_chr02bCG24930	182.122	1.02005	0.320679	3.18089	0.00146823	0.0060555
Iba_chr02bCG24970	1657.51	1.01688	0.156786	6.48577	8.82821e-11	1.78985e-09
Iba_chr02bCG24980	78.9506	1.77072	0.351406	5.03896	4.68064e-07	4.62483e-06
Iba_chr02bCG25400	964.781	2.9397	0.279411	10.5211	6.90949e-26	9.49797e-24
Iba_chr02bCG25410	1154.69	2.93284	0.293145	10.0047	1.45259e-23	1.65471e-21
Iba_chr02bCG2700	1235.43	1.03114	0.152945	6.74193	1.563e-11	3.63649e-10
Iba_chr02bCG3080	136.364	1.94493	0.47899	4.06049	4.89707e-05	0.000303522
Iba_chr02bCG3450	11.8864	7.06587	1.46333	4.82863	1.37476e-06	1.22504e-05
Iba_chr02bCG3620	392.334	1.23153	0.2094	5.88125	4.07191e-09	6.07623e-08
Iba_chr02bCG3630	344.151	2.2296	0.169907	13.1224	2.44992e-39	8.7765e-37
Iba_chr02bCG3640	224.772	1.84608	0.270812	6.81684	9.30632e-12	2.25189e-10
Iba_chr02bCG4010	19.2945	7.76359	1.48924	5.21314	1.85671e-07	1.99845e-06
Iba_chr02bCG4310	174.183	1.69596	0.199837	8.48671	2.12563e-17	1.20233e-15
Iba_chr02bCG4380	582.164	1.85473	0.254705	7.28186	3.29243e-13	1.02218e-11
Iba_chr02bCG4660	186.31	1.33912	0.205742	6.50873	7.57867e-11	1.55604e-09
Iba_chr02bCG4680	259.801	1.0353	0.19191	5.39471	6.86329e-08	8.0519e-07
Iba_chr02bCG4710	74.2597	1.67051	0.304382	5.48819	4.06073e-08	5.00807e-07
Iba_chr02bCG4720	141.312	1.18691	0.185957	6.3827	1.73996e-10	3.3653e-09
Iba_chr02bCG4910	106.387	1.64031	0.261919	6.26265	3.78494e-10	6.84055e-09
Iba_chr02bCG4930	193.404	2.19863	0.261138	8.41944	3.78302e-17	2.06834e-15
Iba_chr02bCG4940	372.345	1.4238	0.195365	7.28791	3.14801e-13	9.80489e-12
Iba_chr02bCG5150	36.0749	1.67654	0.406787	4.12141	3.76567e-05	0.000240012
Iba_chr02bCG5330	202.068	1.46291	0.325293	4.4972	6.88542e-06	5.23571e-05
Iba_chr02bCG5540	38.6375	4.88587	0.760492	6.42461	1.32204e-10	2.60192e-09
Iba_chr02bCG5550	384.007	5.64833	1.26953	4.44914	8.62141e-06	6.39757e-05
Iba_chr02bCG5660	348.04	2.1481	0.278441	7.71471	1.21253e-14	4.67084e-13
Iba_chr02bCG5680	357.659	1.25454	0.178143	7.04232	1.89065e-12	5.18179e-11
Iba_chr02bCG6090	662.371	2.05808	0.229586	8.96431	3.12238e-19	2.22959e-17
Iba_chr02bCG6110	33267	1.13074	0.31621	3.57593	0.000348981	0.00172835
Iba_chr02bCG6340	231.91	2.27828	0.247246	9.21462	3.12394e-20	2.52713e-18
Iba_chr02bCG6390	82.5279	1.16232	0.25701	4.52246	6.11247e-06	4.70955e-05
Iba_chr02bCG6520	128.78	1.91259	0.385704	4.9587	7.09663e-07	6.73073e-06
Iba_chr02bCG6610	353.814	1.4694	0.342781	4.28669	1.81354e-05	0.000124921
Iba_chr02bCG6890	75.8233	1.38648	0.507876	2.72996	0.00633415	0.021127
Iba_chr02bCG6900	43329.3	1.88131	0.358095	5.25367	1.49101e-07	1.63224e-06
Iba_chr02bCG7030	29.565	2.76914	0.774945	3.57334	0.000352453	0.00174319
Iba_chr02bCG7080	360.877	1.01836	0.149737	6.80099	1.03903e-11	2.49376e-10
Iba_chr02bCG7440	12.7668	7.17022	2.28935	3.13199	0.00173624	0.00698909
Iba_chr02bCG7600	1303	1.07726	0.255691	4.21313	2.51856e-05	0.000167761
Iba_chr02bCG7620	2388.23	1.74657	0.531744	3.28461	0.00102124	0.00443292
Iba_chr02bCG8930	1061.5	1.34487	0.193305	6.95727	3.46927e-12	9.09601e-11
Iba_chr02bCG9920	74.1505	1.18163	0.258155	4.57721	4.71221e-06	3.72426e-05
Iba_chr02cCG0040	106.332	1.05053	0.244056	4.30446	1.67396e-05	0.000116247
Iba_chr02cCG0090	838.446	1.16531	0.10479	11.1204	9.981e-29	1.7128e-26
Iba_chr02cCG0210	309.615	1.14853	0.166031	6.91757	4.59458e-12	1.17965e-10
Iba_chr02cCG0690	106.338	1.82016	0.221031	8.23489	1.79721e-16	8.93115e-15
Iba_chr02cCG0860	247.104	1.27956	0.3485	3.67161	0.000241028	0.00124869
Iba_chr02cCG0890	184.82	1.30618	0.385984	3.38403	0.000714294	0.00324571
Iba_chr02cCG0930	50.3365	1.07108	0.371762	2.88109	0.00396306	0.0141909
Iba_chr02cCG10160	18.3802	7.69778	1.34094	5.7406	9.43429e-09	1.31625e-07
Iba_chr02cCG10290	84.7342	1.12857	0.435765	2.58986	0.00960162	0.0299327
Iba_chr02cCG10910	12.2639	7.11312	2.28632	3.11116	0.00186352	0.00742182
Iba_chr02cCG10930	289.654	4.48748	0.274459	16.3503	4.33094e-60	4.00691e-57
Iba_chr02cCG11540	37.3465	2.05577	0.420039	4.89423	9.86889e-07	9.08549e-06
Iba_chr02cCG11790	78.9375	2.11742	0.273521	7.74136	9.83582e-15	3.84316e-13
Iba_chr02cCG11830	96.2324	2.30201	0.250342	9.19545	3.73428e-20	2.98956e-18
Iba_chr02cCG11990	11011.8	1.32311	0.34185	3.87044	0.000108637	0.000617808
Iba_chr02cCG12100	369.805	1.02012	0.228037	4.47347	7.69587e-06	5.78256e-05
Iba_chr02cCG12130	13.4509	7.24418	1.41234	5.12921	2.90962e-07	3.0073e-06
Iba_chr02cCG12190	39.8348	1.21235	0.461838	2.62505	0.00866351	0.0274735
Iba_chr02cCG1220	117.342	3.14357	0.260583	12.0636	1.64413e-33	4.01213e-31
Iba_chr02cCG12570	3272.83	1.12299	0.298327	3.76431	0.000167011	0.000901721
Iba_chr02cCG12590	110.752	2.48442	0.899348	2.76247	0.00573665	0.0194189
Iba_chr02cCG12690	35.2621	1.26238	0.382924	3.29669	0.000978305	0.00426904
Iba_chr02cCG12980	17.731	2.01939	0.673355	2.99899	0.00270875	0.0102318
Iba_chr02cCG1310	189.581	1.41386	0.181313	7.7979	6.29448e-15	2.51675e-13
Iba_chr02cCG13100	9.01148	6.66782	2.52323	2.64257	0.00822797	0.0263277
Iba_chr02cCG13240	786.273	2.42116	0.2838	8.53121	1.4483e-17	8.36556e-16
Iba_chr02cCG13430	11.0003	6.95743	1.49848	4.64298	3.43414e-06	2.80284e-05
Iba_chr02cCG13490	21.2936	7.90766	1.28403	6.15849	7.34439e-10	1.26197e-08
Iba_chr02cCG13500	710.263	1.02462	0.250692	4.08717	4.36664e-05	0.000274258
Iba_chr02cCG13520	111.116	1.26662	0.45698	2.77172	0.00557614	0.0189534
Iba_chr02cCG13530	12.1786	7.1055	1.72867	4.11038	3.95005e-05	0.000250698
Iba_chr02cCG13570	83.4753	1.18091	0.268822	4.39291	1.11842e-05	8.08118e-05
Iba_chr02cCG13690	66.6767	1.78974	0.527449	3.39321	0.000690791	0.00315331
Iba_chr02cCG13710	1966.13	1.71866	0.216616	7.93412	2.11991e-15	9.03285e-14
Iba_chr02cCG13750	568.043	1.41916	0.222901	6.36679	1.93022e-10	3.70166e-09
Iba_chr02cCG13770	91.7875	2.11816	0.451509	4.6913	2.71476e-06	2.26612e-05
Iba_chr02cCG13780	39.0172	1.36459	0.443953	3.07373	0.00211399	0.00827642
Iba_chr02cCG13870	32.1308	8.50032	1.33412	6.37147	1.87226e-10	3.59959e-09
Iba_chr02cCG14080	235.14	1.192	0.323677	3.68268	0.000230795	0.00120117
Iba_chr02cCG14420	60.3387	9.40941	1.30404	7.21559	5.36992e-13	1.60714e-11
Iba_chr02cCG14530	172.514	1.09578	0.309284	3.54295	0.000395674	0.00192996
Iba_chr02cCG14540	2116.96	1.73737	0.577705	3.00736	0.0026353	0.00999342
Iba_chr02cCG14720	491.69	1.08929	0.145133	7.50548	6.12018e-14	2.11554e-12
Iba_chr02cCG14960	12.7191	7.16683	1.43219	5.00411	5.61193e-07	5.44887e-06
Iba_chr02cCG15500	14.9476	7.39832	1.36254	5.4298	5.64187e-08	6.73253e-07
Iba_chr02cCG15690	8.02559	6.50311	1.71099	3.8008	0.000144232	0.000793348
Iba_chr02cCG15890	11.4959	7.02001	2.32473	3.0197	0.00253022	0.00965619
Iba_chr02cCG15970	59.779	1.63331	0.283081	5.76977	7.93787e-09	1.12398e-07
Iba_chr02cCG16020	92.9088	2.04839	0.280021	7.31511	2.57169e-13	8.09999e-12
Iba_chr02cCG1610	425.207	1.25874	0.164929	7.63201	2.31126e-14	8.5119e-13
Iba_chr02cCG16650	157.083	1.21535	0.251491	4.83256	1.34787e-06	1.20359e-05
Iba_chr02cCG16660	69.3584	1.11438	0.28645	3.89031	0.000100117	0.000574696
Iba_chr02cCG16700	529.114	1.51907	0.371619	4.08771	4.35647e-05	0.000273684
Iba_chr02cCG16910	381.675	1.08181	0.298808	3.62041	0.000294136	0.00148563
Iba_chr02cCG17020	3492.08	1.68625	0.357728	4.71378	2.43159e-06	2.05083e-05
Iba_chr02cCG17230	743.166	1.36914	0.361671	3.78561	0.000153333	0.00083713
Iba_chr02cCG17260	3771.52	1.07855	0.273471	3.94392	8.01612e-05	0.00047079
Iba_chr02cCG17350	92.8071	1.04989	0.240582	4.36393	1.27745e-05	9.10657e-05
Iba_chr02cCG17370	154.928	1.2054	0.299397	4.02609	5.67109e-05	0.00034643
Iba_chr02cCG17380	397.132	2.53324	0.392447	6.45498	1.08233e-10	2.16092e-09
Iba_chr02cCG17420	281.731	1.67018	0.36519	4.57345	4.79766e-06	3.78393e-05
Iba_chr02cCG17460	154.161	1.32272	0.490692	2.69562	0.0070257	0.0230627
Iba_chr02cCG17500	161.373	10.8323	1.18958	9.106	8.54733e-20	6.57558e-18
Iba_chr02cCG17600	1527.14	1.5236	0.141061	10.801	3.4033e-27	5.25541e-25
Iba_chr02cCG17640	1830.46	1.51818	0.107819	14.0808	4.98071e-45	2.44206e-42
Iba_chr02cCG1770	342.497	1.24695	0.395349	3.15406	0.00161014	0.00655541
Iba_chr02cCG1860	9.25716	6.70716	1.59327	4.20968	2.5573e-05	0.000170033
Iba_chr02cCG2230	243.003	3.22482	0.363857	8.86289	7.7968e-19	5.28712e-17
Iba_chr02cCG2380	47.0743	1.10353	0.365126	3.02233	0.00250836	0.00958414
Iba_chr02cCG2450	96.9571	1.22799	0.363975	3.37383	0.000741304	0.00335311
Iba_chr02cCG2720	9.40914	6.73164	2.47269	2.7224	0.00648097	0.021545
Iba_chr02cCG3180	8.61071	6.60233	1.62237	4.06956	4.71016e-05	0.000293271
Iba_chr02cCG3570	255.321	1.24241	0.192393	6.45765	1.06342e-10	2.12595e-09
Iba_chr02cCG3580	706.112	1.60811	0.139947	11.4909	1.46592e-30	2.85656e-28
Iba_chr02cCG4140	196.565	1.19239	0.206871	5.76392	8.21822e-09	1.15828e-07
Iba_chr02cCG4260	300.685	2.02232	0.168018	12.0363	2.28886e-33	5.49719e-31
Iba_chr02cCG4340	117.851	1.11716	0.254924	4.38231	1.17429e-05	8.44474e-05
Iba_chr02cCG4360	169.687	1.03458	0.226318	4.57138	4.84529e-06	3.81866e-05
Iba_chr02cCG4380	144.109	1.07569	0.233941	4.59811	4.26339e-06	3.40367e-05
Iba_chr02cCG4430	205.16	2.02846	0.25392	7.98859	1.36485e-15	5.98578e-14
Iba_chr02cCG4480	429.045	2.11554	0.291088	7.26772	3.65613e-13	1.12753e-11
Iba_chr02cCG4500	12.2608	7.11077	2.31674	3.0693	0.00214564	0.00837979
Iba_chr02cCG4730	12.0475	7.08845	1.45374	4.87601	1.08254e-06	9.86992e-06
Iba_chr02cCG4880	18.9192	7.73817	1.41975	5.45038	5.02619e-08	6.06724e-07
Iba_chr02cCG5080	90.9061	1.21715	0.294982	4.12619	3.68828e-05	0.000235517
Iba_chr02cCG5110	315.58	3.17969	0.272347	11.6751	1.70769e-31	3.55561e-29
Iba_chr02cCG5130	53.8659	1.17941	0.338157	3.48777	0.000487065	0.00231865
Iba_chr02cCG5330	38.8789	1.85126	0.428036	4.325	1.5253e-05	0.000106915
Iba_chr02cCG5360	165.146	1.01078	0.196766	5.13698	2.79183e-07	2.89682e-06
Iba_chr02cCG5420	483.283	1.90271	0.241669	7.87318	3.45729e-15	1.42685e-13
Iba_chr02cCG5710	89.005	1.39508	0.247217	5.64314	1.6698e-08	2.21742e-07
Iba_chr02cCG5820	170.497	1.20827	0.185055	6.52924	6.61055e-11	1.37254e-09
Iba_chr02cCG5910	102.133	1.99369	0.425557	4.6849	2.80095e-06	2.33103e-05
Iba_chr02cCG6140	16126.9	1.72735	0.353935	4.88042	1.05858e-06	9.66934e-06
Iba_chr02cCG6970	667.959	1.80363	0.527228	3.42096	0.000624004	0.00288508
Iba_chr02cCG7750	63.8642	1.15387	0.346214	3.33281	0.000859731	0.0038169
Iba_chr02cCG7770	8.75318	6.62461	1.62761	4.07014	4.69858e-05	0.000292585
Iba_chr02cCG8160	199.851	3.06325	0.21632	14.1607	1.60359e-45	8.04788e-43
Iba_chr02cCG8290	43.3982	8.93662	1.26623	7.05769	1.69295e-12	4.6761e-11
Iba_chr02cCG8540	9502	1.47539	0.259712	5.68087	1.34008e-08	1.81792e-07
Iba_chr02cCG8920	355.44	1.19334	0.229166	5.20734	1.91563e-07	2.05666e-06
Iba_chr02cCG9260	318.458	1.04546	0.189294	5.52295	3.33353e-08	4.17805e-07
Iba_chr02cCG9690	5.33236	5.90907	2.08015	2.8407	0.00450151	0.0158062
Iba_chr02dCG0050	332.948	1.07907	0.249159	4.33087	1.48525e-05	0.000104348
Iba_chr02dCG0100	105.5	1.12524	0.220379	5.10592	3.29187e-07	3.35866e-06
Iba_chr02dCG0110	293.839	1.23275	0.210667	5.85166	4.86681e-09	7.16294e-08
Iba_chr02dCG0130	153.814	1.74413	0.320984	5.4337	5.51969e-08	6.59861e-07
Iba_chr02dCG0480	179.985	1.29146	0.325212	3.97113	7.15318e-05	0.000426537
Iba_chr02dCG0680	52.2759	1.18927	0.379966	3.12992	0.00174852	0.00703133
Iba_chr02dCG0840	996.261	1.28109	0.235095	5.44924	5.05856e-08	6.10077e-07
Iba_chr02dCG10400	208.071	2.45618	0.209099	11.7465	7.36366e-32	1.57322e-29
Iba_chr02dCG10520	156.753	1.10398	0.224917	4.90837	9.18368e-07	8.51954e-06
Iba_chr02dCG10550	21.3515	7.91244	1.27807	6.19094	5.98077e-10	1.04231e-08
Iba_chr02dCG10560	705.505	1.00375	0.255385	3.93035	8.48222e-05	0.000495511
Iba_chr02dCG1070	14226.8	1.76463	0.353082	4.9978	5.79889e-07	5.60788e-06
Iba_chr02dCG10760	663.611	2.46133	0.188526	13.0557	5.89877e-39	2.06449e-36
Iba_chr02dCG10910	123.876	2.61592	0.237302	11.0236	2.94136e-28	4.87459e-26
Iba_chr02dCG11160	161.761	2.44512	0.77646	3.14907	0.00163793	0.00664998
Iba_chr02dCG11280	52.1796	1.28114	0.337336	3.79781	0.000145983	0.000801733
Iba_chr02dCG11520	21.4216	7.92149	1.39153	5.69266	1.25074e-08	1.7096e-07
Iba_chr02dCG11620	9.12497	6.68769	2.5084	2.66612	0.00767322	0.024841
Iba_chr02dCG11650	112.953	1.00286	0.204477	4.90451	9.36592e-07	8.67047e-06
Iba_chr02dCG11820	6.43745	6.18198	1.85345	3.3354	0.000851778	0.00378485
Iba_chr02dCG11950	10.5074	6.89225	1.57469	4.3769	1.2038e-05	8.63534e-05
Iba_chr02dCG11990	4856.36	2.95949	0.240978	12.2812	1.14341e-34	3.07208e-32
Iba_chr02dCG12090	14.38	3.60522	1.32378	2.72343	0.00646072	0.0214871
Iba_chr02dCG12280	13.9309	7.29748	2.20641	3.30741	0.000941642	0.0041304
Iba_chr02dCG12380	415.211	2.57832	0.285521	9.03023	1.71305e-19	1.27456e-17
Iba_chr02dCG12620	453.048	2.60811	0.266606	9.78262	1.33701e-22	1.37708e-20
Iba_chr02dCG12880	14.5392	7.3574	1.37537	5.34939	8.8249e-08	1.012e-06
Iba_chr02dCG1290	277.029	1.23087	0.13945	8.8266	1.07908e-18	7.18008e-17
Iba_chr02dCG12920	103.279	1.73465	0.216101	8.02706	9.98377e-16	4.47256e-14
Iba_chr02dCG12950	332.858	1.8566	0.636938	2.91489	0.00355816	0.012948
Iba_chr02dCG13000	107.431	1.62727	0.278394	5.8452	5.05952e-09	7.41989e-08
Iba_chr02dCG13060	407.9	1.32733	0.171021	7.76121	8.41198e-15	3.31114e-13
Iba_chr02dCG13280	25.6683	2.64679	0.501271	5.28015	1.29076e-07	1.43263e-06
Iba_chr02dCG13300	918.764	1.35175	0.18824	7.18098	6.92125e-13	2.03818e-11
Iba_chr02dCG13360	357.615	1.54775	0.26543	5.83109	5.50677e-09	8.01393e-08
Iba_chr02dCG13380	71.9292	1.91636	0.40568	4.72381	2.31463e-06	1.96212e-05
Iba_chr02dCG13610	612.104	2.06097	0.591074	3.48682	0.000488795	0.00232605
Iba_chr02dCG13720	118.886	1.19199	0.420385	2.83547	0.00457587	0.0160318
Iba_chr02dCG14210	176.406	1.10081	0.310102	3.54983	0.000385476	0.00188523
Iba_chr02dCG14220	2162.54	1.74132	0.57836	3.01078	0.00260576	0.00989782
Iba_chr02dCG14450	151.386	1.06235	0.360948	2.94323	0.00324812	0.0119634
Iba_chr02dCG14520	151.4	1.10141	0.32793	3.35866	0.000783207	0.00351708
Iba_chr02dCG14710	752.547	1.08671	0.131171	8.28468	1.18428e-16	6.04907e-15
Iba_chr02dCG14910	90.2061	1.41143	0.255474	5.52474	3.29972e-08	4.13909e-07
Iba_chr02dCG15170	13.2262	7.2195	1.49678	4.82334	1.41172e-06	1.25377e-05
Iba_chr02dCG15180	20.5557	7.85583	1.29332	6.07417	1.24632e-09	2.05556e-08
Iba_chr02dCG15200	19.0198	7.74541	1.42906	5.41995	5.96161e-08	7.07599e-07
Iba_chr02dCG15210	33.1179	8.54353	1.24101	6.88432	5.80636e-12	1.46288e-10
Iba_chr02dCG15330	54.9005	1.18638	0.282279	4.20288	2.63538e-05	0.000174602
Iba_chr02dCG15500	502.874	1.92068	0.197472	9.72631	2.32889e-22	2.34201e-20
Iba_chr02dCG15530	189.197	1.24643	0.187714	6.64007	3.13544e-11	6.90966e-10
Iba_chr02dCG15590	97.5998	1.65275	0.370383	4.46226	8.11015e-06	6.05663e-05
Iba_chr02dCG15920	144.724	1.49385	0.248988	5.9997	1.97686e-09	3.13597e-08
Iba_chr02dCG15980	48.1734	1.18072	0.351548	3.35864	0.000783283	0.00351727
Iba_chr02dCG16050	28.8541	8.34891	1.3161	6.3437	2.24312e-10	4.23982e-09
Iba_chr02dCG16430	101.993	1.63174	0.416492	3.91782	8.93544e-05	0.000519059
Iba_chr02dCG16470	132.765	1.81337	0.318595	5.69176	1.25734e-08	1.71794e-07
Iba_chr02dCG1670	159.51	1.1894	0.19087	6.23144	4.62171e-10	8.2051e-09
Iba_chr02dCG17040	20.5173	7.85471	1.29317	6.07399	1.24768e-09	2.05715e-08
Iba_chr02dCG17070	719.377	2.1365	0.178853	11.9456	6.8454e-33	1.60071e-30
Iba_chr02dCG17150	1198.96	1.1653	0.27747	4.19973	2.67231e-05	0.000176752
Iba_chr02dCG17160	214.299	2.38636	0.269725	8.84737	8.96061e-19	6.02257e-17
Iba_chr02dCG17210	47.1958	1.67763	0.343911	4.87809	1.07116e-06	9.77081e-06
Iba_chr02dCG17250	44.8604	1.49918	0.350602	4.27603	1.90256e-05	0.000130369
Iba_chr02dCG17640	1190.34	2.03972	0.260754	7.82239	5.18289e-15	2.09354e-13
Iba_chr02dCG17740	42.9971	1.65486	0.392654	4.21455	2.50272e-05	0.000166831
Iba_chr02dCG2040	27.8381	1.83619	0.477365	3.84652	0.000119809	0.00067278
Iba_chr02dCG3800	13.2497	7.22423	1.50495	4.80033	1.58404e-06	1.39424e-05
Iba_chr02dCG3890	30.3257	8.41588	1.33507	6.3037	2.90619e-10	5.35979e-09
Iba_chr02dCG4500	629.106	1.14121	0.241053	4.73427	2.19846e-06	1.87216e-05
Iba_chr02dCG4540	6.15328	6.1181	1.88681	3.24257	0.00118457	0.00503469
Iba_chr02dCG4960	10.1962	6.84584	1.53195	4.4687	7.86966e-06	5.89607e-05
Iba_chr02dCG5190	1278.06	1.42595	0.310806	4.58792	4.47677e-06	3.55456e-05
Iba_chr02dCG5200	183.208	1.61212	0.311908	5.16859	2.35868e-07	2.48151e-06
Iba_chr02dCG5220	3618.33	1.45876	0.311617	4.68127	2.85104e-06	2.3678e-05
Iba_chr02dCG5750	32.9808	8.54181	1.25069	6.8297	8.50943e-12	2.07558e-10
Iba_chr02dCG5850	113.553	4.94168	1.09297	4.52134	6.14508e-06	4.73331e-05
Iba_chr02dCG6520	47.9969	1.78372	0.421811	4.22872	2.35027e-05	0.000157557
Iba_chr02dCG6970	64.2869	1.25323	0.363609	3.44664	0.000567596	0.00265591
Iba_chr02dCG7400	242.963	3.49233	0.344926	10.1249	4.28486e-24	5.1109e-22
Iba_chr02dCG7510	24.8226	8.12978	1.35103	6.01745	1.77182e-09	2.8331e-08
Iba_chr02dCG7590	98.9646	1.08948	0.305941	3.56107	0.000369342	0.00181651
Iba_chr02dCG8620	232.944	2.02551	0.154501	13.11	2.88552e-39	1.02678e-36
Iba_chr02dCG8640	248.173	1.17139	0.367808	3.18479	0.0014486	0.0059843
Iba_chr02dCG8910	425.957	2.83157	0.386349	7.32905	2.31791e-13	7.35727e-12
Iba_chr02dCG8970	14865.9	1.32368	0.342758	3.86184	0.000112535	0.000636908
Iba_chr02dCG9060	378.054	1.14438	0.256387	4.46348	8.06385e-06	6.02585e-05
Iba_chr02dCG9130	106.695	1.68844	0.245138	6.88772	5.66919e-12	1.43273e-10
Iba_chr02dCG9530	571.147	1.0877	0.246376	4.41481	1.01097e-05	7.37899e-05
Iba_chr02dCG9550	4907.91	1.08882	0.290639	3.74628	0.000179474	0.000960434
Iba_chr02dCG9700	30.6495	1.31549	0.421222	3.12303	0.00179001	0.0071692
Iba_chr02dCG9790	103.808	3.15861	0.25172	12.5481	4.07246e-36	1.20026e-33
Iba_chr02eCG0190	33.9001	1.08812	0.411261	2.64583	0.00814913	0.026124
Iba_chr02eCG0240	23.0803	2.33508	0.872478	2.67638	0.00744232	0.0242097
Iba_chr02eCG0470	33.5925	1.08781	0.351633	3.0936	0.00197745	0.007812
Iba_chr02eCG0480	130.924	3.30651	0.276094	11.976	4.74467e-33	1.11932e-30
Iba_chr02eCG0510	139.737	1.16821	0.226632	5.15464	2.54123e-07	2.65909e-06
Iba_chr02eCG0520	18.5478	7.70975	1.34728	5.72245	1.04998e-08	1.45423e-07
Iba_chr02eCG0660	197.832	1.11701	0.269564	4.14377	3.41647e-05	0.000220076
Iba_chr02eCG0680	29.3327	1.06543	0.395575	2.69336	0.0070736	0.0231991
Iba_chr02eCG0740	181.451	1.5061	0.24366	6.18113	6.36436e-10	1.1041e-08
Iba_chr02eCG0920	253.453	1.26756	0.169134	7.49444	6.65838e-14	2.29041e-12
Iba_chr02eCG10090	40.9233	8.85247	1.2756	6.93986	3.92477e-12	1.02048e-10
Iba_chr02eCG10100	17.472	7.62288	1.42306	5.35669	8.47581e-08	9.7586e-07
Iba_chr02eCG10490	16.5593	7.54959	1.40878	5.35895	8.37057e-08	9.65834e-07
Iba_chr02eCG1090	239.727	2.07476	0.340101	6.10042	1.05792e-09	1.76507e-08
Iba_chr02eCG11160	253.055	3.89088	0.233606	16.6558	2.74862e-62	2.73311e-59
Iba_chr02eCG11250	42.5003	8.90676	1.28648	6.92333	4.41143e-12	1.13729e-10
Iba_chr02eCG1140	20.2605	7.83414	1.33779	5.85604	4.74027e-09	6.98927e-08
Iba_chr02eCG1150	498.341	1.91932	0.286711	6.69427	2.16751e-11	4.91924e-10
Iba_chr02eCG12270	933.239	1.09681	0.142763	7.68274	1.55722e-14	5.90245e-13
Iba_chr02eCG12280	116.95	1.67998	0.235198	7.14286	9.14091e-13	2.64569e-11
Iba_chr02eCG1250	559.444	1.10919	0.205388	5.40047	6.64673e-08	7.81939e-07
Iba_chr02eCG1320	11.8144	7.05913	1.5203	4.64325	3.42972e-06	2.79988e-05
Iba_chr02eCG1350	721.399	1.55981	0.599817	2.60047	0.00930952	0.0291717
Iba_chr02eCG1380	202.181	1.87493	0.405136	4.6279	3.69387e-06	2.98846e-05
Iba_chr02eCG1400	270.603	2.61537	0.438906	5.95883	2.54051e-09	3.94253e-08
Iba_chr02eCG1750	670.629	3.58513	0.574429	6.24119	4.34241e-10	7.75323e-09
Iba_chr02eCG1890	43.4254	1.36851	0.512783	2.6688	0.00761232	0.0246769
Iba_chr02eCG1920	18.6861	7.71934	1.31202	5.88354	4.01586e-09	6.001e-08
Iba_chr02eCG1970	615.818	1.68744	0.36836	4.58095	4.62862e-06	3.66473e-05
Iba_chr02eCG1980	33.7378	1.00743	0.367799	2.73909	0.00616095	0.0206275
Iba_chr02eCG2250	7.91893	6.47995	1.75224	3.69809	0.000217232	0.00113777
Iba_chr02eCG2270	61.2818	1.21841	0.440968	2.76305	0.00572647	0.0193882
Iba_chr02eCG2430	609.065	1.71891	0.375136	4.58211	4.60313e-06	3.64618e-05
Iba_chr02eCG2980	76.1864	1.08943	0.306714	3.55194	0.000382403	0.00187209
Iba_chr02eCG3420	7.67589	6.43733	1.70669	3.77183	0.000162056	0.000878445
Iba_chr02eCG3470	123.142	1.22544	0.239344	5.11999	3.0555e-07	3.14434e-06
Iba_chr02eCG3980	28.566	1.43289	0.488582	2.93275	0.00335976	0.0123187
Iba_chr02eCG3990	7930.36	1.79024	0.528783	3.38559	0.000710252	0.00322844
Iba_chr02eCG4050	12.3789	7.12724	2.27928	3.12697	0.00176618	0.00708738
Iba_chr02eCG4120	16.0049	2.89047	0.895283	3.22855	0.00124419	0.00524785
Iba_chr02eCG4520	6.77192	6.25352	1.86635	3.35066	0.00080619	0.00360492
Iba_chr02eCG4760	438.847	1.60421	0.343906	4.66468	3.09091e-06	2.54615e-05
Iba_chr02eCG4970	8.9939	6.66553	2.51432	2.65103	0.00802466	0.0257949
Iba_chr02eCG5920	13.2322	7.22355	1.48884	4.8518	1.22345e-06	1.10323e-05
Iba_chr02eCG6250	9.14399	6.68945	2.49931	2.67652	0.00743918	0.0242008
Iba_chr02eCG6830	7.30523	6.36436	1.74618	3.64473	0.000267668	0.00136858
Iba_chr02eCG7390	431.432	1.23304	0.234154	5.26593	1.39484e-07	1.53708e-06
Iba_chr02eCG7830	38.2476	1.73391	0.381692	4.54269	5.55417e-06	4.32006e-05
Iba_chr02eCG9630	73.1341	1.11105	0.352427	3.15258	0.00161834	0.006583
Iba_chr02eCG9970	499.931	3.69193	0.266096	13.8744	9.05195e-44	4.0466e-41
Iba_chr02fCG0090	707.058	1.03351	0.140876	7.33633	2.19528e-13	6.98682e-12
Iba_chr02fCG0590	153.678	2.17136	0.820908	2.64507	0.00816739	0.0261717
Iba_chr02fCG0650	59.7343	9.39714	1.33451	7.04166	1.89967e-12	5.20251e-11
Iba_chr02fCG0830	389.127	1.21283	0.372343	3.25729	0.0011248	0.00481761
Iba_chr02fCG10420	77.7842	9.77841	1.25873	7.76847	7.9437e-15	3.14661e-13
Iba_chr02fCG10550	247.811	3.36234	0.277812	12.1029	1.01894e-33	2.55686e-31
Iba_chr02fCG10940	29.6678	1.27608	0.381751	3.3427	0.000829669	0.00369732
Iba_chr02fCG11300	382.362	1.03118	0.234546	4.3965	1.10012e-05	7.95921e-05
Iba_chr02fCG1150	46.917	1.39503	0.355871	3.92004	8.85337e-05	0.00051479
Iba_chr02fCG11770	14.263	7.33191	2.20774	3.32101	0.000896933	0.00396173
Iba_chr02fCG12420	187.498	3.18605	0.27643	11.5257	9.79208e-31	1.92933e-28
Iba_chr02fCG12460	5889.19	1.35557	0.356677	3.80055	0.000144373	0.000793956
Iba_chr02fCG12570	420.694	1.00728	0.243388	4.1386	3.49433e-05	0.000224534
Iba_chr02fCG1260	68.1906	2.57296	0.319945	8.04186	8.84846e-16	3.99207e-14
Iba_chr02fCG12640	28.9737	8.35252	1.24148	6.7279	1.72134e-11	3.97706e-10
Iba_chr02fCG13030	3464	1.20656	0.297171	4.06016	4.90381e-05	0.000303889
Iba_chr02fCG13540	7399.71	2.9538	0.244947	12.0589	1.741e-33	4.22913e-31
Iba_chr02fCG13580	2024.38	2.05413	0.26559	7.73421	1.04047e-14	4.05204e-13
Iba_chr02fCG13650	207.888	1.60613	0.248874	6.45357	1.09244e-10	2.17824e-09
Iba_chr02fCG13950	324.794	1.05643	0.352306	2.99862	0.00271206	0.0102432
Iba_chr02fCG14020	25.1343	8.1446	1.30807	6.22641	4.77252e-10	8.44044e-09
Iba_chr02fCG14170	461.815	2.43343	0.301555	8.06962	7.05168e-16	3.22281e-14
Iba_chr02fCG14410	251.108	1.93487	0.244507	7.91337	2.50518e-15	1.05551e-13
Iba_chr02fCG14440	15.9372	4.6083	1.27683	3.60918	0.000307162	0.00154432
Iba_chr02fCG14450	31.3411	4.99769	0.795862	6.27959	3.39466e-10	6.18774e-09
Iba_chr02fCG1760	28.8301	8.34285	1.27468	6.54507	5.94681e-11	1.24526e-09
Iba_chr02fCG1820	361.799	2.40798	0.250888	9.59784	8.16408e-22	7.77641e-20
Iba_chr02fCG2140	522.096	3.45889	0.590417	5.85838	4.67408e-09	6.89932e-08
Iba_chr02fCG2300	17.3848	7.61465	1.3386	5.68851	1.2815e-08	1.74647e-07
Iba_chr02fCG2350	445.072	1.59	0.564179	2.81825	0.00482863	0.0167787
Iba_chr02fCG2360	33.358	1.16791	0.399444	2.92384	0.00345744	0.0126273
Iba_chr02fCG2460	149.481	2.64181	0.271647	9.72515	2.35556e-22	2.36659e-20
Iba_chr02fCG2770	2748.26	1.00457	0.142053	7.07182	1.52917e-12	4.25241e-11
Iba_chr02fCG3580	381.586	1.56436	0.174429	8.96849	3.00605e-19	2.15811e-17
Iba_chr02fCG3690	83.0385	1.4292	0.425022	3.36264	0.000772011	0.00347325
Iba_chr02fCG3720	69.1791	1.20157	0.308003	3.90117	9.5729e-05	0.000551983
Iba_chr02fCG3910	13.7225	7.27246	1.42786	5.09327	3.5194e-07	3.56813e-06
Iba_chr02fCG4060	375.05	1.18461	0.130685	9.06457	1.25095e-19	9.42609e-18
Iba_chr02fCG4220	155.866	1.50512	0.238733	6.30462	2.88894e-10	5.33417e-09
Iba_chr02fCG4230	61.649	3.7355	0.663328	5.63145	1.787e-08	2.35806e-07
Iba_chr02fCG4260	90.0259	2.32158	0.379365	6.11965	9.37833e-10	1.57857e-08
Iba_chr02fCG4440	256.865	1.27754	0.264404	4.83178	1.35318e-06	1.20792e-05
Iba_chr02fCG4500	190.666	1.19982	0.173091	6.93171	4.15783e-12	1.07687e-10
Iba_chr02fCG4520	134.502	1.31203	0.213954	6.1323	8.66156e-10	1.46604e-08
Iba_chr02fCG5020	59.0726	1.7764	0.373029	4.76211	1.91584e-06	1.65305e-05
Iba_chr02fCG5530	12.1778	7.10394	2.30226	3.08564	0.00203112	0.00799523
Iba_chr02fCG5690	159.327	1.09471	0.198411	5.51737	3.44106e-08	4.30217e-07
Iba_chr02fCG5700	64.0026	2.52276	0.535078	4.71475	2.42005e-06	2.0419e-05
Iba_chr02fCG5900	411.24	2.03208	0.263372	7.71563	1.20384e-14	4.6407e-13
Iba_chr02fCG5920	30.894	8.44802	1.27514	6.62519	3.46803e-11	7.5798e-10
Iba_chr02fCG6150	90.7299	1.25603	0.30226	4.15547	3.24616e-05	0.000210212
Iba_chr02fCG6290	8.45908	6.5776	2.55352	2.5759	0.00999797	0.0309678
Iba_chr02fCG6320	126.24	2.03061	0.201725	10.0662	7.79281e-24	9.08131e-22
Iba_chr02fCG6520	7.99283	6.49588	1.70266	3.81515	0.000136101	0.00075392
Iba_chr02fCG6900	631.091	1.20637	0.237234	5.08517	3.67299e-07	3.71087e-06
Iba_chr02fCG7590	555.616	1.25253	0.131447	9.52875	1.59182e-21	1.47144e-19
Iba_chr02fCG7780	24851.3	1.46186	0.366062	3.99349	6.51077e-05	0.00039234
Iba_chr02fCG8030	57.2751	1.06439	0.373108	2.85277	0.00433395	0.0153194
Iba_chr02fCG8070	573.253	1.48487	0.350937	4.23115	2.32496e-05	0.000156087
Iba_chr02fCG8970	85.2045	9.91018	1.2416	7.98181	1.44208e-15	6.30626e-14
Iba_chr02fCG9970	9.45753	6.73782	1.56824	4.29642	1.73575e-05	0.000120068
Iba_chr03aCG0130	465.343	1.15272	0.172706	6.67443	2.48187e-11	5.56856e-10
Iba_chr03aCG0340	26.4108	3.27067	1.24499	2.62706	0.00861249	0.027337
Iba_chr03aCG0380	513.896	2.83643	0.33884	8.37102	5.71199e-17	3.04475e-15
Iba_chr03aCG0530	209.174	1.11376	0.237617	4.68721	2.76959e-06	2.30754e-05
Iba_chr03aCG0690	397.534	1.11405	0.353258	3.15365	0.00161243	0.00656297
Iba_chr03aCG0980	95.9705	1.3226	0.288032	4.59186	4.39311e-06	3.49491e-05
Iba_chr03aCG10040	281.788	1.36026	0.238386	5.7061	1.15595e-08	1.59084e-07
Iba_chr03aCG10100	301.348	1.86738	0.65318	2.85891	0.00425105	0.015068
Iba_chr03aCG10140	13.5811	7.26059	2.22019	3.27026	0.00107448	0.00463107
Iba_chr03aCG10150	124.745	1.51436	0.354852	4.26758	1.97608e-05	0.000134886
Iba_chr03aCG10320	10.7134	6.91754	2.40527	2.876	0.00402751	0.0143957
Iba_chr03aCG10610	138.344	1.03836	0.200403	5.18134	2.20294e-07	2.33125e-06
Iba_chr03aCG10690	203.881	1.54214	0.297695	5.18027	2.21564e-07	2.34376e-06
Iba_chr03aCG10700	595.303	1.34499	0.155585	8.64475	5.39239e-18	3.30108e-16
Iba_chr03aCG10710	1118.56	1.38799	0.179113	7.74921	9.24673e-15	3.62898e-13
Iba_chr03aCG10900	566.45	1.24945	0.168419	7.41873	1.18247e-13	3.91931e-12
Iba_chr03aCG11130	35.9366	1.7088	0.453476	3.76823	0.000164409	0.000889298
Iba_chr03aCG11410	86.917	1.13661	0.371787	3.05715	0.00223451	0.00867898
Iba_chr03aCG11530	40.263	2.45854	0.53701	4.57821	4.68972e-06	3.70814e-05
Iba_chr03aCG11690	369.778	1.01003	0.119663	8.44059	3.15745e-17	1.74696e-15
Iba_chr03aCG11980	244.121	1.18097	0.365995	3.22673	0.00125214	0.00527532
Iba_chr03aCG12050	12.6322	7.15383	2.29808	3.11297	0.00185216	0.00738201
Iba_chr03aCG12150	203.982	1.90633	0.284479	6.70114	2.06806e-11	4.7076e-10
Iba_chr03aCG12210	1235.62	1.5351	0.14699	10.4435	1.56909e-25	2.07902e-23
Iba_chr03aCG12760	25.4421	8.16335	1.32042	6.18236	6.31487e-10	1.09641e-08
Iba_chr03aCG12880	94.6144	1.6062	0.274549	5.85032	4.9062e-09	7.21693e-08
Iba_chr03aCG13130	119.621	2.7666	0.304086	9.09805	9.19639e-20	7.03928e-18
Iba_chr03aCG13380	31.9533	2.0501	0.446794	4.58847	4.46497e-06	3.54571e-05
Iba_chr03aCG13460	419.092	1.54059	0.216777	7.1068	1.18761e-12	3.36412e-11
Iba_chr03aCG13590	229.089	4.76331	0.305766	15.5783	1.02236e-54	7.55382e-52
Iba_chr03aCG13620	199.917	1.68236	0.149187	11.2769	1.70749e-29	3.06358e-27
Iba_chr03aCG13790	9.57905	6.75504	1.56685	4.31122	1.62356e-05	0.000113131
Iba_chr03aCG13800	260.861	2.37524	0.355541	6.68064	2.37906e-11	5.36504e-10
Iba_chr03aCG13810	618.672	1.15448	0.180759	6.38686	1.69327e-10	3.28275e-09
Iba_chr03aCG13840	243.742	2.10739	0.139012	15.1598	6.52883e-52	4.39646e-49
Iba_chr03aCG14230	128.361	2.65732	0.328411	8.09146	5.89558e-16	2.72133e-14
Iba_chr03aCG14240	313.12	2.65736	0.212989	12.4765	1.00292e-35	2.86847e-33
Iba_chr03aCG14310	16.018	7.49504	1.44467	5.18806	2.12497e-07	2.25772e-06
Iba_chr03aCG14490	880.082	1.66474	0.309388	5.38076	7.41718e-08	8.64357e-07
Iba_chr03aCG1460	13.0124	7.19713	1.41872	5.07297	3.91646e-07	3.93035e-06
Iba_chr03aCG14640	2975.42	1.24916	0.255003	4.89862	9.6511e-07	8.90734e-06
Iba_chr03aCG14660	1408.22	2.79251	0.331331	8.42816	3.51136e-17	1.92773e-15
Iba_chr03aCG14790	519.775	1.34254	0.135306	9.92225	3.33144e-23	3.64288e-21
Iba_chr03aCG14850	56.4418	1.02159	0.361768	2.82388	0.00474463	0.0165376
Iba_chr03aCG1490	9.05943	6.67667	2.49713	2.67374	0.00750103	0.0243726
Iba_chr03aCG15070	680.337	2.26269	0.558751	4.04956	5.13147e-05	0.000316669
Iba_chr03aCG15230	188.731	2.07713	0.270691	7.67343	1.67452e-14	6.30888e-13
Iba_chr03aCG15280	11.2773	6.99302	2.34709	2.97944	0.00288771	0.0108142
Iba_chr03aCG15290	560.734	1.2844	0.232027	5.53554	3.10264e-08	3.91124e-07
Iba_chr03aCG15570	168.634	1.3526	0.226562	5.97011	2.371e-09	3.70378e-08
Iba_chr03aCG15690	860.497	2.15936	0.209861	10.2895	7.8588e-25	9.79092e-23
Iba_chr03aCG15750	13.9941	7.30037	1.45898	5.00374	5.62277e-07	5.4579e-06
Iba_chr03aCG15800	60.0122	1.20774	0.341192	3.53978	0.000400467	0.00195092
Iba_chr03aCG15810	667.917	1.15794	0.336269	3.44349	0.000574254	0.00268328
Iba_chr03aCG16090	35.5044	1.68831	0.607982	2.7769	0.00548799	0.0187045
Iba_chr03aCG16150	375.456	1.0658	0.275743	3.86517	0.00011101	0.000629484
Iba_chr03aCG16170	13.5141	7.25355	2.22307	3.26285	0.00110296	0.00473685
Iba_chr03aCG16280	195.392	1.46331	0.19744	7.41141	1.24964e-13	4.12909e-12
Iba_chr03aCG16430	92.908	10.032	1.20583	8.31963	8.824e-17	4.57747e-15
Iba_chr03aCG16620	135.7	1.24076	0.412055	3.01115	0.00260262	0.00988678
Iba_chr03aCG16650	116.228	2.87711	0.36065	7.97755	1.49264e-15	6.51664e-14
Iba_chr03aCG16740	8.20156	6.53268	1.78512	3.65951	0.000252695	0.00130134
Iba_chr03aCG16810	178.097	1.22625	0.31422	3.90252	9.5196e-05	0.000549386
Iba_chr03aCG16850	8.13111	6.51926	1.66886	3.90642	9.36741e-05	0.000541631
Iba_chr03aCG16920	121.85	4.02969	1.34343	2.99956	0.00270369	0.010216
Iba_chr03aCG16970	23.1542	8.02886	1.29801	6.18551	6.19012e-10	1.07703e-08
Iba_chr03aCG16980	86.0712	3.63632	1.31919	2.75649	0.00584262	0.0197281
Iba_chr03aCG17140	173.551	1.39232	0.222563	6.25587	3.95312e-10	7.11427e-09
Iba_chr03aCG17280	335.326	3.64086	0.217759	16.7197	9.4154e-63	9.54058e-60
Iba_chr03aCG17330	12.19	7.10415	1.43759	4.94171	7.74412e-07	7.28702e-06
Iba_chr03aCG17430	141.711	1.98226	0.228679	8.66833	4.38495e-18	2.71087e-16
Iba_chr03aCG17760	42.244	1.17021	0.449545	2.60309	0.00923869	0.0289916
Iba_chr03aCG17870	513.826	1.15975	0.121634	9.53475	1.50247e-21	1.39248e-19
Iba_chr03aCG17890	9.3821	6.727	1.58389	4.24713	2.16525e-05	0.000146446
Iba_chr03aCG17920	139.403	1.14161	0.280645	4.06782	4.74553e-05	0.000295215
Iba_chr03aCG18070	652.423	1.42141	0.277746	5.11766	3.09349e-07	3.17851e-06
Iba_chr03aCG18090	24.559	8.11088	1.31991	6.14504	7.99438e-10	1.36157e-08
Iba_chr03aCG18260	30.9382	8.44783	1.25968	6.70632	1.99592e-11	4.55411e-10
Iba_chr03aCG18310	973.254	1.16142	0.235906	4.92323	8.51252e-07	7.94402e-06
Iba_chr03aCG18470	9.31009	6.71583	2.47603	2.71234	0.00668108	0.0221086
Iba_chr03aCG1850	2788.62	1.85555	0.519067	3.57478	0.000350526	0.00173463
Iba_chr03aCG18730	77.4396	1.49774	0.251783	5.94852	2.70586e-09	4.18205e-08
Iba_chr03aCG18740	106.235	1.48831	0.199789	7.44941	9.37582e-14	3.1588e-12
Iba_chr03aCG18930	180.525	1.40331	0.238954	5.87273	4.28679e-09	6.37274e-08
Iba_chr03aCG19060	161.168	1.19962	0.251902	4.76222	1.91471e-06	1.65235e-05
Iba_chr03aCG19090	86.3965	1.02659	0.278037	3.69228	0.000222255	0.00116156
Iba_chr03aCG19220	410.908	1.87903	0.169926	11.0579	2.00673e-28	3.36764e-26
Iba_chr03aCG19230	63.2512	1.62418	0.328436	4.9452	7.60675e-07	7.17281e-06
Iba_chr03aCG19260	524.452	1.41722	0.344164	4.11786	3.82414e-05	0.000243302
Iba_chr03aCG19490	6710.9	1.06623	0.274134	3.88945	0.000100472	0.000576486
Iba_chr03aCG19670	33.3447	2.25833	0.394487	5.72471	1.03608e-08	1.43609e-07
Iba_chr03aCG1970	9.4937	6.74396	2.4613	2.74	0.00614397	0.0205765
Iba_chr03aCG2000	93.3011	2.71872	0.262754	10.347	4.31826e-25	5.50234e-23
Iba_chr03aCG20280	1965.22	1.65788	0.280435	5.91182	3.38358e-09	5.12869e-08
Iba_chr03aCG2040	132.32	1.23332	0.22998	5.36274	8.1971e-08	9.47256e-07
Iba_chr03aCG20410	472.372	1.48029	0.256589	5.7691	7.96953e-09	1.12801e-07
Iba_chr03aCG2060	50.9623	1.80502	0.420483	4.29272	1.76501e-05	0.000121886
Iba_chr03aCG20610	528.335	1.13241	0.143283	7.90328	2.71655e-15	1.13791e-13
Iba_chr03aCG20670	1234.78	1.10155	0.327448	3.36405	0.000768077	0.00345811
Iba_chr03aCG20790	224.831	2.78329	0.268333	10.3725	3.30702e-25	4.24945e-23
Iba_chr03aCG20810	16.9136	7.57458	1.33692	5.66568	1.46438e-08	1.96798e-07
Iba_chr03aCG20820	6.52965	6.20155	1.88088	3.29716	0.000976679	0.00426334
Iba_chr03aCG20830	20.7817	3.53292	1.225	2.88402	0.00392629	0.0140777
Iba_chr03aCG20860	190.382	1.0336	0.398035	2.59676	0.00941088	0.0294416
Iba_chr03aCG20890	87.3541	1.16865	0.41775	2.79748	0.00515022	0.0177164
Iba_chr03aCG21330	15.0859	7.4104	1.36253	5.43871	5.36682e-08	6.43535e-07
Iba_chr03aCG21820	60.7568	2.09392	0.488613	4.28545	1.82372e-05	0.000125517
Iba_chr03aCG21940	209.742	1.02264	0.322977	3.16629	0.00154399	0.0063219
Iba_chr03aCG2270	20.7343	1.30744	0.504383	2.59215	0.00953785	0.0297714
Iba_chr03aCG2320	122.875	1.44193	0.263783	5.46636	4.5937e-08	5.59605e-07
Iba_chr03aCG2410	341.293	1.96025	0.209666	9.34938	8.81634e-21	7.57081e-19
Iba_chr03aCG2520	3349.02	1.51491	0.350414	4.32319	1.5379e-05	0.000107713
Iba_chr03aCG2740	174.809	1.11335	0.341145	3.26357	0.00110019	0.0047276
Iba_chr03aCG2930	30.4788	8.42707	1.23687	6.81321	9.54421e-12	2.30473e-10
Iba_chr03aCG3370	28.8803	1.5852	0.424398	3.73519	0.000187576	0.000998867
Iba_chr03aCG4370	150.093	1.12352	0.249705	4.4994	6.81451e-06	5.1907e-05
Iba_chr03aCG4560	27.9929	2.81612	0.756255	3.72378	0.000196266	0.0010388
Iba_chr03aCG5370	427.11	1.76174	0.330329	5.33328	9.64528e-08	1.09697e-06
Iba_chr03aCG5390	154.501	1.78138	0.213612	8.33933	7.47125e-17	3.91582e-15
Iba_chr03aCG5520	10.9786	6.95362	2.35536	2.95225	0.00315466	0.0116624
Iba_chr03aCG5700	518.725	2.46522	0.359784	6.85193	7.28591e-12	1.80462e-10
Iba_chr03aCG5760	2266.61	1.90704	0.213342	8.93891	3.93033e-19	2.76203e-17
Iba_chr03aCG5840	54.647	1.08756	0.323917	3.35754	0.000786383	0.00352881
Iba_chr03aCG5900	58.8521	1.20434	0.375575	3.20666	0.00134285	0.00560399
Iba_chr03aCG6410	25.7121	1.18073	0.44503	2.65315	0.00797451	0.0256579
Iba_chr03aCG6480	274.852	2.91193	0.318814	9.13364	6.62339e-20	5.14757e-18
Iba_chr03aCG6510	24.3484	8.10549	1.28884	6.289	3.19518e-10	5.84013e-09
Iba_chr03aCG6840	300.377	1.02046	0.174522	5.84718	4.9999e-09	7.34156e-08
Iba_chr03aCG7350	41.0033	8.85789	1.25483	7.05902	1.67679e-12	4.63869e-11
Iba_chr03aCG7370	70.7568	1.40376	0.255826	5.48716	4.08457e-08	5.03396e-07
Iba_chr03aCG7600	282.284	3.37879	0.388959	8.68676	3.72917e-18	2.3316e-16
Iba_chr03aCG7950	98.6211	1.32454	0.206232	6.42258	1.33985e-10	2.63391e-09
Iba_chr03aCG8440	335.965	1.00689	0.314534	3.2012	0.00136854	0.00569358
Iba_chr03aCG8450	2125.74	1.26806	0.112838	11.2379	2.65729e-29	4.68864e-27
Iba_chr03aCG8660	107.137	2.11232	0.234907	8.99216	2.42428e-19	1.75824e-17
Iba_chr03aCG8670	103.05	1.163	0.238356	4.87925	1.06491e-06	9.72137e-06
Iba_chr03aCG8840	336.638	1.42393	0.299316	4.75727	1.96228e-06	1.68874e-05
Iba_chr03aCG8850	244.611	1.37819	0.17131	8.04504	8.62204e-16	3.89368e-14
Iba_chr03aCG9410	71.6039	2.71898	0.442319	6.14711	7.89051e-10	1.34646e-08
Iba_chr03aCG9740	588.9	2.69704	0.245709	10.9765	4.95613e-28	8.10004e-26
Iba_chr03aCG9820	132.249	2.02474	0.487162	4.15621	3.23576e-05	0.000209602
Iba_chr03bCG0160	1026.11	1.20908	0.131821	9.17213	4.63743e-20	3.66298e-18
Iba_chr03bCG0420	586.173	1.82222	0.258775	7.04172	1.89882e-12	5.20152e-11
Iba_chr03bCG0480	124.405	2.6514	0.379333	6.98964	2.75587e-12	7.39318e-11
Iba_chr03bCG0640	351.303	1.29471	0.169478	7.63938	2.18264e-14	8.0858e-13
Iba_chr03bCG0780	163.028	1.08176	0.405972	2.66462	0.00770748	0.0249375
Iba_chr03bCG10070	15.0455	7.40564	1.53505	4.82435	1.40459e-06	1.24775e-05
Iba_chr03bCG10290	5.8531	6.04543	1.93081	3.13104	0.00174189	0.00700921
Iba_chr03bCG10300	191.888	1.2716	0.303775	4.18598	2.83933e-05	0.000186672
Iba_chr03bCG10630	115.298	1.36399	0.308472	4.42177	9.78938e-06	7.17124e-05
Iba_chr03bCG11100	749.388	1.35188	0.151497	8.92353	4.51666e-19	3.15532e-17
Iba_chr03bCG11210	16.6614	7.5564	1.33903	5.64319	1.66926e-08	2.21698e-07
Iba_chr03bCG11660	45.6397	9.00523	1.22905	7.327	2.35364e-13	7.45513e-12
Iba_chr03bCG11860	97.4705	1.0067	0.354496	2.8398	0.00451411	0.0158426
Iba_chr03bCG11960	43.1559	2.46474	0.40249	6.12374	9.14014e-10	1.54165e-08
Iba_chr03bCG12190	676.141	1.08839	0.320154	3.39959	0.00067486	0.0030892
Iba_chr03bCG12210	226.549	2.074	0.174844	11.862	1.86492e-32	4.16848e-30
Iba_chr03bCG12290	130.86	1.47555	0.392501	3.75935	0.000170353	0.000917577
Iba_chr03bCG12330	94.7205	1.09138	0.246679	4.42428	9.67652e-06	7.09932e-05
Iba_chr03bCG12350	213.083	4.74682	0.31996	14.8357	8.61082e-50	5.20543e-47
Iba_chr03bCG12390	1124.54	1.22942	0.256234	4.79801	1.60248e-06	1.40837e-05
Iba_chr03bCG12400	2054.04	1.5079	0.33601	4.48767	7.20062e-06	5.45279e-05
Iba_chr03bCG12420	149.24	1.63364	0.214569	7.61359	2.66596e-14	9.73394e-13
Iba_chr03bCG12490	115.98	2.10363	0.218473	9.62876	6.04558e-22	5.82872e-20
Iba_chr03bCG12590	10.1756	6.84502	2.43447	2.8117	0.00492799	0.0170743
Iba_chr03bCG12620	426.103	1.91792	0.565701	3.39033	0.000698073	0.00318216
Iba_chr03bCG12670	149.099	2.59525	0.235733	11.0092	3.44885e-28	5.68905e-26
Iba_chr03bCG12900	130.189	2.7473	0.538933	5.09766	3.43878e-07	3.49415e-06
Iba_chr03bCG13060	336.651	3.43201	0.36374	9.43533	3.89773e-21	3.45874e-19
Iba_chr03bCG13070	424.143	2.48962	0.283769	8.77341	1.73338e-18	1.12936e-16
Iba_chr03bCG13130	57.3778	1.0727	0.327829	3.27214	0.00106737	0.00460463
Iba_chr03bCG13240	296.347	1.00759	0.344543	2.92441	0.00345105	0.0126065
Iba_chr03bCG13400	694.695	1.27714	0.233664	5.46571	4.6107e-08	5.61346e-07
Iba_chr03bCG13410	717.444	2.35907	0.319173	7.39119	1.45522e-13	4.74646e-12
Iba_chr03bCG13580	1085.48	1.30286	0.134149	9.71203	2.67953e-22	2.66441e-20
Iba_chr03bCG13640	149.048	1.06865	0.324085	3.29744	0.000975713	0.00425983
Iba_chr03bCG13660	313.028	1.01814	0.223454	4.55637	5.20444e-06	4.07365e-05
Iba_chr03bCG14000	116.016	1.6648	0.25564	6.51229	7.40131e-11	1.52345e-09
Iba_chr03bCG14010	33.4321	1.45016	0.395321	3.66832	0.000244153	0.00126285
Iba_chr03bCG14020	677.397	2.10304	0.21132	9.95193	2.47341e-23	2.74126e-21
Iba_chr03bCG14060	496.322	1.26962	0.164165	7.73384	1.04353e-14	4.06098e-13
Iba_chr03bCG14070	50.1313	1.22087	0.339425	3.59688	0.000322063	0.00161109
Iba_chr03bCG14080	66.3352	1.80313	0.288356	6.25313	4.02301e-10	7.22591e-09
Iba_chr03bCG14520	233.997	1.56611	0.264669	5.91724	3.27386e-09	4.97466e-08
Iba_chr03bCG14600	7.50904	6.40549	1.75339	3.6532	0.000258993	0.00132974
Iba_chr03bCG14680	18.4103	7.69869	1.33507	5.76649	8.09397e-09	1.14304e-07
Iba_chr03bCG1470	26.7048	8.23384	1.25133	6.58009	4.70175e-11	1.0009e-09
Iba_chr03bCG14720	662.273	1.17176	0.325424	3.6007	0.000317356	0.00158956
Iba_chr03bCG14800	2885.16	1.11295	0.212246	5.24369	1.57393e-07	1.71542e-06
Iba_chr03bCG15020	1512.25	1.06084	0.226818	4.67707	2.91009e-06	2.41176e-05
Iba_chr03bCG15050	14.0474	7.30957	2.20269	3.31847	0.00090512	0.00399292
Iba_chr03bCG15170	326.65	1.25458	0.156811	8.0006	1.23817e-15	5.47078e-14
Iba_chr03bCG15330	117.532	10.3709	1.21063	8.56652	1.06655e-17	6.29059e-16
Iba_chr03bCG15730	8.24349	6.53968	1.65614	3.94874	7.85626e-05	0.000462601
Iba_chr03bCG15780	12.273	7.11473	1.44252	4.93215	8.13299e-07	7.62327e-06
Iba_chr03bCG15790	600.28	2.84367	0.328939	8.64496	5.38248e-18	3.29692e-16
Iba_chr03bCG15940	114.741	1.4607	0.229512	6.36437	1.96092e-10	3.75646e-09
Iba_chr03bCG15950	110.917	10.2912	1.23618	8.32497	8.43523e-17	4.39508e-15
Iba_chr03bCG15990	595.588	1.04318	0.187912	5.55143	2.83338e-08	3.59953e-07
Iba_chr03bCG16010	10.9611	6.95168	2.35728	2.94903	0.00318775	0.0117674
Iba_chr03bCG1610	5.78263	6.02678	1.96955	3.05998	0.00221349	0.00860853
Iba_chr03bCG16240	4889.77	1.15311	0.284703	4.05021	5.11721e-05	0.000315898
Iba_chr03bCG1640	47.4046	9.06652	1.22748	7.38628	1.50993e-13	4.90986e-12
Iba_chr03bCG16770	113.333	2.54084	0.325151	7.81432	5.52621e-15	2.22546e-13
Iba_chr03bCG16910	1388.05	2.49514	0.822909	3.0321	0.00242859	0.00932655
Iba_chr03bCG16920	819.767	1.86135	0.327754	5.67912	1.35391e-08	1.83388e-07
Iba_chr03bCG16930	671.344	2.95472	0.166475	17.7488	1.76187e-70	2.37286e-67
Iba_chr03bCG16970	156.25	1.13319	0.252397	4.48972	7.13174e-06	5.40409e-05
Iba_chr03bCG17190	76.1198	2.53663	0.541001	4.68878	2.74843e-06	2.29156e-05
Iba_chr03bCG17620	314.517	1.10367	0.26703	4.13312	3.57868e-05	0.000229254
Iba_chr03bCG17630	180.914	1.6467	0.463238	3.55475	0.000378336	0.00185474
Iba_chr03bCG17880	992.219	1.26907	0.295048	4.30122	1.69861e-05	0.00011779
Iba_chr03bCG17920	515.595	1.02223	0.275964	3.70419	0.000212066	0.00111389
Iba_chr03bCG17990	92.6901	1.001	0.227432	4.4013	1.07606e-05	7.80536e-05
Iba_chr03bCG18670	1661.69	1.69645	0.228149	7.43569	1.0402e-13	3.48798e-12
Iba_chr03bCG18790	495.394	1.75386	0.278511	6.29728	3.02918e-10	5.5654e-09
Iba_chr03bCG18860	175.948	1.28963	0.243798	5.28972	1.22501e-07	1.36607e-06
Iba_chr03bCG18970	490.276	1.34541	0.181478	7.41362	1.22902e-13	4.06601e-12
Iba_chr03bCG19230	33.7364	1.09786	0.365561	3.00323	0.00267128	0.0101079
Iba_chr03bCG19240	80.6822	1.40259	0.434652	3.22693	0.00125126	0.00527306
Iba_chr03bCG19340	13.9892	7.30073	1.41385	5.16371	2.42109e-07	2.54314e-06
Iba_chr03bCG2000	1754.09	1.92202	0.615415	3.12312	0.00178943	0.00716784
Iba_chr03bCG2260	748.689	1.09087	0.128124	8.5142	1.67739e-17	9.6157e-16
Iba_chr03bCG2770	52.9968	9.22643	1.20824	7.63626	2.23628e-14	8.27298e-13
Iba_chr03bCG3550	151.988	1.60942	0.367665	4.37742	1.20094e-05	8.61714e-05
Iba_chr03bCG3660	53.3606	1.8112	0.375316	4.82581	1.39437e-06	1.24002e-05
Iba_chr03bCG3730	3802.7	1.88374	0.523274	3.59991	0.000318323	0.00159418
Iba_chr03bCG3850	808.276	2.842	0.250261	11.3561	6.91306e-30	1.29493e-27
Iba_chr03bCG3890	172.36	1.38378	0.176392	7.84489	4.33332e-15	1.76241e-13
Iba_chr03bCG3900	138.176	1.55208	0.251736	6.1655	7.02617e-10	1.21009e-08
Iba_chr03bCG4000	957.985	1.19898	0.330659	3.62602	0.000287828	0.00145779
Iba_chr03bCG4270	435.518	2.03141	0.276871	7.33704	2.18368e-13	6.95195e-12
Iba_chr03bCG4360	73.622	1.73713	0.259649	6.69031	2.22705e-11	5.04576e-10
Iba_chr03bCG4380	25.4161	4.09317	1.02329	4.00001	6.33402e-05	0.000382775
Iba_chr03bCG4390	3979.26	1.67606	0.54492	3.0758	0.00209942	0.00822572
Iba_chr03bCG4430	545.787	2.3744	0.210346	11.2881	1.50304e-29	2.71508e-27
Iba_chr03bCG4530	910.732	1.45268	0.304246	4.77467	1.8e-06	1.56158e-05
Iba_chr03bCG4680	297.074	1.92019	0.263157	7.29672	2.94877e-13	9.22716e-12
Iba_chr03bCG4710	13.1819	7.21713	2.24584	3.21355	0.00131105	0.00549045
Iba_chr03bCG4940	12.0898	7.09047	2.32867	3.04486	0.00232786	0.00899199
Iba_chr03bCG5000	468.854	1.06625	0.197715	5.39285	6.93481e-08	8.12693e-07
Iba_chr03bCG5300	88.3943	1.33509	0.344237	3.87839	0.000105151	0.000600065
Iba_chr03bCG5960	376.616	1.03471	0.236434	4.37633	1.20696e-05	8.65629e-05
Iba_chr03bCG6020	83.8297	2.80105	0.315716	8.87206	7.18082e-19	4.89436e-17
Iba_chr03bCG6410	56.9372	1.99746	0.302184	6.61008	3.84125e-11	8.31862e-10
Iba_chr03bCG6530	24.0174	1.21879	0.457542	2.66378	0.00772689	0.0249911
Iba_chr03bCG7150	74.8385	1.2084	0.290679	4.15715	3.22247e-05	0.000208869
Iba_chr03bCG7320	60.1051	1.01229	0.268441	3.77101	0.000162591	0.000880772
Iba_chr03bCG7550	332.106	1.09514	0.147	7.44993	9.33931e-14	3.1475e-12
Iba_chr03bCG7910	82.5909	1.52546	0.387717	3.93447	8.33798e-05	0.000487969
Iba_chr03bCG8060	143.698	1.88385	0.39856	4.72663	2.28274e-06	1.93741e-05
Iba_chr03bCG8070	180.871	1.53162	0.225638	6.78795	1.1374e-11	2.71394e-10
Iba_chr03bCG8720	74.7701	1.40511	0.346415	4.05614	4.98896e-05	0.000308662
Iba_chr03bCG8910	555.172	2.75477	0.321329	8.57308	1.00757e-17	5.97222e-16
Iba_chr03bCG8970	356.346	2.57752	0.622425	4.1411	3.45651e-05	0.000222412
Iba_chr03bCG9270	444.093	1.75792	0.375434	4.68236	2.83597e-06	2.35713e-05
Iba_chr03bCG9290	9.27657	6.71071	2.47834	2.70774	0.00677431	0.0223623
Iba_chr03bCG9310	88.0482	1.14243	0.435793	2.6215	0.00875426	0.0277191
Iba_chr03bCG9620	2994.12	1.32163	0.179638	7.35718	1.87835e-13	6.03226e-12
Iba_chr03bCG9800	664.991	1.23351	0.221129	5.57826	2.42941e-08	3.12286e-07
Iba_chr03cCG0120	835.295	1.05269	0.0925907	11.3693	5.9456e-30	1.12161e-27
Iba_chr03cCG0370	951.159	2.28806	0.268372	8.52572	1.51867e-17	8.74354e-16
Iba_chr03cCG0420	547.737	2.72686	0.558229	4.88484	1.03515e-06	9.47897e-06
Iba_chr03cCG0560	33.9867	1.38642	0.439683	3.15324	0.00161471	0.00657098
Iba_chr03cCG0700	1615.37	1.41876	0.303859	4.66913	3.02479e-06	2.49787e-05
Iba_chr03cCG0750	104.348	1.30779	0.393953	3.31967	0.000901255	0.00397818
Iba_chr03cCG0870	420.726	1.16523	0.246306	4.73081	2.23621e-06	1.90141e-05
Iba_chr03cCG0940	2691.29	1.33399	0.303073	4.40156	1.07475e-05	7.79733e-05
Iba_chr03cCG10500	248.502	1.30656	0.373767	3.49566	0.000472892	0.00225825
Iba_chr03cCG10590	189.353	1.48152	0.212789	6.96237	3.34603e-12	8.80544e-11
Iba_chr03cCG10730	837.291	1.35828	0.191941	7.07653	1.47814e-12	4.12453e-11
Iba_chr03cCG1090	162.429	1.03594	0.191986	5.39591	6.8176e-08	8.00359e-07
Iba_chr03cCG11220	11.745	7.05139	2.31218	3.04967	0.00229091	0.00887049
Iba_chr03cCG11390	57.6455	1.15118	0.308984	3.72569	0.000194779	0.00103175
Iba_chr03cCG11560	61.6103	1.26544	0.311876	4.05751	4.95978e-05	0.000306999
Iba_chr03cCG11640	6.33346	6.15772	1.88224	3.27149	0.00106984	0.00461434
Iba_chr03cCG11800	2220.61	1.0092	0.346017	2.91663	0.00353838	0.0128862
Iba_chr03cCG11880	22.9858	2.24053	0.504169	4.44401	8.8299e-06	6.53587e-05
Iba_chr03cCG11900	502.233	1.95538	0.237126	8.24618	1.63541e-16	8.15373e-15
Iba_chr03cCG12070	76.5698	9.75505	1.22271	7.97819	1.4849e-15	6.48554e-14
Iba_chr03cCG12090	2049.71	1.20007	0.258495	4.64255	3.44131e-06	2.80826e-05
Iba_chr03cCG12100	2206	1.60364	0.347601	4.61345	3.96032e-06	3.18069e-05
Iba_chr03cCG12110	781.461	1.71853	0.120712	14.2366	5.43035e-46	2.76908e-43
Iba_chr03cCG12310	640.088	2.66051	0.336115	7.91547	2.46313e-15	1.04042e-13
Iba_chr03cCG12340	280.397	2.37873	0.231919	10.2567	1.10392e-24	1.36415e-22
Iba_chr03cCG12350	6.36203	6.16583	1.86773	3.30125	0.000962558	0.00421034
Iba_chr03cCG12590	164.422	1.89728	0.335379	5.65711	1.53942e-08	2.05971e-07
Iba_chr03cCG13000	612.207	1.39399	0.292746	4.76178	1.91889e-06	1.65501e-05
Iba_chr03cCG13140	1843.99	1.22404	0.128596	9.51843	1.75807e-21	1.61949e-19
Iba_chr03cCG13200	69.7484	1.30677	0.349094	3.74332	0.000181606	0.000970667
Iba_chr03cCG13390	1580.68	2.14472	0.525667	4.08	4.50366e-05	0.000281965
Iba_chr03cCG1340	119.778	1.11565	0.21323	5.23216	1.67536e-07	1.81575e-06
Iba_chr03cCG13400	233.412	1.39519	0.343202	4.06521	4.7989e-05	0.000298202
Iba_chr03cCG13660	46.76	1.94312	0.705926	2.75259	0.00591266	0.0199273
Iba_chr03cCG14060	292.444	1.35568	0.256558	5.28409	1.26328e-07	1.40535e-06
Iba_chr03cCG14310	1003.21	1.04896	0.227007	4.62084	3.82195e-06	3.07851e-05
Iba_chr03cCG1730	797.214	1.86773	0.366952	5.08985	3.58345e-07	3.62695e-06
Iba_chr03cCG1870	16.4081	7.53216	1.34752	5.58966	2.27512e-08	2.94338e-07
Iba_chr03cCG1890	216.161	3.18561	0.367551	8.66711	4.4322e-18	2.73531e-16
Iba_chr03cCG1920	106.092	1.5294	0.192335	7.95175	1.83901e-15	7.91517e-14
Iba_chr03cCG1940	47.8924	1.41571	0.357484	3.96021	7.48853e-05	0.000443872
Iba_chr03cCG2030	706.718	1.19936	0.321825	3.72675	0.000193961	0.00102834
Iba_chr03cCG2150	1156.81	2.03192	0.258066	7.87365	3.4445e-15	1.42268e-13
Iba_chr03cCG2160	1384.92	1.05965	0.164205	6.45321	1.09502e-10	2.18298e-09
Iba_chr03cCG2330	86.979	1.48737	0.409122	3.63552	0.000277418	0.00141111
Iba_chr03cCG2370	5010.35	1.44878	0.366665	3.95124	7.77479e-05	0.000458413
Iba_chr03cCG2410	285.483	2.05604	0.233285	8.81341	1.21397e-18	8.04247e-17
Iba_chr03cCG2570	1304.04	1.31058	0.351819	3.72516	0.000195191	0.00103367
Iba_chr03cCG2720	41.8699	8.88683	1.22935	7.22888	4.86988e-13	1.47031e-11
Iba_chr03cCG3110	48.1553	1.83493	0.334255	5.48962	4.028e-08	4.97116e-07
Iba_chr03cCG3150	2017.9	1.11995	0.212894	5.26063	1.43566e-07	1.5786e-06
Iba_chr03cCG3420	456.78	1.00047	0.312798	3.19845	0.00138168	0.0057408
Iba_chr03cCG3440	37.6222	2.58234	0.551194	4.685	2.79964e-06	2.33021e-05
Iba_chr03cCG4560	113.607	1.00116	0.183426	5.45812	4.81216e-08	5.83403e-07
Iba_chr03cCG4680	7.26676	6.35898	1.76261	3.6077	0.000308926	0.00155208
Iba_chr03cCG4710	16.9003	7.57493	1.33681	5.66641	1.4582e-08	1.96094e-07
Iba_chr03cCG4950	428.006	1.15792	0.230424	5.02517	5.02977e-07	4.9377e-06
Iba_chr03cCG5100	229.82	3.72433	0.208633	17.8511	2.83394e-71	3.91584e-68
Iba_chr03cCG5160	387.438	1.03228	0.271314	3.80473	0.000141956	0.000782327
Iba_chr03cCG5360	79.5176	2.03272	0.263709	7.7082	1.27609e-14	4.89969e-13
Iba_chr03cCG5650	268.445	3.26019	0.395425	8.24479	1.65452e-16	8.24516e-15
Iba_chr03cCG6000	406.586	3.22033	0.599478	5.37188	7.79181e-08	9.03857e-07
Iba_chr03cCG6230	56.3344	1.02057	0.322423	3.1653	0.00154921	0.00634034
Iba_chr03cCG6240	13.721	7.27499	1.39268	5.22372	1.7536e-07	1.89398e-06
Iba_chr03cCG6430	927.384	3.56164	0.126511	28.1527	2.2194e-174	4.7227e-170
Iba_chr03cCG6620	625.322	1.06706	0.197966	5.39014	7.04026e-08	8.24043e-07
Iba_chr03cCG6850	35.3105	1.08879	0.405287	2.68646	0.00722139	0.0236067
Iba_chr03cCG7930	148.655	1.34578	0.334812	4.01952	5.83174e-05	0.000355328
Iba_chr03cCG7940	85.793	2.21074	0.25577	8.64347	5.45314e-18	3.33636e-16
Iba_chr03cCG8390	465.359	1.58132	0.246489	6.41536	1.40487e-10	2.75373e-09
Iba_chr03cCG8900	77.9801	2.47972	0.330138	7.51117	5.86021e-14	2.03162e-12
Iba_chr03cCG8950	16.7773	2.46568	0.672188	3.66814	0.000244323	0.00126361
Iba_chr03cCG9030	93.8301	1.24712	0.290875	4.28747	1.80718e-05	0.000124532
Iba_chr03cCG9240	911.026	2.43102	0.255479	9.51555	1.80758e-21	1.66222e-19
Iba_chr03cCG9540	485.951	1.22935	0.297102	4.1378	3.50658e-05	0.000225265
Iba_chr03cCG9600	456.177	2.12781	0.58805	3.61842	0.000296408	0.00149562
Iba_chr03cCG9630	73.0743	1.03514	0.251311	4.11895	3.80596e-05	0.000242275
Iba_chr03cCG9770	63.4272	2.9501	0.398578	7.40157	1.34584e-13	4.4277e-12
Iba_chr03cCG9940	1876.19	1.3328	0.162025	8.22594	1.93659e-16	9.58352e-15
Iba_chr03dCG0110	711.462	1.1531	0.137796	8.36812	5.85444e-17	3.11756e-15
Iba_chr03dCG0390	339.111	2.33837	0.229064	10.2083	1.81947e-24	2.21746e-22
Iba_chr03dCG0490	21.0422	7.89241	1.28862	6.12468	9.08659e-10	1.53381e-08
Iba_chr03dCG10070	102.308	2.40823	0.458407	5.25348	1.49248e-07	1.63368e-06
Iba_chr03dCG10080	344.121	1.01043	0.316407	3.19347	0.00140574	0.00582871
Iba_chr03dCG1050	96.2175	1.10823	0.23359	4.74433	2.09198e-06	1.79056e-05
Iba_chr03dCG10690	196.572	1.45699	0.312041	4.66924	3.02319e-06	2.49674e-05
Iba_chr03dCG10800	594.601	1.3817	0.25802	5.35499	8.55595e-08	9.83703e-07
Iba_chr03dCG11060	299.749	1.19893	0.306942	3.90605	9.38174e-05	0.000542253
Iba_chr03dCG11170	68.3909	2.63717	0.34655	7.60977	2.74594e-14	1.00088e-12
Iba_chr03dCG11220	8.10445	6.51788	1.73676	3.75291	0.000174796	0.000938182
Iba_chr03dCG11270	36.3022	1.15875	0.378839	3.05869	0.00222306	0.00864142
Iba_chr03dCG11280	51.5145	1.4959	0.432923	3.45535	0.000549586	0.00258082
Iba_chr03dCG11430	622.774	1.01142	0.102286	9.88816	4.68582e-23	5.07174e-21
Iba_chr03dCG11700	69.9298	9.62121	1.21248	7.93518	2.10186e-15	8.9631e-14
Iba_chr03dCG11730	55.4264	9.28927	1.21411	7.65109	1.99285e-14	7.42927e-13
Iba_chr03dCG11860	35.1685	8.63386	1.39748	6.17814	6.48615e-10	1.12284e-08
Iba_chr03dCG12180	6988.15	1.05755	0.286768	3.68783	0.000226171	0.00117959
Iba_chr03dCG12540	490.304	1.70257	0.374342	4.54817	5.41144e-06	4.21899e-05
Iba_chr03dCG12740	86.0011	1.76184	0.383299	4.59651	4.29628e-06	3.42659e-05
Iba_chr03dCG12920	186.849	1.32897	0.192326	6.90997	4.84766e-12	1.24133e-10
Iba_chr03dCG1600	4509.43	1.91325	0.35184	5.43785	5.39286e-08	6.46219e-07
Iba_chr03dCG1810	45.6595	2.44157	0.806606	3.02697	0.0024702	0.00946277
Iba_chr03dCG1830	9.16	6.69235	2.48922	2.68853	0.00717675	0.0234772
Iba_chr03dCG1840	112.683	1.99175	0.308128	6.46404	1.01943e-10	2.04455e-09
Iba_chr03dCG2080	36.6301	1.68369	0.563262	2.98917	0.00279733	0.0105205
Iba_chr03dCG2090	791.975	1.07938	0.216366	4.98868	6.07924e-07	5.85133e-06
Iba_chr03dCG2390	38.2149	2.60807	0.542031	4.81166	1.4968e-06	1.32348e-05
Iba_chr03dCG3150	50.1367	9.14465	1.20611	7.58196	3.40375e-14	1.22222e-12
Iba_chr03dCG3300	282.392	1.13529	0.157281	7.21819	5.26836e-13	1.5803e-11
Iba_chr03dCG3390	1059.26	2.09924	0.207923	10.0962	5.74165e-24	6.78765e-22
Iba_chr03dCG3420	5454.13	1.46467	0.370182	3.95661	7.602e-05	0.000449871
Iba_chr03dCG3430	30.954	4.0044	1.07186	3.73595	0.000187008	0.000996292
Iba_chr03dCG3620	2631.06	1.79384	0.233032	7.69782	1.38406e-14	5.28945e-13
Iba_chr03dCG3720	1992.22	1.12541	0.18727	6.00954	1.86053e-09	2.96115e-08
Iba_chr03dCG3730	1060.03	1.90683	0.219701	8.67922	3.98506e-18	2.47516e-16
Iba_chr03dCG3880	164.629	1.40321	0.370539	3.78694	0.000152513	0.000833296
Iba_chr03dCG3910	121.523	1.69747	0.223792	7.58504	3.32389e-14	1.19597e-12
Iba_chr03dCG4010	203.601	1.50718	0.208274	7.23651	4.60387e-13	1.39673e-11
Iba_chr03dCG4020	178.728	1.37465	0.199403	6.89386	5.43003e-12	1.37752e-10
Iba_chr03dCG4040	805.574	2.96168	0.282711	10.476	1.1133e-25	1.50241e-23
Iba_chr03dCG4930	132.246	1.32026	0.228278	5.78358	7.31288e-09	1.0413e-07
Iba_chr03dCG5040	1082.26	1.10696	0.250723	4.41508	1.00973e-05	7.37146e-05
Iba_chr03dCG5120	26.4724	1.31716	0.501554	2.62616	0.00863546	0.0274001
Iba_chr03dCG5180	106.427	2.92118	0.349337	8.36207	6.16251e-17	3.27179e-15
Iba_chr03dCG5210	3555.8	1.43138	0.550293	2.60113	0.00929176	0.0291238
Iba_chr03dCG5490	15.1663	7.41683	1.44303	5.13977	2.75073e-07	2.85863e-06
Iba_chr03dCG5660	34.7558	1.3166	0.382598	3.44121	0.000579109	0.00270324
Iba_chr03dCG5910	344.078	1.05634	0.397658	2.65641	0.00789777	0.0254572
Iba_chr03dCG5980	6733.97	1.31059	0.15291	8.57097	1.02618e-17	6.07913e-16
Iba_chr03dCG6060	85.6065	2.06947	0.359687	5.75353	8.7399e-09	1.22612e-07
Iba_chr03dCG6160	464.416	2.08868	0.156157	13.3755	8.40665e-41	3.16189e-38
Iba_chr03dCG6370	47.8888	9.07766	1.20958	7.50483	6.15076e-14	2.12542e-12
Iba_chr03dCG6780	287.243	1.25074	0.241489	5.17929	2.22736e-07	2.35545e-06
Iba_chr03dCG6820	160.926	2.00235	0.435722	4.59547	4.31785e-06	3.44245e-05
Iba_chr03dCG7320	699.495	1.33748	0.187401	7.13701	9.53802e-13	2.75239e-11
Iba_chr03dCG7490	1367.19	1.22337	0.162086	7.54767	4.43113e-14	1.56786e-12
Iba_chr03dCG7840	66.4572	2.21887	0.282506	7.85422	4.02254e-15	1.64691e-13
Iba_chr03dCG7850	135.667	1.46311	0.342811	4.26798	1.97248e-05	0.00013471
Iba_chr03dCG7980	62.2437	1.8264	0.4108	4.44596	8.74983e-06	6.48427e-05
Iba_chr03dCG8000	135.066	1.50697	0.203883	7.39136	1.45338e-13	4.74192e-12
Iba_chr03dCG8480	50.8055	2.72502	0.632174	4.31055	1.62852e-05	0.000113433
Iba_chr03dCG8650	35.2999	2.25387	0.874339	2.5778	0.00994324	0.0308306
Iba_chr03dCG8810	277.11	2.71621	0.254082	10.6903	1.13023e-26	1.67949e-24
Iba_chr03dCG9110	1992.26	1.31979	0.226275	5.8327	5.45364e-09	7.94422e-08
Iba_chr03dCG9200	71.1033	1.57758	0.562955	2.80231	0.00507376	0.0174956
Iba_chr03dCG9210	208.972	1.2465	0.375696	3.31784	0.000907178	0.00400017
Iba_chr03dCG9960	102.301	1.27879	0.258183	4.95301	7.30735e-07	6.91517e-06
Iba_chr03eCG0010	237.563	1.41048	0.298881	4.71922	2.36745e-06	2.00244e-05
Iba_chr03eCG0020	248.474	1.38638	0.297529	4.65966	3.16731e-06	2.60322e-05
Iba_chr03eCG0430	46.5347	1.05561	0.347768	3.03539	0.00240229	0.00923789
Iba_chr03eCG0820	2201.06	1.32498	0.169281	7.82706	4.99422e-15	2.02117e-13
Iba_chr03eCG10320	1069.96	1.06481	0.276027	3.85765	0.000114481	0.000646516
Iba_chr03eCG11200	869.895	1.49842	0.255881	5.85591	4.74395e-09	6.99373e-08
Iba_chr03eCG11260	79.722	1.29996	0.316707	4.10463	4.0497e-05	0.000256212
Iba_chr03eCG11310	600.979	1.7409	0.262749	6.6257	3.45617e-11	7.55853e-10
Iba_chr03eCG11500	31.1305	3.84949	1.12679	3.41633	0.000634703	0.00292819
Iba_chr03eCG11550	742.523	2.09604	0.184629	11.3527	7.18719e-30	1.34156e-27
Iba_chr03eCG11650	1172.63	1.19256	0.274159	4.34988	1.36212e-05	9.65455e-05
Iba_chr03eCG11750	33.8319	1.83728	0.440786	4.16818	3.07042e-05	0.000200172
Iba_chr03eCG11790	160.982	2.59387	0.278831	9.30266	1.36978e-20	1.15758e-18
Iba_chr03eCG11830	25.8	4.03674	1.05906	3.81161	0.000138065	0.000763451
Iba_chr03eCG11900	40.717	1.35927	0.397297	3.4213	0.000623228	0.00288187
Iba_chr03eCG11920	87.7635	1.26255	0.410036	3.07912	0.00207612	0.00814788
Iba_chr03eCG12130	99.089	5.17987	2.00731	2.58051	0.00986555	0.0306263
Iba_chr03eCG1340	44.286	2.67989	0.828429	3.2349	0.00121685	0.00514947
Iba_chr03eCG1370	23.276	4.09302	1.04488	3.91722	8.95778e-05	0.000520246
Iba_chr03eCG1480	79.9287	1.54713	0.289617	5.342	9.19257e-08	1.04975e-06
Iba_chr03eCG1590	60.7561	1.23712	0.336156	3.68019	0.000233057	0.00121171
Iba_chr03eCG1680	238.628	1.44708	0.432138	3.34865	0.000812065	0.00362768
Iba_chr03eCG1710	41.308	2.88419	0.806935	3.57425	0.000351234	0.00173789
Iba_chr03eCG2030	58.7333	1.59446	0.30777	5.18068	2.21073e-07	2.33903e-06
Iba_chr03eCG2180	196.61	6.59678	1.84619	3.57318	0.000352669	0.0017441
Iba_chr03eCG2290	155.747	1.50734	0.18116	8.32049	8.75996e-17	4.54868e-15
Iba_chr03eCG2430	43.8659	1.74129	0.348788	4.99239	5.96354e-07	5.75249e-06
Iba_chr03eCG2480	965.581	1.49282	0.352393	4.23623	2.27305e-05	0.000152949
Iba_chr03eCG2500	97.3417	2.77302	0.312552	8.87219	7.17195e-19	4.89145e-17
Iba_chr03eCG2590	228.27	1.0512	0.24745	4.24815	2.15545e-05	0.000145802
Iba_chr03eCG2670	923.467	1.02658	0.345776	2.96891	0.00298857	0.0111417
Iba_chr03eCG2780	792.648	1.53923	0.208051	7.39832	1.37913e-13	4.52604e-12
Iba_chr03eCG2890	137.43	1.26179	0.195581	6.45151	1.10738e-10	2.20638e-09
Iba_chr03eCG2910	393.704	4.61165	1.50468	3.06487	0.00217765	0.00848757
Iba_chr03eCG2940	1131.44	1.51448	0.290522	5.21296	1.85847e-07	2.00014e-06
Iba_chr03eCG2950	2560.22	1.55812	0.497727	3.13047	0.00174528	0.00702045
Iba_chr03eCG2960	979.873	1.6185	0.111031	14.577	3.93694e-48	2.2046e-45
Iba_chr03eCG3030	692.397	2.30152	0.169384	13.5876	4.74605e-42	1.92e-39
Iba_chr03eCG3150	782.563	2.01408	0.351973	5.72227	1.0511e-08	1.45502e-07
Iba_chr03eCG3160	241	1.25258	0.209524	5.97822	2.2559e-09	3.5401e-08
Iba_chr03eCG3180	100.209	1.91044	0.248448	7.68949	1.47718e-14	5.62513e-13
Iba_chr03eCG3420	81.4655	1.60673	0.285432	5.62912	1.81129e-08	2.38744e-07
Iba_chr03eCG3630	175.14	3.04655	0.344529	8.84267	9.34568e-19	6.26555e-17
Iba_chr03eCG3640	327.775	2.61493	0.353445	7.3984	1.37831e-13	4.52475e-12
Iba_chr03eCG3730	45.5491	1.73682	0.40901	4.2464	2.1723e-05	0.000146858
Iba_chr03eCG3900	38.2645	1.14992	0.337472	3.40745	0.000655731	0.00301149
Iba_chr03eCG4200	72.1757	1.16648	0.318618	3.66107	0.000251162	0.00129445
Iba_chr03eCG4550	65.2864	1.41684	0.282495	5.01546	5.29079e-07	5.16629e-06
Iba_chr03eCG4610	269.538	1.65741	0.343358	4.82707	1.38556e-06	1.2331e-05
Iba_chr03eCG4620	699.757	1.60965	0.274758	5.85842	4.67293e-09	6.89858e-08
Iba_chr03eCG4630	167.878	1.43587	0.307691	4.66659	3.06239e-06	2.5252e-05
Iba_chr03eCG4790	118.896	1.15525	0.251772	4.58849	4.46471e-06	3.54571e-05
Iba_chr03eCG4800	313.947	2.08946	0.238988	8.74294	2.27125e-18	1.45837e-16
Iba_chr03eCG4850	11.9942	7.08207	2.3142	3.06027	0.00221136	0.00860225
Iba_chr03eCG4870	284.103	1.23781	0.208711	5.93073	3.01599e-09	4.62043e-08
Iba_chr03eCG5130	155.195	1.49183	0.251251	5.9376	2.8923e-09	4.44759e-08
Iba_chr03eCG5240	455.223	2.14594	0.17622	12.1776	4.09002e-34	1.05111e-31
Iba_chr03eCG5260	384.033	1.61455	0.258112	6.25524	3.96917e-10	7.13833e-09
Iba_chr03eCG5370	1243.44	1.16137	0.336874	3.44747	0.000565856	0.00264916
Iba_chr03eCG5460	146.693	1.00737	0.269102	3.74344	0.000181516	0.000970351
Iba_chr03eCG5600	68.2299	1.02449	0.347284	2.94999	0.00317779	0.0117344
Iba_chr03eCG5660	468.754	1.13816	0.180661	6.29999	2.97656e-10	5.47913e-09
Iba_chr03eCG5810	7.71436	6.44235	1.71882	3.74813	0.000178161	0.000954271
Iba_chr03eCG5840	9.76036	6.78408	2.4392	2.78127	0.00541467	0.0184908
Iba_chr03eCG5940	52.4749	9.20824	1.2064	7.6328	2.29703e-14	8.47121e-13
Iba_chr03eCG6360	649.973	1.13234	0.263301	4.30055	1.70376e-05	0.000118078
Iba_chr03eCG6400	9.34361	6.72094	2.47415	2.71646	0.00659836	0.0218758
Iba_chr03eCG6560	423.277	1.52489	0.278441	5.47651	4.33787e-08	5.31658e-07
Iba_chr03eCG6600	913.554	1.00413	0.135389	7.41666	1.20108e-13	3.97728e-12
Iba_chr03eCG6790	46.5966	1.29514	0.299363	4.32632	1.51625e-05	0.000106357
Iba_chr03eCG7020	1505.24	2.07457	0.251033	8.26414	1.40711e-16	7.08015e-15
Iba_chr03eCG7070	87.2542	1.01842	0.334764	3.04221	0.00234851	0.00905859
Iba_chr03eCG7160	40.1361	1.67428	0.436954	3.83172	0.000127253	0.000709826
Iba_chr03eCG7170	21.752	2.51992	0.874446	2.88174	0.00395491	0.014165
Iba_chr03eCG7410	16.8249	7.5691	1.33521	5.66887	1.43746e-08	1.93743e-07
Iba_chr03eCG7470	342.978	1.36287	0.154272	8.8342	1.00816e-18	6.74197e-17
Iba_chr03eCG7680	224.537	1.07064	0.211396	5.0646	4.09256e-07	4.08895e-06
Iba_chr03eCG7710	60.6585	1.0152	0.255167	3.97857	6.93322e-05	0.000414909
Iba_chr03eCG7720	319.381	1.15799	0.218975	5.28821	1.23519e-07	1.37598e-06
Iba_chr03eCG7990	74.0263	1.69428	0.329929	5.1353	2.81699e-07	2.92065e-06
Iba_chr03eCG8000	47.0287	1.04804	0.35017	2.99296	0.00276286	0.01041
Iba_chr03eCG8090	87.0792	1.33807	0.459114	2.91447	0.00356291	0.0129617
Iba_chr03eCG8100	108.628	3.46779	0.275174	12.6022	2.05399e-36	6.15594e-34
Iba_chr03eCG8160	1374.79	1.53868	0.16961	9.07184	1.17026e-19	8.84936e-18
Iba_chr03eCG8500	33.9281	1.07954	0.377131	2.8625	0.00420317	0.0149281
Iba_chr03eCG8540	40.3914	1.10886	0.388254	2.85602	0.00428992	0.015188
Iba_chr03eCG8690	252.031	2.07589	0.200717	10.3424	4.53075e-25	5.7662e-23
Iba_chr03eCG8720	450.512	1.36304	0.376856	3.61687	0.000298183	0.00150322
Iba_chr03eCG8780	54.8424	1.13415	0.358567	3.16301	0.00156146	0.00638222
Iba_chr03eCG9030	87.4145	1.9214	0.351661	5.46378	4.66094e-08	5.66943e-07
Iba_chr03eCG9180	8671.62	1.06252	0.282404	3.76243	0.000168268	0.000907863
Iba_chr03eCG9480	90.2609	1.05581	0.251557	4.19709	2.70369e-05	0.00017855
Iba_chr03eCG9570	3391.76	2.6624	0.280979	9.47544	2.65638e-21	2.39515e-19
Iba_chr03eCG9700	351.299	2.01568	0.326789	6.16815	6.90928e-10	1.1928e-08
Iba_chr03eCG9710	132.481	2.96967	0.362613	8.18963	2.62035e-16	1.27245e-14
Iba_chr03eCG9760	121.621	1.20824	0.283273	4.26528	1.99655e-05	0.000136135
Iba_chr03eCG9950	77.5354	2.6804	0.404743	6.62248	3.53221e-11	7.70899e-10
Iba_chr03fCG0190	563.186	1.15504	0.117818	9.80364	1.08603e-22	1.12731e-20
Iba_chr03fCG0420	994.765	2.07372	0.236191	8.77984	1.63712e-18	1.06992e-16
Iba_chr03fCG0470	120.178	2.75669	0.382001	7.21645	5.33605e-13	1.59835e-11
Iba_chr03fCG0580	353.578	1.1428	0.257753	4.43371	9.2625e-06	6.82853e-05
Iba_chr03fCG0740	333.651	1.37899	0.390393	3.53232	0.000411936	0.00200001
Iba_chr03fCG1690	1611.11	1.81504	0.539032	3.36723	0.000759281	0.00342276
Iba_chr03fCG1790	1072.28	2.9008	0.281252	10.3139	6.09713e-25	7.68614e-23
Iba_chr03fCG1830	1045.52	1.38861	0.150458	9.22923	2.72584e-20	2.22919e-18
Iba_chr03fCG1930	462.06	1.14158	0.357472	3.19349	0.00140565	0.00582857
Iba_chr03fCG1940	40.1717	1.179	0.386144	3.05326	0.00226366	0.00877745
Iba_chr03fCG2140	186.323	1.5227	0.208851	7.29082	3.08081e-13	9.61248e-12
Iba_chr03fCG2840	317.669	1.43009	0.215623	6.63235	3.30388e-11	7.25082e-10
Iba_chr03fCG3000	83.4588	1.37316	0.384411	3.57211	0.000354111	0.00175009
Iba_chr03fCG3610	831.147	3.26625	1.0034	3.25518	0.0011332	0.00484909
Iba_chr03fCG3620	1695.7	2.02311	0.286871	7.05234	1.75935e-12	4.84316e-11
Iba_chr03fCG3630	668.274	2.55028	0.168707	15.1167	1.25736e-51	8.25791e-49
Iba_chr03fCG3680	123.309	1.14693	0.260597	4.40116	1.07674e-05	7.80969e-05
Iba_chr03fCG3900	255.504	2.61044	0.647753	4.03	5.57767e-05	0.000341314
Iba_chr03fCG4260	333.621	1.18206	0.27581	4.28578	1.821e-05	0.000125362
Iba_chr03fCG4550	360.85	1.03071	0.247686	4.16135	3.16377e-05	0.000205565
Iba_chr03fCG4790	36.0351	1.79106	0.649902	2.75589	0.00585323	0.0197595
Iba_chr03fCG5400	193.09	1.49278	0.303671	4.91578	8.84275e-07	8.22766e-06
Iba_chr03fCG5510	93.7867	1.26175	0.291836	4.32348	1.53588e-05	0.000107586
Iba_chr03fCG5650	12.345	7.12109	1.45547	4.89264	9.94899e-07	9.15052e-06
Iba_chr03fCG5690	138.407	1.6957	0.235756	7.19259	6.35726e-13	1.88094e-11
Iba_chr03fCG5760	150.128	1.04752	0.311387	3.36404	0.000768094	0.00345811
Iba_chr04aCG0070	79.6417	3.23606	0.478569	6.76195	1.3615e-11	3.19847e-10
Iba_chr04aCG0200	159.864	1.7212	0.220839	7.79391	6.49673e-15	2.59567e-13
Iba_chr04aCG0240	90.9803	1.47148	0.513588	2.8651	0.00416883	0.0148282
Iba_chr04aCG0320	946.113	1.10229	0.123879	8.89811	5.68054e-19	3.92969e-17
Iba_chr04aCG0510	125.816	1.29089	0.198743	6.49525	8.28945e-11	1.68926e-09
Iba_chr04aCG0660	101.239	1.37542	0.267034	5.15074	2.59465e-07	2.70753e-06
Iba_chr04aCG0920	47.1539	9.05667	1.3453	6.73206	1.67273e-11	3.874e-10
Iba_chr04aCG10330	211.974	1.2989	0.22855	5.68321	1.32188e-08	1.7962e-07
Iba_chr04aCG1040	130.746	2.10354	0.383712	5.48208	4.20346e-08	5.16553e-07
Iba_chr04aCG10730	201.624	1.47627	0.276379	5.34145	9.22036e-08	1.05259e-06
Iba_chr04aCG10790	205.77	1.04325	0.197807	5.27405	1.33447e-07	1.47699e-06
Iba_chr04aCG10800	284.795	1.26713	0.282861	4.47969	7.47504e-06	5.63653e-05
Iba_chr04aCG10990	669.452	1.12267	0.19924	5.63476	1.75306e-08	2.31585e-07
Iba_chr04aCG11290	6889.05	1.08233	0.284582	3.80323	0.000142821	0.000786681
Iba_chr04aCG1140	1131.23	2.50323	0.231148	10.8295	2.49386e-27	3.89056e-25
Iba_chr04aCG11410	96.1735	1.42517	0.317709	4.48578	7.26486e-06	5.49792e-05
Iba_chr04aCG11550	62.0229	5.08604	1.76995	2.87356	0.00405878	0.0144912
Iba_chr04aCG11780	1191.29	1.18804	0.306526	3.87582	0.000106268	0.000605663
Iba_chr04aCG11940	1359.12	1.08635	0.296829	3.65987	0.000252346	0.00129998
Iba_chr04aCG12130	214.99	2.05177	0.460525	4.45528	8.37822e-06	6.23145e-05
Iba_chr04aCG12640	198.279	1.17061	0.205453	5.6977	1.21435e-08	1.66433e-07
Iba_chr04aCG12980	159.183	1.69659	0.278468	6.09259	1.11097e-09	1.8475e-08
Iba_chr04aCG13000	122.402	1.17753	0.243426	4.8373	1.31612e-06	1.17722e-05
Iba_chr04aCG13060	98.1186	1.45056	0.40505	3.58118	0.000342047	0.00169915
Iba_chr04aCG13720	232.883	2.01203	0.189079	10.6412	1.9159e-26	2.77993e-24
Iba_chr04aCG14410	9.77636	6.78678	2.44109	2.78022	0.0054322	0.0185417
Iba_chr04aCG14540	2435.55	1.20464	0.221033	5.45005	5.03545e-08	6.07704e-07
Iba_chr04aCG14950	59.2421	2.20612	0.390925	5.64332	1.66804e-08	2.21619e-07
Iba_chr04aCG15150	204.403	2.25262	0.447435	5.03451	4.79063e-07	4.72385e-06
Iba_chr04aCG15370	107.603	1.76042	0.247685	7.10751	1.18151e-12	3.34865e-11
Iba_chr04aCG15400	551.794	1.57348	0.369583	4.25745	2.06769e-05	0.000140589
Iba_chr04aCG15890	88.4969	1.34914	0.373449	3.61264	0.000303095	0.00152581
Iba_chr04aCG16220	94.6628	1.74326	0.461659	3.77608	0.000159313	0.000865695
Iba_chr04aCG16610	55.6052	2.04283	0.430525	4.74498	2.08527e-06	1.78519e-05
Iba_chr04aCG16870	232.122	1.7923	0.452169	3.96379	7.37692e-05	0.000438257
Iba_chr04aCG17090	161.398	1.34698	0.334531	4.02647	5.66212e-05	0.000345944
Iba_chr04aCG1740	26.7298	1.271	0.456492	2.78429	0.00536451	0.0183436
Iba_chr04aCG1780	9.65256	6.76562	2.4822	2.72565	0.00641741	0.0213651
Iba_chr04aCG17920	33.3502	2.38526	0.814531	2.92839	0.00340722	0.0124666
Iba_chr04aCG1850	296.938	1.51061	0.341675	4.4212	9.81561e-06	7.18699e-05
Iba_chr04aCG19460	181.629	1.30834	0.229951	5.68964	1.27308e-08	1.7373e-07
Iba_chr04aCG1950	1165.03	1.09754	0.200676	5.46921	4.52054e-08	5.51694e-07
Iba_chr04aCG1990	189.851	1.27505	0.335337	3.80229	0.000143363	0.000789181
Iba_chr04aCG20230	1554.3	1.11578	0.109464	10.1931	2.12849e-24	2.57637e-22
Iba_chr04aCG20250	434.27	1.38578	0.228031	6.07717	1.22322e-09	2.01965e-08
Iba_chr04aCG2030	5.71978	6.01173	2.01519	2.98321	0.00285243	0.010699
Iba_chr04aCG20690	79.9713	2.0776	0.39144	5.30757	1.11093e-07	1.2488e-06
Iba_chr04aCG20840	2386.78	1.0222	0.147287	6.94021	3.91518e-12	1.01823e-10
Iba_chr04aCG20900	11.6022	7.03192	1.47194	4.77733	1.7764e-06	1.54388e-05
Iba_chr04aCG21180	8.64004	6.60695	1.62148	4.07464	4.60854e-05	0.000287678
Iba_chr04aCG21200	117.032	3.50214	1.35006	2.59407	0.0094848	0.0296328
Iba_chr04aCG21210	104.289	2.47093	0.336708	7.3385	2.16005e-13	6.88497e-12
Iba_chr04aCG21240	36.0706	3.60922	0.614547	5.87297	4.28061e-09	6.36622e-08
Iba_chr04aCG21250	39.6478	3.42958	0.719806	4.76459	1.89239e-06	1.63414e-05
Iba_chr04aCG21260	21.6888	3.7646	1.21204	3.10601	0.00189629	0.00753528
Iba_chr04aCG21270	35.8438	3.89672	0.730705	5.33282	9.66988e-08	1.09954e-06
Iba_chr04aCG21280	17.4725	3.90702	1.23587	3.16134	0.00157045	0.0064137
Iba_chr04aCG21290	217.994	2.71204	0.384173	7.05944	1.67179e-12	4.62605e-11
Iba_chr04aCG21340	37.5977	2.81645	0.864658	3.2573	0.00112477	0.00481761
Iba_chr04aCG21350	41.4175	3.16544	0.485341	6.5221	6.93307e-11	1.43317e-09
Iba_chr04aCG21360	35.3757	3.01765	0.763084	3.95454	7.66812e-05	0.000453128
Iba_chr04aCG21420	54.5204	3.21332	0.684009	4.69777	2.6302e-06	2.2021e-05
Iba_chr04aCG21430	45.2945	3.02456	0.734814	4.11608	3.85365e-05	0.000245003
Iba_chr04aCG21440	82.9979	1.83643	0.241647	7.59963	2.96978e-14	1.07583e-12
Iba_chr04aCG21450	143.458	1.68264	0.342364	4.91476	8.88893e-07	8.26846e-06
Iba_chr04aCG21470	75.4055	3.16198	0.31478	10.045	9.66072e-24	1.11603e-21
Iba_chr04aCG21480	46.1994	3.59865	0.616247	5.83962	5.23187e-09	7.64945e-08
Iba_chr04aCG21850	105.582	2.40266	0.37961	6.32927	2.46318e-10	4.61639e-09
Iba_chr04aCG21870	442.041	1.01526	0.176978	5.73664	9.65738e-09	1.34473e-07
Iba_chr04aCG22270	35.2134	4.58246	0.901874	5.08104	3.75378e-07	3.7844e-06
Iba_chr04aCG2230	9.51201	6.74554	1.5705	4.29516	1.74569e-05	0.00012067
Iba_chr04aCG22360	66.9444	1.39051	0.413094	3.3661	0.000762394	0.00343536
Iba_chr04aCG2240	1020.57	1.80812	0.559013	3.23449	0.00121859	0.00515582
Iba_chr04aCG22590	318.342	1.19466	0.418364	2.85555	0.00429624	0.0152063
Iba_chr04aCG23110	43.4907	1.02623	0.303486	3.38147	0.000720985	0.00327275
Iba_chr04aCG23160	15.6024	7.46048	1.35486	5.50647	3.66103e-08	4.5478e-07
Iba_chr04aCG23230	919.444	1.34201	0.248262	5.40564	6.45767e-08	7.61803e-07
Iba_chr04aCG23710	137.901	1.4577	0.266348	5.47291	4.42704e-08	5.41339e-07
Iba_chr04aCG23830	206.672	2.64727	0.398021	6.65109	2.90936e-11	6.44517e-10
Iba_chr04aCG23890	23.8684	8.07122	1.27036	6.35348	2.10494e-10	3.99852e-09
Iba_chr04aCG24130	49.2181	3.06549	0.780928	3.92544	8.65725e-05	0.00050471
Iba_chr04aCG2420	8.52766	6.58746	1.63518	4.02858	5.6114e-05	0.000343239
Iba_chr04aCG24470	182.423	1.02283	0.255837	3.99799	6.38837e-05	0.000385556
Iba_chr04aCG24560	219.109	1.22508	0.320435	3.82319	0.000131739	0.000732274
Iba_chr04aCG24740	895.569	1.05497	0.260936	4.04301	5.27703e-05	0.000324803
Iba_chr04aCG24780	576.184	1.1786	0.20673	5.70115	1.19001e-08	1.6337e-07
Iba_chr04aCG25430	77.3198	1.82184	0.538697	3.38194	0.000719749	0.00326784
Iba_chr04aCG25730	259.437	2.56024	0.422216	6.06381	1.32932e-09	2.18061e-08
Iba_chr04aCG2670	780.354	1.64619	0.534057	3.08242	0.00205322	0.0080688
Iba_chr04aCG2730	80.7263	9.8319	1.54658	6.3572	2.05469e-10	3.91776e-09
Iba_chr04aCG2990	110.518	2.1657	0.28375	7.63243	2.30363e-14	8.49104e-13
Iba_chr04aCG3150	8.52121	6.58838	2.55511	2.57851	0.00992265	0.0307804
Iba_chr04aCG3620	24.2105	8.09175	1.26764	6.38333	1.73279e-10	3.35265e-09
Iba_chr04aCG3750	31.8922	1.31684	0.367668	3.5816	0.000341501	0.00169668
Iba_chr04aCG4260	220.097	1.82495	0.377828	4.83011	1.36454e-06	1.21685e-05
Iba_chr04aCG4410	339.387	2.679	0.386994	6.9226	4.4344e-12	1.14183e-10
Iba_chr04aCG4420	39.742	8.81052	1.28383	6.86271	6.75648e-12	1.68234e-10
Iba_chr04aCG4510	39.7237	1.25235	0.348788	3.59058	0.000329949	0.00164574
Iba_chr04aCG4710	12.7827	7.17207	1.4617	4.90668	9.26304e-07	8.58643e-06
Iba_chr04aCG4880	6793.67	1.5679	0.200076	7.83654	4.6313e-15	1.88001e-13
Iba_chr04aCG4910	139.739	1.97094	0.233643	8.43569	3.29262e-17	1.81608e-15
Iba_chr04aCG4960	184.471	1.00764	0.19278	5.22692	1.72353e-07	1.86415e-06
Iba_chr04aCG5020	308.898	1.42841	0.344915	4.14133	3.45304e-05	0.000222243
Iba_chr04aCG5130	124.217	3.04444	0.372866	8.16498	3.21481e-16	1.53658e-14
Iba_chr04aCG5230	121.104	3.24381	0.318959	10.17	2.69889e-24	3.252e-22
Iba_chr04aCG5240	10.8526	6.93552	2.42346	2.86182	0.00421213	0.0149519
Iba_chr04aCG5380	258.472	1.8066	0.296737	6.08822	1.14171e-09	1.89536e-08
Iba_chr04aCG5500	159.262	1.10626	0.196115	5.64088	1.6918e-08	2.24272e-07
Iba_chr04aCG5510	938.929	2.17798	0.745327	2.92219	0.00347584	0.0126853
Iba_chr04aCG5690	629.365	2.58837	0.157142	16.4716	5.87077e-61	5.52767e-58
Iba_chr04aCG5810	44.6552	2.3636	0.569798	4.14814	3.35191e-05	0.000216362
Iba_chr04aCG6030	797.508	2.71022	0.212395	12.7603	2.73209e-37	8.65129e-35
Iba_chr04aCG6040	61.9816	1.64301	0.353769	4.6443	3.41233e-06	2.78611e-05
Iba_chr04aCG6920	82.9953	1.90487	0.400118	4.76078	1.92847e-06	1.6626e-05
Iba_chr04aCG7010	1021.48	1.34175	0.195897	6.84927	7.42265e-12	1.83447e-10
Iba_chr04aCG7070	796.005	1.57842	0.279894	5.63936	1.70686e-08	2.26156e-07
Iba_chr04aCG7410	196.511	1.45187	0.180045	8.06391	7.38894e-16	3.36394e-14
Iba_chr04aCG7470	705.692	2.08404	0.249787	8.34325	7.22757e-17	3.80309e-15
Iba_chr04aCG7480	8.69372	6.61646	2.54629	2.59847	0.00936393	0.0293206
Iba_chr04aCG7520	11.3439	6.99874	1.49991	4.6661	3.06976e-06	2.53088e-05
Iba_chr04aCG7620	124.518	1.54681	0.383972	4.02844	5.61485e-05	0.000343391
Iba_chr04aCG7690	6.4786	6.19264	1.85058	3.34632	0.000818929	0.00365527
Iba_chr04aCG7730	118.406	1.07111	0.210174	5.09628	3.46384e-07	3.51659e-06
Iba_chr04aCG7760	608.55	1.79703	0.350429	5.12807	2.92731e-07	3.02295e-06
Iba_chr04aCG7770	228.42	1.33152	0.217104	6.13312	8.61738e-10	1.45903e-08
Iba_chr04aCG7800	826.929	2.36331	0.225675	10.4722	1.15967e-25	1.56182e-23
Iba_chr04aCG7810	1212	1.35909	0.272595	4.98575	6.17227e-07	5.93039e-06
Iba_chr04aCG7820	14.7263	7.37719	1.40261	5.25962	1.44356e-07	1.58649e-06
Iba_chr04aCG8010	24.3525	8.10435	1.36419	5.94078	2.83664e-09	4.36958e-08
Iba_chr04aCG8120	471.942	1.03926	0.151975	6.83835	8.01087e-12	1.96479e-10
Iba_chr04aCG8200	36.1963	1.44099	0.414097	3.47983	0.000501728	0.00237951
Iba_chr04aCG8330	86.1464	1.10919	0.268903	4.12488	3.70928e-05	0.000236716
Iba_chr04aCG8420	35.6561	8.65316	1.22687	7.05305	1.75033e-12	4.82207e-11
Iba_chr04aCG8430	79.4669	1.91227	0.374593	5.10492	3.30926e-07	3.37286e-06
Iba_chr04aCG8460	2549.24	1.23873	0.298084	4.15564	3.24382e-05	0.000210073
Iba_chr04aCG9270	407.823	1.03638	0.167247	6.1967	5.76596e-10	1.00735e-08
Iba_chr04aCG9430	1529.61	1.05102	0.311357	3.37561	0.000736521	0.00333407
Iba_chr04aCG9560	125.664	1.57507	0.202216	7.78904	6.75215e-15	2.69468e-13
Iba_chr04aCG9890	126.401	1.23996	0.373155	3.3229	0.000890871	0.00393724
Iba_chr04bCG0170	262.373	2.50614	0.240863	10.4048	2.35694e-25	3.06939e-23
Iba_chr04bCG0430	93.7668	1.12103	0.291704	3.84305	0.000121513	0.000681306
Iba_chr04bCG0760	254.071	2.30185	0.33886	6.79293	1.09876e-11	2.62645e-10
Iba_chr04bCG0840	85.8531	2.61867	0.538674	4.86134	1.16597e-06	1.05641e-05
Iba_chr04bCG0980	39.5956	2.08206	0.366755	5.67698	1.37097e-08	1.85486e-07
Iba_chr04bCG10380	1176.86	2.16769	0.27054	8.01244	1.12454e-15	5.01031e-14
Iba_chr04bCG10600	174.706	2.46209	0.236603	10.406	2.32752e-25	3.03478e-23
Iba_chr04bCG1070	1205.33	1.38759	0.108089	12.8375	1.01092e-37	3.29931e-35
Iba_chr04bCG11320	51.8361	1.76271	0.3353	5.25712	1.4633e-07	1.60604e-06
Iba_chr04bCG11350	72.1924	1.07149	0.307747	3.48171	0.000498216	0.00236538
Iba_chr04bCG11420	109.491	1.13694	0.433073	2.62527	0.00865797	0.0274584
Iba_chr04bCG11480	120.711	1.21979	0.420721	2.89927	0.00374027	0.0135068
Iba_chr04bCG1180	33.777	8.57286	1.27829	6.70653	1.99311e-11	4.54866e-10
Iba_chr04bCG12000	135.019	2.01137	0.274924	7.31611	2.55262e-13	8.04707e-12
Iba_chr04bCG12500	31.2592	1.57695	0.407886	3.86616	0.000110564	0.000627293
Iba_chr04bCG1290	64.8795	1.79541	0.294076	6.10526	1.02634e-09	1.71614e-08
Iba_chr04bCG13720	126.513	2.14932	0.307547	6.98859	2.77663e-12	7.44136e-11
Iba_chr04bCG13780	456.852	1.68299	0.329806	5.10296	3.34379e-07	3.40413e-06
Iba_chr04bCG1400	242.707	1.69641	0.144442	11.7446	7.53059e-32	1.60245e-29
Iba_chr04bCG14060	62.4372	1.32342	0.324379	4.07986	4.50619e-05	0.000282074
Iba_chr04bCG1440	97.4613	1.44211	0.334343	4.31327	1.60857e-05	0.000112197
Iba_chr04bCG15200	92.3238	2.38243	0.266535	8.9385	3.94496e-19	2.77048e-17
Iba_chr04bCG15520	1467.85	1.04265	0.266205	3.91671	8.97653e-05	0.000521125
Iba_chr04bCG15930	207.154	2.14544	0.453134	4.73468	2.19404e-06	1.86884e-05
Iba_chr04bCG1660	37.2392	8.71611	1.34135	6.498	8.13951e-11	1.66125e-09
Iba_chr04bCG16600	18.0294	7.66509	1.39192	5.50686	3.65283e-08	4.53947e-07
Iba_chr04bCG16920	55.946	1.79096	0.493122	3.63188	0.000281366	0.00142873
Iba_chr04bCG16950	67.7938	1.43416	0.324218	4.42345	9.71368e-06	7.12265e-05
Iba_chr04bCG17420	972.025	1.19764	0.114681	10.4432	1.57335e-25	2.08206e-23
Iba_chr04bCG17450	481.362	1.50557	0.213569	7.04958	1.79454e-12	4.93237e-11
Iba_chr04bCG17490	50.6624	1.52184	0.377772	4.02846	5.61434e-05	0.000343379
Iba_chr04bCG17540	128.999	1.51157	0.239488	6.31169	2.76007e-10	5.12229e-09
Iba_chr04bCG1780	108.439	2.04043	0.393667	5.18314	2.18176e-07	2.31205e-06
Iba_chr04bCG18000	12.4239	7.13099	1.44025	4.95122	7.37498e-07	6.97359e-06
Iba_chr04bCG18090	2675.34	1.13978	0.16093	7.08247	1.41603e-12	3.9616e-11
Iba_chr04bCG18410	105.072	3.85175	1.30203	2.95827	0.00309371	0.0114757
Iba_chr04bCG18470	44.698	3.93797	0.596843	6.59801	4.16718e-11	8.96061e-10
Iba_chr04bCG18500	20.4533	7.84706	1.34976	5.81367	6.11162e-09	8.83945e-08
Iba_chr04bCG18530	93.6704	2.42853	0.358768	6.76909	1.29593e-11	3.05319e-10
Iba_chr04bCG18540	74.8278	4.1146	1.0867	3.78633	0.00015289	0.000835099
Iba_chr04bCG18550	55.9845	3.16887	0.398833	7.94534	1.93654e-15	8.30809e-14
Iba_chr04bCG18560	40.3353	4.70204	1.72234	2.73003	0.00633285	0.0211233
Iba_chr04bCG18570	42.0608	3.00495	0.754889	3.98065	6.87284e-05	0.00041162
Iba_chr04bCG18580	92.1602	2.78834	0.470282	5.92909	3.04625e-09	4.66209e-08
Iba_chr04bCG18590	92.638	2.0377	0.382631	5.32549	1.00683e-07	1.14072e-06
Iba_chr04bCG18600	46.3628	3.60042	0.618221	5.82384	5.75098e-09	8.34763e-08
Iba_chr04bCG18610	278.919	1.6307	0.325646	5.00759	5.51164e-07	5.36178e-06
Iba_chr04bCG18640	19.7642	7.79813	1.33845	5.82625	5.66854e-09	8.23695e-08
Iba_chr04bCG18670	19.4114	7.77539	1.32432	5.87123	4.32561e-09	6.42417e-08
Iba_chr04bCG1880	140.649	1.16955	0.183262	6.38182	1.74992e-10	3.38395e-09
Iba_chr04bCG18980	107.258	1.02468	0.343005	2.98735	0.00281405	0.0105746
Iba_chr04bCG19030	55.0127	1.81683	0.38511	4.71768	2.38553e-06	2.01656e-05
Iba_chr04bCG19130	50.8851	3.74835	0.416693	8.99546	2.35244e-19	1.71197e-17
Iba_chr04bCG19220	295.542	1.43695	0.331359	4.33654	1.44746e-05	0.000101983
Iba_chr04bCG19430	734.511	1.0667	0.282551	3.77526	0.000159843	0.000868085
Iba_chr04bCG19900	1722.54	1.12685	0.351468	3.20611	0.00134543	0.00561365
Iba_chr04bCG20050	620.601	1.59724	0.292602	5.45876	4.79483e-08	5.81567e-07
Iba_chr04bCG20460	186.071	5.16023	1.11452	4.63001	3.65652e-06	2.96118e-05
Iba_chr04bCG20510	150.951	1.46973	0.256623	5.72718	1.02113e-08	1.41685e-07
Iba_chr04bCG20630	208.619	2.61682	0.401034	6.5252	6.79105e-11	1.40736e-09
Iba_chr04bCG2560	149.487	1.39527	0.337828	4.13012	3.62581e-05	0.000231946
Iba_chr04bCG2610	51.4101	9.18273	1.28336	7.15524	8.35251e-13	2.43406e-11
Iba_chr04bCG2900	15.9369	7.48972	1.36549	5.48502	4.13412e-08	5.08855e-07
Iba_chr04bCG3050	170.795	2.40443	0.239631	10.0339	1.08162e-23	1.24411e-21
Iba_chr04bCG3160	176.789	2.55389	0.347178	7.35614	1.89303e-13	6.07758e-12
Iba_chr04bCG3800	8312.4	2.74279	0.309363	8.86591	7.58829e-19	5.15229e-17
Iba_chr04bCG3920	75.3386	1.34734	0.340595	3.95583	7.62701e-05	0.000451075
Iba_chr04bCG4260	27.6076	2.23699	0.50581	4.42259	9.75267e-06	7.14779e-05
Iba_chr04bCG4390	552.205	2.33728	0.307312	7.60555	2.83692e-14	1.03087e-12
Iba_chr04bCG4400	108.288	2.39348	0.441496	5.42131	5.91653e-08	7.02797e-07
Iba_chr04bCG4410	20.571	7.8594	1.30824	6.00763	1.88259e-09	2.99268e-08
Iba_chr04bCG4590	12.0803	7.09138	2.29523	3.08962	0.00200411	0.007905
Iba_chr04bCG4720	2665.49	1.6082	0.161728	9.94383	2.68309e-23	2.96747e-21
Iba_chr04bCG4730	42.6088	1.7384	0.356034	4.88267	1.04657e-06	9.57112e-06
Iba_chr04bCG4850	109.211	1.26423	0.485706	2.60288	0.00924445	0.0290054
Iba_chr04bCG5040	8.7345	6.62138	2.56188	2.58458	0.00974979	0.0303191
Iba_chr04bCG5160	127.566	1.93665	0.327842	5.90727	3.47817e-09	5.25957e-08
Iba_chr04bCG5720	81.9142	1.34406	0.396221	3.39219	0.000693375	0.00316375
Iba_chr04bCG5760	72.8348	1.98797	0.361586	5.49791	3.8432e-08	4.75633e-07
Iba_chr04bCG5770	333.394	1.15642	0.210561	5.49208	3.97223e-08	4.90516e-07
Iba_chr04bCG5780	42.5017	1.51376	0.422345	3.58417	0.000338146	0.00168135
Iba_chr04bCG6210	37.3584	2.22143	0.471075	4.71565	2.40935e-06	2.03433e-05
Iba_chr04bCG6310	44.9862	1.52641	0.328047	4.65303	3.27095e-06	2.68096e-05
Iba_chr04bCG6400	564.118	1.02275	0.248307	4.1189	3.8068e-05	0.000242314
Iba_chr04bCG6450	225.486	1.26044	0.257546	4.89405	9.87804e-07	9.09258e-06
Iba_chr04bCG6540	14.1762	7.32115	1.39158	5.26105	1.43238e-07	1.57519e-06
Iba_chr04bCG6550	52.6946	2.68873	0.365954	7.34718	2.02429e-13	6.47359e-12
Iba_chr04bCG6660	1337.94	1.42236	0.271916	5.23086	1.68719e-07	1.82763e-06
Iba_chr04bCG6730	572.686	2.05045	0.182168	11.2558	2.16853e-29	3.8647e-27
Iba_chr04bCG6840	10.1368	6.83814	2.41656	2.8297	0.00465915	0.0162828
Iba_chr04bCG6890	63.897	1.1858	0.356634	3.32498	0.000884259	0.00391176
Iba_chr04bCG6910	178.019	1.82503	0.272361	6.70076	2.07342e-11	4.71879e-10
Iba_chr04bCG7220	49.7435	9.13385	1.22578	7.45144	9.23301e-14	3.11266e-12
Iba_chr04bCG7330	423.047	1.08536	0.189614	5.72407	1.04001e-08	1.44117e-07
Iba_chr04bCG7410	126.712	1.37741	0.258604	5.32635	1.00207e-07	1.13579e-06
Iba_chr04bCG7420	621.099	1.68761	0.645937	2.61265	0.00898435	0.028328
Iba_chr04bCG7650	204.679	1.68431	0.164523	10.2375	1.34626e-24	1.65783e-22
Iba_chr04bCG7660	40.3274	1.86928	0.352909	5.29677	1.17866e-07	1.31866e-06
Iba_chr04bCG7860	19.2393	7.75943	1.41267	5.49275	3.95727e-08	4.88782e-07
Iba_chr04bCG8190	309.282	1.60206	0.302806	5.29072	1.21834e-07	1.35933e-06
Iba_chr04bCG8510	733.663	1.06629	0.303711	3.51086	0.000446655	0.00214771
Iba_chr04bCG8750	192.296	1.66946	0.15949	10.4675	1.21848e-25	1.63482e-23
Iba_chr04bCG9320	121.429	1.64255	0.33623	4.88519	1.03328e-06	9.46262e-06
Iba_chr04bCG9480	260.964	1.71169	0.418317	4.09185	4.2795e-05	0.000269373
Iba_chr04bCG9920	173.71	1.02144	0.250747	4.0736	4.62926e-05	0.000288792
Iba_chr04bCG9940	142.745	1.41285	0.257538	5.48596	4.11224e-08	5.06337e-07
Iba_chr04cCG0140	380.613	1.70351	0.591962	2.87774	0.00400536	0.0143288
Iba_chr04cCG0150	207.702	1.54348	0.229341	6.73007	1.69586e-11	3.9216e-10
Iba_chr04cCG0680	84.8934	1.4041	0.243714	5.76127	8.34856e-09	1.17447e-07
Iba_chr04cCG0770	636.749	1.15041	0.207449	5.54553	2.93062e-08	3.71374e-07
Iba_chr04cCG0820	161.962	2.00608	0.343579	5.83879	5.25814e-09	7.68363e-08
Iba_chr04cCG1050	47.6167	9.07092	1.32973	6.8216	9.00309e-12	2.18398e-10
Iba_chr04cCG10920	1080.54	1.21023	0.2547	4.7516	2.01813e-06	1.73358e-05
Iba_chr04cCG11080	24.343	8.10109	1.26103	6.42419	1.32573e-10	2.60822e-09
Iba_chr04cCG11150	18.9017	7.73834	1.30673	5.92189	3.18262e-09	4.85126e-08
Iba_chr04cCG11200	10.2651	6.85912	1.59078	4.31181	1.61922e-05	0.000112851
Iba_chr04cCG1150	182.416	1.46681	0.228913	6.40771	1.47719e-10	2.88963e-09
Iba_chr04cCG11730	41.4445	1.3149	0.36066	3.64581	0.000266548	0.00136341
Iba_chr04cCG11900	135.509	1.05341	0.176186	5.97899	2.24526e-09	3.5264e-08
Iba_chr04cCG11980	258.307	1.18808	0.130135	9.12959	6.87616e-20	5.33233e-18
Iba_chr04cCG13970	187.385	2.13371	0.229995	9.2772	1.7399e-20	1.44963e-18
Iba_chr04cCG15090	215.378	1.25216	0.329026	3.80566	0.000141426	0.000779848
Iba_chr04cCG15250	18.2088	7.67935	1.3884	5.5311	3.18233e-08	4.00316e-07
Iba_chr04cCG15460	33.6439	1.35251	0.503125	2.68822	0.00718332	0.023496
Iba_chr04cCG1560	1051.9	2.52389	0.231506	10.9021	1.12655e-27	1.79421e-25
Iba_chr04cCG15970	1073.32	1.1114	0.153757	7.22828	4.89148e-13	1.47641e-11
Iba_chr04cCG16000	415.938	1.44128	0.202229	7.12699	1.02589e-12	2.94127e-11
Iba_chr04cCG16040	69.4938	1.27579	0.331228	3.85168	0.000117309	0.000660279
Iba_chr04cCG1620	466.894	2.25655	0.297577	7.5831	3.37397e-14	1.21276e-12
Iba_chr04cCG16550	13.6052	7.26078	1.40785	5.15736	2.50456e-07	2.62408e-06
Iba_chr04cCG16630	672.25	1.03638	0.12314	8.41624	3.88749e-17	2.11675e-15
Iba_chr04cCG16940	28.7642	4.41394	0.960022	4.59775	4.27086e-06	3.4081e-05
Iba_chr04cCG16950	15.2108	7.4227	1.36015	5.45727	4.83519e-08	5.85794e-07
Iba_chr04cCG16960	8.39015	6.56366	1.65987	3.95433	7.67501e-05	0.00045346
Iba_chr04cCG16970	35.5968	4.44183	0.921108	4.82227	1.41935e-06	1.25971e-05
Iba_chr04cCG16980	30.3332	8.41578	1.29014	6.52313	6.88556e-11	1.42418e-09
Iba_chr04cCG16990	38.6925	8.76741	1.23669	7.0894	1.34691e-12	3.77915e-11
Iba_chr04cCG17000	29.5627	3.30492	0.716177	4.61467	3.93718e-06	3.16414e-05
Iba_chr04cCG17010	24.6266	2.91187	0.778857	3.73864	0.000185016	0.000987161
Iba_chr04cCG17020	5.61082	5.98525	2.04475	2.92713	0.00342107	0.0125099
Iba_chr04cCG17120	13.4981	7.25162	2.22485	3.25937	0.00111661	0.00478812
Iba_chr04cCG17190	51.4342	1.75439	0.467934	3.74922	0.000177387	0.00095084
Iba_chr04cCG17310	195.304	3.56258	0.25589	13.9223	4.63645e-44	2.12629e-41
Iba_chr04cCG1740	26.6614	3.28566	1.24758	2.63363	0.00844768	0.0269053
Iba_chr04cCG17660	205.113	2.75138	0.264136	10.4165	2.08413e-25	2.72747e-23
Iba_chr04cCG17690	718.66	1.0405	0.117214	8.87688	6.87614e-19	4.70781e-17
Iba_chr04cCG17910	16.05	7.49898	1.35195	5.5468	2.90939e-08	3.68772e-07
Iba_chr04cCG17950	29.9725	8.40471	1.24942	6.7269	1.7331e-11	4.00092e-10
Iba_chr04cCG18140	62.8762	3.26161	0.32282	10.1035	5.33138e-24	6.32372e-22
Iba_chr04cCG18400	274.769	1.18511	0.386225	3.06845	0.00215171	0.00840121
Iba_chr04cCG18470	260.728	2.54328	0.389956	6.52198	6.93851e-11	1.43373e-09
Iba_chr04cCG18570	157.869	1.55276	0.274572	5.6552	1.55666e-08	2.08199e-07
Iba_chr04cCG18630	286.069	1.96009	0.223329	8.77671	1.68331e-18	1.09809e-16
Iba_chr04cCG1880	39.5357	1.80085	0.357648	5.03527	4.77175e-07	4.70654e-06
Iba_chr04cCG18810	119.434	1.4422	0.501697	2.87465	0.00404481	0.0144462
Iba_chr04cCG19000	1170.47	1.48261	0.181297	8.17778	2.89127e-16	1.39573e-14
Iba_chr04cCG1910	143.662	1.10488	0.252083	4.38299	1.17062e-05	8.42115e-05
Iba_chr04cCG19490	27.4912	1.20749	0.436102	2.76883	0.00562585	0.0190949
Iba_chr04cCG1980	208.61	1.12438	0.22407	5.01797	5.22206e-07	5.1048e-06
Iba_chr04cCG2090	50.3931	1.20448	0.317314	3.79588	0.000147123	0.000807122
Iba_chr04cCG2610	170.948	2.22485	0.354454	6.27682	3.4556e-10	6.28589e-09
Iba_chr04cCG2870	441.461	1.68497	0.328835	5.12407	2.99015e-07	3.08424e-06
Iba_chr04cCG3540	45.4368	2.45062	0.892981	2.74432	0.00606369	0.0203499
Iba_chr04cCG3570	74.8032	1.37862	0.448245	3.07561	0.00210075	0.00823033
Iba_chr04cCG3590	85.77	1.55298	0.222402	6.98276	2.89433e-12	7.73148e-11
Iba_chr04cCG3730	41.5573	1.52716	0.408041	3.74266	0.000182082	0.000972871
Iba_chr04cCG4190	75.2394	1.04393	0.22395	4.66146	3.13981e-06	2.58363e-05
Iba_chr04cCG4500	4701.12	2.73525	0.274728	9.95621	2.36933e-23	2.63139e-21
Iba_chr04cCG4600	67.1261	1.12105	0.365745	3.06512	0.0021758	0.00848127
Iba_chr04cCG4960	6.30755	6.15394	2.00693	3.06634	0.00216695	0.00845175
Iba_chr04cCG5100	280.932	2.71875	0.325701	8.34737	6.98018e-17	3.68202e-15
Iba_chr04cCG5110	135.195	2.74348	0.348733	7.86699	3.63269e-15	1.49576e-13
Iba_chr04cCG5120	56.9935	9.32963	1.27843	7.2977	2.92732e-13	9.17125e-12
Iba_chr04cCG5180	34.9565	1.22626	0.378956	3.23589	0.00121262	0.00513485
Iba_chr04cCG5330	17.6416	7.6384	1.43512	5.32248	1.02361e-07	1.15785e-06
Iba_chr04cCG5400	10.4724	6.88617	2.40855	2.85905	0.00424912	0.0150626
Iba_chr04cCG5640	4622.82	1.49695	0.179996	8.31658	9.05372e-17	4.69206e-15
Iba_chr04cCG5670	154.236	2.07016	0.370318	5.59022	2.26786e-08	2.9347e-07
Iba_chr04cCG5740	82.4859	1.36743	0.461718	2.96162	0.00306026	0.0113663
Iba_chr04cCG5780	107.83	1.38168	0.389415	3.54809	0.00038804	0.00189647
Iba_chr04cCG6170	84.4646	1.76071	0.386972	4.54997	5.36533e-06	4.18603e-05
Iba_chr04cCG6280	345.328	2.06493	0.655573	3.14981	0.00163377	0.0066351
Iba_chr04cCG6350	212.683	1.16644	0.229042	5.0927	3.52998e-07	3.57691e-06
Iba_chr04cCG6700	658.594	1.37194	0.529351	2.59175	0.00954899	0.0297966
Iba_chr04cCG6730	172.996	2.27784	0.218972	10.4024	2.41708e-25	3.14002e-23
Iba_chr04cCG6740	134.407	1.3678	0.22366	6.11554	9.62298e-10	1.61668e-08
Iba_chr04cCG6950	330.595	1.17589	0.143898	8.17165	3.04187e-16	1.46246e-14
Iba_chr04cCG7020	325.722	1.49976	0.392531	3.82075	0.000133048	0.000738778
Iba_chr04cCG7380	36.9795	8.70158	1.26403	6.88399	5.81998e-12	1.46562e-10
Iba_chr04cCG7450	864.902	1.42049	0.243256	5.83948	5.23643e-09	7.65507e-08
Iba_chr04cCG7480	381.499	1.35778	0.310923	4.36692	1.26011e-05	8.99381e-05
Iba_chr04cCG7590	46.8091	2.69182	0.374497	7.18783	6.58288e-13	1.94499e-11
Iba_chr04cCG7800	198.16	1.51489	0.225081	6.73044	1.69149e-11	3.91318e-10
Iba_chr04cCG7850	1129.66	2.11918	0.29129	7.27514	3.46062e-13	1.07003e-11
Iba_chr04cCG7860	8.69372	6.61646	2.54629	2.59847	0.00936393	0.0293206
Iba_chr04cCG7930	946.2	2.35106	0.218033	10.7831	4.13883e-27	6.38196e-25
Iba_chr04cCG7960	25.7777	8.18454	1.25855	6.50317	7.86465e-11	1.60948e-09
Iba_chr04cCG8020	118.247	1.48768	0.369956	4.02123	5.7894e-05	0.000353132
Iba_chr04cCG8120	117.722	1.0866	0.208525	5.21088	1.87943e-07	2.02045e-06
Iba_chr04cCG8150	456.454	1.54926	0.336894	4.59867	4.25205e-06	3.39589e-05
Iba_chr04cCG8160	1197.3	1.45897	0.173686	8.40004	4.46344e-17	2.40451e-15
Iba_chr04cCG8230	90.94	1.81142	0.359266	5.04201	4.6067e-07	4.55939e-06
Iba_chr04cCG8240	141.33	2.27237	0.188912	12.0287	2.50967e-33	6.01395e-31
Iba_chr04cCG8370	33.8831	2.10049	0.46975	4.47151	7.76685e-06	5.83012e-05
Iba_chr04cCG8530	1214.24	1.63806	0.616768	2.65588	0.00791022	0.0254888
Iba_chr04cCG8540	195.452	1.82287	0.300387	6.06839	1.29201e-09	2.12367e-08
Iba_chr04cCG8620	605.258	1.14538	0.156041	7.34024	2.13216e-13	6.79813e-12
Iba_chr04cCG8720	23.3933	8.04648	1.34719	5.9728	2.33209e-09	3.65105e-08
Iba_chr04cCG8800	1693.86	1.15932	0.293062	3.9559	7.62455e-05	0.000450954
Iba_chr04cCG9340	51.3918	1.07848	0.266297	4.04992	5.12358e-05	0.000316255
Iba_chr04cCG9790	1381.61	1.00003	0.307736	3.24964	0.00115553	0.00492877
Iba_chr04dCG0050	161.422	2.09051	0.291687	7.16699	7.66672e-13	2.24527e-11
Iba_chr04dCG0150	32.4954	8.51981	1.37012	6.21831	5.02546e-10	8.85246e-09
Iba_chr04dCG0310	37.762	1.65821	0.430276	3.85382	0.000116288	0.000655573
Iba_chr04dCG0370	640.192	1.40744	0.140447	10.0212	1.23037e-23	1.40949e-21
Iba_chr04dCG0490	76.9792	1.86962	0.443947	4.21136	2.53838e-05	0.000168888
Iba_chr04dCG0530	3456.99	1.05215	0.217933	4.82784	1.38019e-06	1.22916e-05
Iba_chr04dCG0590	40.375	5.36679	0.730494	7.34679	2.0303e-13	6.48892e-12
Iba_chr04dCG0670	1430.19	1.1306	0.109798	10.2971	7.26017e-25	9.09838e-23
Iba_chr04dCG0760	458.439	1.21668	0.290317	4.19087	2.77887e-05	0.000182981
Iba_chr04dCG0920	78.9403	2.86125	0.414779	6.89826	5.26432e-12	1.33772e-10
Iba_chr04dCG1010	1354.01	2.31337	0.297889	7.76586	8.1096e-15	3.20278e-13
Iba_chr04dCG10200	100.295	1.83218	0.267856	6.84019	7.90891e-12	1.94157e-10
Iba_chr04dCG1030	467.534	2.36377	0.328096	7.2045	5.82563e-13	1.73426e-11
Iba_chr04dCG11020	509.962	1.02206	0.131637	7.76423	8.21403e-15	3.23681e-13
Iba_chr04dCG11210	9.66362	6.76606	1.66528	4.06302	4.84424e-05	0.00030081
Iba_chr04dCG11860	39.1627	2.64203	0.833926	3.16819	0.00153392	0.00628745
Iba_chr04dCG12110	127.632	2.11457	0.374166	5.65142	1.59123e-08	2.12316e-07
Iba_chr04dCG12280	7.77988	6.45737	1.73002	3.73254	0.000189561	0.00100785
Iba_chr04dCG12500	91.201	1.74988	0.260725	6.71161	1.92491e-11	4.41192e-10
Iba_chr04dCG12520	193.051	1.59926	0.400059	3.99755	6.40016e-05	0.000386224
Iba_chr04dCG12700	123.539	1.59148	0.317882	5.0065	5.54281e-07	5.39012e-06
Iba_chr04dCG12940	69.6652	1.66551	0.428715	3.88488	0.000102382	0.000585993
Iba_chr04dCG1300	110.408	1.50575	0.289936	5.19338	2.06512e-07	2.20028e-06
Iba_chr04dCG13940	9.2362	6.70414	1.58451	4.23104	2.32614e-05	0.000156156
Iba_chr04dCG1400	52.7895	1.16019	0.40519	2.86333	0.00419213	0.0148948
Iba_chr04dCG1460	527.653	1.02242	0.184885	5.53004	3.20155e-08	4.02591e-07
Iba_chr04dCG14990	322.439	1.43782	0.372377	3.86119	0.000112836	0.000638444
Iba_chr04dCG15390	8.73984	6.62426	1.64261	4.03277	5.51235e-05	0.000337702
Iba_chr04dCG15970	1496.81	1.06393	0.113037	9.41226	4.85599e-21	4.26637e-19
Iba_chr04dCG15980	472.049	1.45311	0.192755	7.53864	4.74883e-14	1.67138e-12
Iba_chr04dCG16030	10.4091	6.87534	1.53931	4.4665	7.95089e-06	5.95148e-05
Iba_chr04dCG16660	6.82411	6.26925	1.84709	3.39413	0.00068847	0.00314388
Iba_chr04dCG16670	2074.46	1.1968	0.204014	5.86627	4.45704e-09	6.60738e-08
Iba_chr04dCG16790	74.6712	9.71734	1.21828	7.97627	1.50819e-15	6.58184e-14
Iba_chr04dCG16800	143.105	3.10105	0.39156	7.91973	2.38028e-15	1.00657e-13
Iba_chr04dCG16810	67.3724	2.02791	0.340302	5.95914	2.5357e-09	3.93565e-08
Iba_chr04dCG16850	29.8216	4.03553	1.07693	3.74724	0.000178789	0.000957342
Iba_chr04dCG16860	68.7411	2.82224	0.324869	8.68734	3.71019e-18	2.32205e-16
Iba_chr04dCG16870	138.054	3.92083	1.34042	2.92508	0.00344373	0.0125845
Iba_chr04dCG16880	42.1634	3.47229	0.702964	4.93949	7.83255e-07	7.36242e-06
Iba_chr04dCG16890	130.139	2.7993	0.295583	9.47044	2.78661e-21	2.50833e-19
Iba_chr04dCG16920	76.3416	3.44634	1.26903	2.71573	0.00661301	0.0219176
Iba_chr04dCG16930	135.562	1.85589	0.362464	5.1202	3.05207e-07	3.14112e-06
Iba_chr04dCG16940	65.0603	2.79075	0.322903	8.6427	5.49005e-18	3.35701e-16
Iba_chr04dCG16990	279.419	2.9602	0.294641	10.0468	9.49134e-24	1.09885e-21
Iba_chr04dCG17000	17.4503	3.85554	0.856346	4.50231	6.72178e-06	5.1241e-05
Iba_chr04dCG17010	27.5643	3.78246	1.10013	3.4382	0.000585587	0.00272998
Iba_chr04dCG17020	314.428	2.61583	0.349293	7.48894	6.94295e-14	2.38214e-12
Iba_chr04dCG17050	261.379	1.68319	0.290996	5.78423	7.28451e-09	1.03782e-07
Iba_chr04dCG17060	19.7794	7.80114	1.31676	5.9245	3.1325e-09	4.78309e-08
Iba_chr04dCG17080	268.852	3.10417	0.638993	4.85792	1.18626e-06	1.07288e-05
Iba_chr04dCG17360	191.565	2.47635	0.321778	7.69583	1.40574e-14	5.36654e-13
Iba_chr04dCG17380	135.774	1.12877	0.264487	4.26775	1.97453e-05	0.000134815
Iba_chr04dCG17700	99.0978	3.60517	0.516691	6.97742	3.00659e-12	7.99724e-11
Iba_chr04dCG1780	371.785	1.75758	0.387663	4.53378	5.79384e-06	4.48811e-05
Iba_chr04dCG17950	66.8275	2.34608	0.37306	6.28874	3.20063e-10	5.84809e-09
Iba_chr04dCG1870	341.206	1.2224	0.223263	5.47514	4.37159e-08	5.35482e-07
Iba_chr04dCG1890	222.379	1.36154	0.244591	5.56659	2.59774e-08	3.32119e-07
Iba_chr04dCG19020	565.403	1.44136	0.22412	6.43121	1.26593e-10	2.49704e-09
Iba_chr04dCG19110	262.383	1.06148	0.15226	6.97146	3.13676e-12	8.31024e-11
Iba_chr04dCG19240	60.2864	1.43933	0.334107	4.308	1.64741e-05	0.000114628
Iba_chr04dCG1930	6.087	6.10126	1.92859	3.16359	0.00155838	0.00637221
[truncated: 6,933 more rows]
