# Supplementary material for: Transcriptomic analysis for the gamma-ray-induced sweetpotato mutants with altered stem growth pattern
Source: Front Genet. 2024 Jul 31;15:1419399. doi: 10.3389/fgene.2024.1419399 (PMC11322061; doi:10.3389/fgene.2024.1419399)
Supplement: Supplementary file 6 [file Table5.xlsx]

## Sheet: Upregulated genes
Supplementary Table S5. Upregulated genes in a mutant with altered stem growth.
Annotated genes	No. of gene
12-oxophytodienoate reductase 1-like	1
12-oxophytodienoate reductase 2-like	2
12-oxophytodienoate reductase 3-like	1
12S seed storage protein CRD-like	2
16 kDa phloem protein 1	3
1-acyl-sn-glycerol-3-phosphate acyltransferase isoform X2	1
1-acyl-sn-glycerol-3-phosphate acyltransferase-like	1
1-aminocyclopropane-1-carboxylate oxidase	2
1-aminocyclopropane-1-carboxylate oxidase 3	3
1-aminocyclopropane-1-carboxylate oxidase 3-like	3
1-aminocyclopropane-1-carboxylate oxidase 5	2
1-aminocyclopropane-1-carboxylate oxidase homolog 1-like	2
1-aminocyclopropane-1-carboxylate synthase	1
1-aminocyclopropane-1-carboxylate synthase 3-like	5
1-aminocyclopropane-1-carboxylate synthase isoform X1	3
1-aminocyclopropane-1-carboxylate synthase isoform X3	2
1-aminocyclopropane-1-carboxylate synthase-like	1
1-phosphatidylinositol-3-phosphate 5-kinase FAB1B isoform X2	2
21 kDa protein-like	3
24 kDa vacuolar protein VP24	6
25.3 kDa vesicle transport protein	3
26S proteasome regulatory subunit 6B homolog	1
2-alkenal reductase (NADP(+)-dependent)-like	1
2-hydroxyisoflavanone dehydratase-like	2
2-oxoisovalerate dehydrogenase subunit alpha 1, mitochondrial-like isoform X1	2
2-oxoisovalerate dehydrogenase subunit alpha 1, mitochondrial-like isoform X3	1
30S ribosomal protein 3	5
30S ribosomal protein S14, chloroplastic	2
30S ribosomal protein S20, chloroplastic isoform X2	2
30S ribosomal protein S21, chloroplastic	2
3-epi-6-deoxocathasterone 23-monooxygenase CYP90C1	1
3-hydroxy-3-methylglutaryl coenzyme A reductase	1
3-hydroxy-3-methylglutaryl-coenzyme A reductase 2	2
3-hydroxy-3-methylglutaryl-coenzyme A reductase-like	1
3-hydroxyisobutyryl-CoA hydrolase-like protein 1, mitochondrial	4
3-hydroxyisobutyryl-CoA hydrolase-like protein 5 isoform X1	1
3-ketoacyl-CoA synthase 1	5
3-ketoacyl-CoA synthase 10-like	4
3-ketoacyl-CoA synthase 12-like	3
3-ketoacyl-CoA synthase 5-like	11
3-oxo-5-alpha-steroid 4-dehydrogenase 1	1
3-oxo-Delta(4,5)-steroid 5-beta-reductase-like	2
3-phosphoshikimate 1-carboxyvinyltransferase	5
3-phosphoshikimate 1-carboxyvinyltransferase 2-like	1
(3S,6E)-nerolidol synthase 1-like	3
4-coumarate--CoA ligase 2	5
4-coumarate--CoA ligase 2-like	3
4-coumarate--CoA ligase-like 9	2
50S ribosomal protein 5 alpha, chloroplastic	2
50S ribosomal protein L15, chloroplastic	1
50S ribosomal protein L18, chloroplastic-like	1
50S ribosomal protein L1, chloroplastic	1
50S ribosomal protein L1, chloroplastic-like	3
50S ribosomal protein L24, chloroplastic	1
50S ribosomal protein L27, chloroplastic	3
50S ribosomal protein L34, chloroplastic	2
50S ribosomal protein L35, chloroplastic	2
50S ribosomal protein L3, chloroplastic	1
50S ribosomal protein L4, chloroplastic	1
50S ribosomal protein L5, chloroplastic	3
50S ribosomal protein L6, chloroplastic	6
50S ribosomal protein L9, chloroplastic	3
5-amino-6-(5-phospho-D-ribitylamino)uracil phosphatase, chloroplastic	1
5-methyltetrahydropteroyltriglutamate--homocysteine methyltransferase-like	3
5-methyltetrahydropteroyltriglutamate--homocysteine S-methyltransferase	1
60S ribosomal protein L14-2-like	1
65-kDa microtubule-associated protein 1-like	5
65-kDa microtubule-associated protein 8	4
6-phosphofructo-2-kinase/fructose-2,6-bisphosphatase	4
6-phosphofructo-2-kinasefructose-2, 6-bisphosphatase	1
6-phosphogluconate dehydrogenase, decarboxylating 2	1
6-phosphogluconate dehydrogenase, decarboxylating 2-like	6
7-deoxyloganetic acid glucosyl transferase-like	1
7-deoxyloganetin glucosyltransferase-like	2
8-hydroxygeraniol dehydrogenase-like	11
9-cis-epoxycarotenoid dioxygenase NCED1, chloroplastic-like	1
9-cis-epoxycarotenoid dioxygenase NCED2, chloroplastic-like	1
AAA-ATPase ASD, mitochondrial-like	6
AAA-ATPase At2g46620-like	3
AAA-ATPase At3g28580-like	4
AAA-ATPase At3g50940-like	13
ABC transporter B family member 10-like	4
ABC transporter B family member 13-like	2
ABC transporter B family member 2-like protein	1
ABC transporter C family member 13 isoform X1	1
ABC transporter C family member 13 isoform X5	2
ABC transporter C family member 2-like	3
ABC transporter C family member 3-like	1
ABC transporter D family member 2, chloroplastic	2
ABC transporter domain-containing protein	4
ABC transporter G family member 11-like	3
ABC transporter G family member 15-like	5
ABC transporter G family member 22-like isoform X1	1
ABC transporter G family member 35-like	8
ABC transporter G family member 39-like isoform X1	1
ABC transporter G family member 6-like	1
ABC transporter-like	1
abscisic acid 8'-hydroxylase CYP707A1-like	1
abscisic acid 8'-hydroxylase CYP707A2 isoform X2	1
abscisic acid receptor PYL3-like	4
abscisic acid receptor PYL9-like	1
acetylajmalan esterase-like	2
acid beta-fructofuranosidase-like	5
acid phosphatase 1-like	3
acid phosphatase 1-like isoform X2	1
ACT domain-containing protein	1
ACT domain-containing protein ACR11-like	5
ACT domain-containing protein ACR1-like isoform X1	2
actin-related protein 2/3 complex subunit 2B	2
acyl-CoA-binding domain-containing protein 3-like	4
acyl-CoA C20 Delta5-desaturase-like	1
acyl-coenzyme A thioesterase 13-like	3
Acylphosphatase	1
Adenosine kinase	1
Adenosylhomocysteinase	1
adenosylhomocysteinase-like	5
adhesive plaque matrix protein 2-like isoform X1	4
ADP glucose pyrophosphorylase large subunit 1 isoform 3	1
ADP-ribosylation factor GTPase-activating protein AGD12-like	1
ADP-ribosylation factor GTPase-activating protein AGD7-like	2
agmatine coumaroyltransferase-2-like	1
ALA-interacting subunit 3	2
alanine--tRNA ligase, chloroplastic/mitochondrial isoform X1	1
alcohol dehydrogenase-like 1 isoform X1	3
alcohol dehydrogenase-like 1 isoform X2	1
alcohol dehydrogenase-like 7	1
aldehyde dehydrogenase 1-like	3
Aldehyde dehydrogenase domain	1
aldehyde dehydrogenase family 2 member C4-like	1
aldehyde dehydrogenase family 3 member F1-like	5
Aldehyde dehydrogenase (NAD(+))	1
aldehyde oxidase GLOX1-like	3
aldose 1-epimerase-like	3
Alkaline/neutral invertase	2
alkaline/neutral invertase A, mitochondrial-like	2
alkane hydroxylase MAH1-like	11
allene oxide synthase 3-like	1
alpha-1,3-arabinosyltransferase XAT3-like isoform X1	3
alpha-1,6-mannosyl-glycoprotein 2-beta-N-acetylglucosaminyltransferase	1
Alpha-amylase	6
alpha-amylase-like	7
alpha/beta hydrolase domain-containing protein 17B-like isoform X2	4
alpha/beta hydrolase domain-containing protein 17C-like isoform X1	1
alpha carbonic anhydrase 7-like	1
alpha-mannosidase-like isoform X1	1
Amine oxidase	3
amino-acid permease BAT1 homolog isoform X1	2
amino acid transporter AVT1A	3
amino acid transporter AVT1C-like	8
amino acid transporter AVT6A-like	2
amino acid transporter AVT6C-like	1
aminomethyltransferase, mitochondrial	3
ammonium transporter 1 member 1	2
ammonium transporter 1 member 1-like	1
ammonium transporter 2	3
AMPKBI domain-containing protein	5
AMSH-like ubiquitin thioesterase 3	1
angelicin synthase-like	5
anionic peroxidase	4
anionic peroxidase-like	5
ANK_REP_REGION domain-containing protein	2
ankyrin repeat-containing protein At5g02620-like	9
ankyrin repeat-containing protein ITN1-like	6
ankyrin repeat, PH and SEC7 domain containing protein secG-like	4
annexin D2-like isoform X1	2
annexin D3-like	1
annexin-like protein RJ4	5
anthocyanidin 3-O-glucosyltransferase 2-like	5
anthocyanidin 3-O-glucosyltransferase 5-like	1
anthocyanidin 3-O-glucosyltransferase 6-like	1
anthocyanidin reductase ((2S)-flavan-3-ol-forming)-like isoform X1	4
Anthocyanin R2R3-MYB transcriptional activator	3
AP2/ERF and B3 domain-containing transcription repressor RAV2-like	9
AP2/ERF domain-containing protein	1
AP2-like ethylene-responsive transcription factor ANT, partial	1
apoptosis-inducing factor homolog B-like isoform X1	3
aquaporin NIP1-1-like	1
aquaporin NIP2-1-like	3
aquaporin NIP6-1 isoform X2	1
aquaporin PIP1-1-like	1
aquaporin PIP1-2	1
aquaporin PIP2-7-like	2
aquaporin PIP-type-like isoform X1	4
arogenate dehydratase/prephenate dehydratase 1, chloroplastic-like isoform X1	1
arogenate dehydratase/prephenate dehydratase 6, chloroplastic-like	3
arogenate dehydrogenase 1, chloroplastic-like	2
arogenate dehydrogenase 2, chloroplastic-like	2
ascorbate transporter, chloroplastic	3
aspartic proteinase nepenthesin-1-like	1
aspartic proteinase PCS1	3
aspartyl protease APCB1 isoform X1	5
aspartyl protease family protein 1-like	2
aspartyl protease family protein 2-like	5
aspartyl protease family protein At5g10770	6
aspartyl protease family protein At5g10770-like	8
AT-hook motif nuclear-localized protein 9-like	4
ATPase family AAA domain-containing protein 2	2
ATP-binding cassette transporter	1
ATP-dependent 6-phosphofructokinase 6-like	1
ATP synthase F0 sector subunit C	1
ATP synthase subunit b', chloroplastic	1
autophagy-related protein 8f-like	1
autophagy-related protein 8i	2
AUX/IAA domain	2
auxin efflux carrier component 3-like	3
auxin efflux carrier component 5-like	1
auxin-induced in root cultures protein 12	1
Auxin-induced protein 15A	1
auxin-induced protein 15A-like	12
auxin-induced protein 22D-like	3
auxin-induced protein AUX22-like	6
auxin-induced protein IAA4-like	6
auxin-induced protein PCNT115-like	4
auxin response factor 4-like isoform X1	3
Auxin-responsive protein	5
auxin-responsive protein IAA13-like	5
auxin-responsive protein IAA14-like	8
auxin-responsive protein IAA14-like isoform X2	2
auxin-responsive protein IAA16-like	3
auxin-responsive protein IAA20-like isoform X2	2
auxin-responsive protein IAA4-like	2
auxin-responsive protein SAUR15-like	3
auxin-responsive protein SAUR21-like	27
auxin-responsive protein SAUR50-like	2
auxin-responsive protein SAUR68-like	36
auxin-responsive protein SAUR71-like	1
auxin-responsive protein SAUR76	2
auxin-responsive protein SAUR76-like	2
auxin-responsive protein SAUR77	4
B2 protein-like	5
B3 domain-containing protein At2g36080-like isoform X2	2
B3 domain-containing protein REM17-like	3
B3 domain-containing transcription repressor VAL1-like isoform X1	2
BAG family molecular chaperone regulator 1-like	5
BAG family molecular chaperone regulator 2-like	8
BAG family molecular chaperone regulator 3-like	4
BAG family molecular chaperone regulator 4-like	2
BAHD acyltransferase DCR-like	6
BAHD acyltransferase DCR, partial	1
bark storage protein A-like	4
basic endochitinase-like	2
basic leucine zipper 61-like	3
basic leucine zipper 9-like isoform X2	3
B-box zinc finger protein 23-like	1
BBX24	1
BEL1-like homeodomain protein 1	5
BEL1-like homeodomain protein 3	6
BEL1-like homeodomain protein 4 isoform X1	1
benzyl alcohol O-benzoyltransferase-like	2
berberine bridge enzyme-like 15	2
beta-1,3-galactosyltransferase 7-like isoform X1	2
beta-amylase 1, chloroplastic-like	4
beta-amylase 3, chloroplastic	1
beta-amyrin 28-monooxygenase-like	1
beta carbonic anhydrase 5, chloroplastic isoform X1	1
beta-carotene hydroxylase 2, chloroplastic-like isoform X1	5
beta-carotene isomerase D27, chloroplastic	5
Beta-fructofuranosidase	3
Beta-galactosidase	5
beta-galactosidase 5	2
beta-galactosidase 5-like	1
beta-galactosidase 8-like	3
Beta-galactosidase (Fragment)	1
beta-galactosidase-like isoform X2	3
Beta-glucosidase	1
beta-glucosidase 46-like	2
beta-glucuronosyltransferase GlcAT14A-like	5
beta-xylosidase/alpha-L-arabinofuranosidase 2-like	2
BHLH domain-containing protein	2
bidirectional sugar transporter N3-like	4
bi-functional coumaroyl CoA and feruloyl CoA ortho-hydroxylase F6H2-2-1-like	1
bifunctional L-3-cyanoalanine synthase/cysteine synthase 1, mitochondrial	1
bifunctional monodehydroascorbate reductase and carbonic anhydrase nectarin-3-like	2
bifunctional riboflavin biosynthesis protein RIBA 1, chloroplastic-like	6
binding partner of ACD11 1-like	6
biotin carboxyl carrier protein of acetyl-CoA carboxylase 1, chloroplastic-like	1
Blue copper protein	1
blue-light photoreceptor PHR2-like	4
BON1-associated protein 2-like	2
branched-chain-amino-acid aminotransferase 2, chloroplastic-like isoform X1	3
BRI1 kinase inhibitor 1-like	3
BTB/POZ domain and ankyrin repeat-containing protein NPR1-like	2
BTB/POZ domain-containing protein At2g24240-like	4
BTB/POZ domain-containing protein At3g05675 isoform X1	1
BTB/POZ domain-containing protein At3g56230-like	4
BTB/POZ domain-containing protein At5g17580-like	1
BTB/POZ domain-containing protein At5g41330	4
BURP domain protein RD22	2
BURP domain protein RD22-like	3
BZIP domain-containing protein	1
bZIP transcription factor 53-like	2
C2 domain	2
C2 domain-containing protein At1g53590 isoform X1	4
C2 domain-containing protein At1g53590 isoform X2	1
C3H18	1
cadmium-induced protein AS8	3
caffeic acid 3-O-methyltransferase-like	13
caffeoylshikimate esterase	6
caffeoylshikimate esterase isoform X2	2
caffeoylshikimate esterase-like	10
calcium and calcium/calmodulin-dependent serine/threonine-protein kinase-like	1
Calcium-binding EF hand family protein	1
calcium-binding protein CP1	2
calcium-binding protein KIC-like	3
calcium-binding protein KRP1-like	3
calcium-binding protein PBP1-like	3
Calcium dependent protein kinase 18	1
calcium-dependent protein kinase 1-like	2
calcium-dependent protein kinase 24-like	2
calcium-dependent protein kinase 28-like	1
calcium-dependent protein kinase 29-like	1
calcium-dependent protein kinase 32-like	1
Calcium-dependent protein kinase CPK4	3
Calcium-transporting ATPase	1
calcium uniporter protein 2, mitochondrial-like	2
calcium uniporter protein 5, mitochondrial-like	5
calcium uniporter protein 6, mitochondrial-like	2
Calmodulin and related proteins (EF-Hand superfamily)	1
calmodulin-binding protein 25	1
calmodulin-binding protein 60 A-like	1
calmodulin-binding protein 60 A-like isoform X1	3
calmodulin-binding protein 60 B-like	1
calmodulin-binding protein 60 D-like isoform X1	1
calmodulin-binding receptor-like cytoplasmic kinase 2	5
calmodulin-binding transcription activator 3-like	2
calmodulin-like protein 2	4
calmodulin-like protein 7	1
calreticulin-3-like	3
calvin cycle protein CP12-1, chloroplastic-like	4
carbonic anhydrase 2-like	5
carbonic anhydrase 2-like isoform X1	2
carboxylesterase 1-like	9
Cas1p 10 TM acyl transferase domain	1
casein kinase 1-like protein HD16 isoform X2	1
CASP-like protein 1E2	4
CASP-like protein 2A1	4
CASP-like protein 2D1	6
CASP-like protein 4D1	1
CASP-like protein 5B3	4
CASP-like protein 5C3	2
CASP-like protein PIMP1	1
cation/calcium exchanger 3-like	5
cation/H(+) antiporter 3-like	1
cationic amino acid transporter 1-like	1
cationic peroxidase 1-like	5
cationic peroxidase 1-like isoform X1	2
cationic peroxidase 1-like isoform X3	3
cationic peroxidase 2-like	1
CBBY-like protein	3
CBL-interacting protein kinase 23-like isoform X2	3
CBL-interacting serine/threonine-protein kinase 1	1
CBL-interacting serine/threonine-protein kinase 11-like	6
CBL-interacting serine/threonine-protein kinase 14-like	1
CBL-interacting serine/threonine-protein kinase 1-like isoform X2	1
CBL-interacting serine/threonine-protein kinase 20	8
CBL-interacting serine/threonine-protein kinase 25-like	1
CBL-interacting serine/threonine-protein kinase 5-like	2
CBL-interacting serine/threonine-protein kinase 6-like	6
CDPK-related kinase 5-like	1
Cellulose synthase	1
cellulose synthase A catalytic subunit 7	2
cellulose synthase-like protein E1	2
cellulose synthase-like protein E6	3
cellulose synthase-like protein H1	1
cellulose synthase-like protein H1 isoform X1	2
CEN-like protein 2	3
CG-1 domain-containing protein	1
chaperone protein ClpD, chloroplastic-like	4
chaperone protein dnaJ 11, chloroplastic-like	4
chaperone protein dnaJ 8, chloroplastic-like	1
chitinase 2-like	2
chitinase 6-like	1
chitin-inducible gibberellin-responsive protein 1-like	5
chloride channel protein CLC-b-like isoform X1	2
chloride channel protein CLC-e	4
Chloroplast ATP synthase CF(O) subunit IV atpI-H-F (Fragment)	1
Chloroplast ribulose bisphosphate carboxylase/oxygenase activase small isoform	3
chloroplast stem-loop binding protein of 41 kDa a, chloroplastic	2
Chloroplast zebra-necrosis protein	2
Cinnamate 4-hydroxylase	6
Cinnamoyl-CoA reductase	1
cinnamoyl-CoA reductase 1-like	15
cinnamoyl-CoA reductase-like SNL6	3
cinnamoyl-CoA reductase-like SNL6 isoform X1	3
Cinnamyl alcohol dehydrogenase	1
clathrin coat assembly protein AP180-like	1
clathrin light chain 2-like isoform X2	2
CLP protease regulatory subunit CLPX1, mitochondrial-like isoform X1	1
COBRA-like protein 1 isoform X2	2
COBRA-like protein 4	1
coiled-coil domain-containing protein R3HCC1L isoform X1	2
cold-regulated 413 plasma membrane protein 2	1
cold-responsive protein kinase 1-like	2
cold-responsive protein kinase 1-like isoform X1	4
copper chaperone for superoxide dismutase, chloroplastic/cytosolic-like isoform X1	4
copper chaperone for superoxide dismutase, chloroplastic/cytosolic-like isoform X2	1
Copper transporter	1
copper transporter 1-like	3
copper transporter 5.1-like	1
copper transporter 5-like	2
copper transporter 6-like	5
copper transport protein ATX1-like	2
CRAL-TRIO domain-containing protein	1
CRIB domain-containing protein RIC4-like	5
cryptochrome-1-like isoform X1	4
CTD nuclear envelope phosphatase 1-like	2
CTP synthase-like	4
cyclase-associated protein 1-like	2
Cyclic nucleotide-binding domain-containing protein	2
cyclin-dependent kinase inhibitor 7-like	1
cyclin-dependent protein kinase inhibitor SMR2-like	2
cyclin-U1-1	3
Cyclopropane-fatty-acyl-phospholipid synthase	1
cysteine protease XCP1-like	5
cysteine proteinase	1
cysteine proteinase inhibitor A-like	12
cysteine-rich and transmembrane domain-containing protein WIH2	3
cysteine-rich receptor-like protein kinase 25	1
cysteine-rich receptor-like protein kinase 2 isoform X1	1
cysteine-rich receptor-like protein kinase 3	2
cysteine-rich receptor-like protein kinase 42	5
cysteine-rich repeat secretory protein 55-like	1
CYSTM domain-containing protein	1
cytidine deaminase 1-like	3
cytochrome b561 and DOMON domain-containing protein At2g04850-like	1
cytochrome b561 and DOMON domain-containing protein At3g07570	6
cytochrome b561 and DOMON domain-containing protein At3g61750	4
cytochrome b561 and DOMON domain-containing protein At5g47530-like	1
cytochrome b5-like	1
cytochrome c biogenesis protein CCS1, chloroplastic-like	3
cytochrome P450 704C1-like	4
cytochrome P450 710A11-like	1
cytochrome P450 714A1-like	4
cytochrome P450 72A15-like	1
cytochrome P450 72A225-like	4
cytochrome P450 76A2-like	3
cytochrome P450 78A7	5
cytochrome P450 81Q32-like	12
cytochrome P450 82A3-like	2
cytochrome P450 84A1-like	3
cytochrome P450 90B1	4
cytochrome P450 93A2-like	1
cytochrome P450 94A2-like	10
cytochrome P450 94C1-like	3
cytochrome P450 98A3	4
cytochrome P450 CYP72A219-like	6
cytochrome P450 CYP72A219-like isoform X1	2
cytochrome P450 CYP72A219-like isoform X4	1
cytochrome P450 CYP72A219-like, partial	3
cytochrome P450 CYP736A12-like	8
cytochrome P450 CYP82D47-like	11
cytokinin dehydrogenase 3-like	4
cytokinin dehydrogenase 5	7
cytokinin riboside 5'-monophosphate phosphoribohydrolase LOG1-like	1
cytokinin riboside 5'-monophosphate phosphoribohydrolase LOG3 isoform X2	3
cytokinin riboside 5'-monophosphate phosphoribohydrolase LOG7-like	2
cytokinin riboside 5'-monophosphate phosphoribohydrolase LOG8-like isoform X1	1
cytosolic sulfotransferase 12-like	1
cytosolic sulfotransferase 17-like	1
D-3-phosphoglycerate dehydrogenase 2, chloroplastic-like	5
D8R5U8_SELML	1
dammarenediol II synthase-like	6
defensin J1-2-like	1
defensin-like protein 1	3
DELLA protein GAIP-like	1
DELLA protein RGL1-like	1
delta-9 acyl-lipid desaturase 1-like isoform X1	3
derlin-1-like isoform X1	1
desumoylating isopeptidase 1-like	1
Development/cell death domain	1
dihydrodipicolinate reductase-like protein CRR1, chloroplastic	3
dihydrofolate reductase-like	5
Diphosphomevalonate decarboxylase	1
dirigent protein 22-like	2
disease resistance protein RPM1-like	3
disease resistance response protein 206-like	3
DNA damage-repair/toleration protein DRT100	3
dnaJ homolog subfamily B member 1	1
dnaJ homolog subfamily B member 13-like	1
dnaJ homolog subfamily B member 1-like	2
dof zinc finger protein 2-like	1
dof zinc finger protein DOF1.2	2
dof zinc finger protein DOF3.6-like	4
dormancy-associated protein homolog 4-like	2
DUF1336 domain-containing protein	3
DUF4228 domain-containing protein	1
dynein light chain 1, cytoplasmic-like	2
dynein light chain LC6, flagellar outer arm-like	2
E3 ubiquitin ligase	1
E3 ubiquitin ligase rnf-5-like	5
E3 ubiquitin-protein ligase AIRP2-like	7
E3 ubiquitin-protein ligase At1g63170-like isoform X1	2
E3 ubiquitin-protein ligase ATL31	5
E3 ubiquitin protein ligase DRIP2-like	2
E3 ubiquitin protein ligase DRIP2-like isoform X2	1
E3 ubiquitin-protein ligase MARCH8-like isoform X1	3
E3 ubiquitin-protein ligase PUB24-like	2
E3 ubiquitin-protein ligase RGLG3-like isoform X1	4
E3 ubiquitin-protein ligase RHA1B-like	3
E3 ubiquitin-protein ligase RING1-like	5
E3 ubiquitin-protein ligase RMA1H1-like	5
E3 ubiquitin-protein ligase RNF167	4
E3 ubiquitin-protein ligase RZFP34-like isoform X2	2
E3 ubiquitin-protein ligase SINAT2-like isoform X1	3
E3 ubiquitin-protein ligase SIRP1-like	2
E3 ubiquitin-protein ligase WAV3	6
early nodulin-like protein 3	2
ectonucleotide pyrophosphatase/phosphodiesterase family member 1-like	5
EG45-like domain containing protein	2
EG45-like domain containing protein isoform X1	1
EIN3-binding F-box protein 1-like	15
elongation of fatty acids protein 3-like	1
embryo-specific protein ATS3A-like	4
endochitinase 2-like	5
endochitinase A2-like	4
endochitinase EP3-like	1
Endoglucanase	1
endoglucanase 11-like	2
endonuclease 1	4
endoribonuclease Dicer homolog 2-like	4
Epidermal patterning factor-like protein	1
EPIDERMAL PATTERNING FACTOR-like protein 2	1
ERF6	2
erlin-2-B	5
ER lumen protein-retaining receptor erd-2.2-like	2
ervatamin-B-like	10
ervatamin-C-like	1
esterase AGAP003155-like	1
ethylene-overproduction protein 1 isoform X1	6
ethylene receptor 1 isoform X1	3
ethylene receptor 2-like	5
ethylene receptor 2-like isoform X2	2
Ethylene response factor 1	2
ethylene-response factor C3-like	3
ethylene-responsive transcription factor 2-like	3
ethylene-responsive transcription factor 4-like	2
ethylene-responsive transcription factor 5-like	4
ethylene-responsive transcription factor ABR1-like isoform X1	1
ethylene-responsive transcription factor ABR1-like isoform X2	1
ethylene-responsive transcription factor ERF003-like	2
ethylene-responsive transcription factor ERF011-like	3
ethylene-responsive transcription factor ERF014-like	3
ethylene-responsive transcription factor ERF027-like	4
ethylene-responsive transcription factor ERF061-like	2
ethylene-responsive transcription factor ERF107-like	2
ethylene-responsive transcription factor ERF109-like	1
ethylene-responsive transcription factor ERF110-like	2
ethylene-responsive transcription factor-like protein At4g13040 isoform X1	2
ethylene-responsive transcription factor-like protein At4g13040 isoform X3	1
ethylene-responsive transcription factor RAP2-1-like	3
ethylene-responsive transcription factor RAP2-3 isoform X1	2
ethylene-responsive transcription factor RAP2-3 isoform X3	1
ethylene-responsive transcription factor TINY-like	2
exocyst complex component EXO70B1	3
exocyst complex component EXO70H1	3
expansin-A10-like	1
expansin-A2-like	9
expansin-A4-like	1
expansin-like A1	3
expansin-like B1	1
external alternative NAD(P)H-ubiquinone oxidoreductase B2, mitochondrial-like	2
external alternative NAD(P)H-ubiquinone oxidoreductase B2, mitochondrial-like isoform X2	1
extracellular ribonuclease LE-like	3
extradiol ring-cleavage dioxygenase	3
fasciclin-like arabinogalactan protein 12	4
fasciclin-like arabinogalactan protein 15	6
fatty acyl-CoA reductase 3-like	1
fatty alcohol:caffeoyl-CoA acyltransferase	3
F-box/kelch-repeat protein At1g15670-like	6
F-box/kelch-repeat protein At1g23390	2
F-box/kelch-repeat protein At1g26930-like	8
F-box/kelch-repeat protein At1g30090-like	7
F-box/kelch-repeat protein At1g80440-like	5
F-box/kelch-repeat protein At2g44130-like	4
F-box/kelch-repeat protein At5g42350-like	1
F-box/kelch-repeat protein SKIP25-like	1
F-box protein At1g30790-like	3
F-box protein At1g47056-like	1
F-box protein At1g55000	1
F-box protein At1g61340-like	3
F-box protein At1g67340-like	2
F-box protein At2g26850-like isoform X2	4
F-box protein At2g27310	3
F-box protein At2g32560-like	1
F-box protein At3g07870-like	1
F-box protein At5g67140	2
F-box protein PP2-B10-like	3
F-box protein PP2-B15-like	1
F-box protein SKIP28	4
F-box protein VBF-like	4
FCS-Like Zinc finger 15	3
Fe2OG dioxygenase domain-containing protein	1
fe(2+) transport protein 1-like	3
ferredoxin C 1, chloroplastic	5
Ferrochelatase	3
ferrochelatase-2, chloroplastic	3
Feruloyl CoA ortho-hydroxylase F6H1-2	3
feruloyl CoA ortho-hydroxylase F6H1-2-like	1
Feruloyl CoA ortho-hydroxylase F6H1-3	1
feruloyl CoA ortho-hydroxylase F6H1-3-like	2
fibrillin-5, chloroplastic isoform X1	1
filament-like plant protein 4	5
filament-like plant protein 7	2
fimbrin-2	1
fimbrin-2-like	5
flavin-containing monooxygenase FMO GS-OX-like 2	2
flavone 3'-O-methyltransferase 1-like	9
flavonoid 3'-monooxygenase-like	4
flavonol sulfotransferase-like	15
floral homeotic protein AGAMOUS isoform X1	1
floral homeotic protein AGAMOUS isoform X2	1
floral homeotic protein PMADS 1-like	1
flowering-promoting factor 1-like protein 3	1
formate dehydrogenase, mitochondrial	3
Formin-like protein 20	1
formin-like protein 4	5
formyltetrahydrofolate deformylase 1, mitochondrial-like isoform X1	1
fructose-1,6-bisphosphatase, chloroplastic-like	6
Fructose-bisphosphate aldolase	2
fructose-bisphosphate aldolase 6, cytosolic	3
FT-interacting protein 7-like	1
GABA transporter 1-like	2
galactinol synthase 2-like	7
GalKase_gal_bdg domain-containing protein	1
gallate 1-beta-glucosyltransferase-like	1
gamma aminobutyrate transaminase 1, mitochondrial-like	1
ganglioside-induced differentiation-associated protein 2	4
GATA transcription factor 5-like	6
GDSL esterase/lipase 1-like	1
GDSL esterase/lipase 4-like	4
GDSL esterase/lipase 5	1
GDSL esterase/lipase APG	5
GDSL esterase/lipase At1g09390	4
GDSL esterase/lipase At1g28570-like	1
GDSL esterase/lipase At1g28580-like	5
GDSL esterase/lipase At1g28590-like	5
GDSL esterase/lipase At1g29670-like	1
GDSL esterase/lipase At1g54790	5
GDSL esterase/lipase At2g04570-like	3
GDSL esterase/lipase At4g10955-like	2
GDSL esterase/lipase At4g26790-like	1
GDSL esterase/lipase At5g03610-like isoform X2	2
GDSL esterase/lipase At5g03610-like isoform X3	5
GDSL esterase/lipase At5g22810-like	5
GDSL esterase/lipase At5g45670-like	4
GDSL esterase/lipase EXL1-like	5
GEM-like protein 4	8
GEM-like protein 5	3
GEM-like protein 6	1
GEM-like protein 7	6
geranylgeranyl pyrophosphate synthase, chloroplastic-like	3
(-)-germacrene D synthase-like	1
germin-like protein 11-1	5
germin-like protein 5-1	2
germin-like protein subfamily 1 member 1	2
germin-like protein subfamily 1 member 17	4
germin-like protein subfamily T member 2	2
gibberellin 20 oxidase 1-like	5
gibberellin 2-beta-dioxygenase 1-like	4
gibberellin 2-beta-dioxygenase 8	2
Gibberellin 2-beta-dioxygenase 8	3
gibberellin 2-beta-dioxygenase 8-like	3
gibberellin 2-beta-dioxygenase 8-like isoform X1	3
gibberellin 2-beta-dioxygenase-like	1
gibberellin receptor GID1B-like	5
gibberellin-regulated protein 13-like	5
glucan endo-1,3-beta-glucosidase	2
glucan endo-1,3-beta-glucosidase 11-like	3
glucan endo-1,3-beta-glucosidase 12-like	3
glucan endo-1,3-beta-glucosidase 14-like	5
glucan endo-1,3-beta-glucosidase 7-like isoform X2	2
glucan endo-1,3-beta-glucosidase 8	4
glucan endo-1,3-beta-glucosidase 8-like	1
glucomannan 4-beta-mannosyltransferase 9	2
Glucose-1-phosphate adenylyltransferase	3
glucuronoxylan 4-O-methyltransferase 1	1
glucuronoxylan 4-O-methyltransferase 3-like	1
Glutamate decarboxylase	1
glutamate decarboxylase-like	4
glutamate receptor 1.3-like isoform X1	2
glutamate receptor 2.1-like isoform X1	2
glutamate receptor 3.6-like isoform X1	2
glutamate receptor 3.7-like isoform X1	3
glutamyl-tRNA reductase 1, chloroplastic-like	7
glutaredoxin-C9-like	5
Glutaredoxin domain-containing protein	4
glutathione hydrolase 1-like	1
Glutathione peroxidase	2
Glutathione-S-transferase	3
glutathione S-transferase-like	3
glutathione S-transferase U17-like	3
glutathione S-transferase U9-like	1
glutathione transferase GST 23-like	1
glycerol kinase	4
glycerophosphodiester phosphodiesterase GDPD1, chloroplastic-like isoform X1	1
glycerophosphodiester phosphodiesterase GDPD6-like	3
glycine cleavage system H protein 3, mitochondrial-like	5
Glyco_hydro_3_C domain-containing protein	1
glycolipid transfer protein 3-like	1
Glycoside hydrolase family 3 C-terminal domain	2
glycosyl hydrolase 5 family protein-like	5
Glycosyltransferase	2
glycosyltransferase 6-like	3
glycosyltransferase BC10-like	5
glycosyltransferase family 92 protein Os08g0121900-like	3
glycosyltransferase family 92 protein RCOM_0530710	1
glyoxylate/hydroxypyruvate reductase HPR3	1
GSH-induced LITAF domain protein	6
GTP cyclohydrolase 1-like	3
GTP cyclohydrolase II	2
G-type lectin S-receptor-like serine/threonine-protein kinase At1g34300	3
G-type lectin S-receptor-like serine/threonine-protein kinase At4g27290	4
G-type lectin S-receptor-like serine/threonine-protein kinase At4g27290 isoform X1	3
G-type lectin S-receptor-like serine/threonine-protein kinase At5g35370	2
G-type lectin S-receptor-like serine/threonine-protein kinase LECRK3	1
G-type lectin S-receptor-like serine/threonine-protein kinase RLK1	1
G-type lectin S-receptor-like serine/threonine-protein kinase RLK1 isoform X1	5
G-type lectin S-receptor-like serine/threonine-protein kinase SD2-5	4
guanine nucleotide-binding protein subunit gamma 2-like isoform X1	2
guanosine nucleotide diphosphate dissociation inhibitor At5g09550	2
guanylate kinase 2	6
Haem peroxidase	1
haloacid dehalogenase-like hydrolase domain-containing protein At4g39970	4
haloalkane dehalogenase-like isoform X1	1
heat shock factor protein HSF24-like	2
heat stress transcription factor A-4b-like	4
heat stress transcription factor A-4c-like	5
heat stress transcription factor A-7a-like	2
heat stress transcription factor B-2a-like isoform X1	4
heat stress transcription factor B-2b-like	1
heat stress transcription factor B-3	6
heavy metal-associated isoprenylated plant protein 24	2
heavy metal-associated isoprenylated plant protein 28	2
heavy metal-associated isoprenylated plant protein 3	4
heavy metal-associated isoprenylated plant protein 30-like	4
heavy metal-associated isoprenylated plant protein 33-like	6
heavy metal-associated isoprenylated plant protein 39-like	7
heavy metal-associated isoprenylated plant protein 39-like isoform X1	1
heavy metal-associated isoprenylated plant protein 6-like	9
heme-binding-like protein At3g10130, chloroplastic	1
heme oxygenase 1, chloroplastic-like	6
heparan-alpha-glucosaminide N-acetyltransferase	1
heparanase-like protein 1	4
heparanase-like protein 1 isoform X1	2
heptahelical transmembrane protein ADIPOR1-like	5
heterodimeric geranylgeranyl pyrophosphate synthase small subunit, chloroplastic-like	2
hexokinase-1-like	1
hexose carrier protein HEX6-like	1
hexose carrier protein HEX6, partial	1
High-affinity K+ transporter	1
high-affinity nitrate transporter 3.2-like	1
HIPL1 protein-like	1
histidine decarboxylase-like	1
histone H1	3
homeobox-leucine zipper protein ANTHOCYANINLESS 2-like	8
homeobox-leucine zipper protein ANTHOCYANINLESS 2-like isoform X1	1
homeobox-leucine zipper protein ANTHOCYANINLESS 2-like isoform X2	1
homeobox-leucine zipper protein ATHB-12-like	6
homeobox-leucine zipper protein ATHB-13-like isoform X1	1
homeobox-leucine zipper protein ATHB-13-like isoform X2	1
homeobox-leucine zipper protein ATHB-52-like	3
homeobox-leucine zipper protein HAT5-like	5
homeobox-leucine zipper protein HOX3-like	5
homeobox-leucine zipper protein MERISTEM L1-like	3
homeobox protein BEL1 homolog	5
homeobox protein HD1	2
Homeobox protein knotted-1-like 7-like	1
homocysteine S-methyltransferase 1	4
H(+)-transporting two-sector ATPase	1
Hydrolase_4 domain-containing protein	1
hydroquinone glucosyltransferase-like	6
Hydroxycinnamoyl-CoA quinate hydroxycinnamoyltransferase	1
Hydroxycinnamoyl-CoA shikimate/quinate hydroxycinnamoyltransferase	3
Hydroxymethylglutaryl-CoA lyase	2
Hydroxymethylglutaryl-CoA reductase (NADPH)	6
Hydroxymethylglutaryl-CoA synthase	1
hydroxymethylglutaryl-CoA synthase-like	1
hypersensitive-induced reaction 1 protein	1
hypersensitive-induced response protein-like protein 2	1
IAA-amino acid hydrolase ILR1-like 2	1
inactive beta-amylase 9	6
inactive glucose-1-phosphate adenylyltransferase small subunit 2, chloroplastic isoform X2	1
inactive receptor-like serine/threonine-protein kinase At2g40270	6
inactive TPR repeat-containing thioredoxin TTL3-like	2
indole-3-acetate O-methyltransferase 1	2
indole-3-acetic acid-amido synthetase GH3.10	1
indole-3-acetic acid-induced protein ARG7	1
inorganic phosphate transporter 1-4-like	4
inorganic pyrophosphatase TTM1	1
Inositol oxygenase	1
inositol-tetrakisphosphate 1-kinase 3-like isoform X1	1
inositol transporter 1 isoform X1	1
integrin-linked protein kinase 1-like	4
internal alternative NAD(P)H-ubiquinone oxidoreductase A1, mitochondrial-like	6
intracellular ribonuclease LX-like	3
IQ domain-containing protein IQM2-like	2
IQ domain-containing protein IQM6-like	1
iridoid synthase CYC2-like	3
iridoid synthase-like	1
IRK-interacting protein	2
isoaspartyl peptidase/L-asparaginase isoform X1	3
Isocitrate lyase	1
isoeugenol synthase 1-like	3
Isoflavone-7-O-methyltransferase 6	1
isoflavone reductase homolog	6
IST1 homolog	1
IU_nuc_hydro domain-containing protein	1
JA-domain	1
jasmonate O-methyltransferase	5
Jasmonic acid 2	1
jasmonoyl--L-amino acid synthetase JAR4	6
JAZ10	4
kinesin-4-like isoform X2	1
Kinesin-like protein	2
kinesin-like protein KIN-14I	3
kinesin-like protein KIN-14N	4
kinesin-like protein KIN-4A	2
kinesin-like protein KIN-7C	4
kinesin-like protein KIN-7E	4
kinesin-like protein KIN-UB isoform X1	1
kirola-like	4
kiwellin-like	2
Knot1 domain-containing protein	1
kunitz trypsin inhibitor 5-like	8
kunitz trypsin inhibitor 5-like, partial	1
laccase-11-like	6
laccase-17-like	5
laccase-22-like	2
laccase-4-like	9
large ribosomal RNA subunit accumulation protein YCED homolog 2, chloroplastic	2
late blight resistance protein R1-A-like isoform X1	2
Late embryogenesis abundant protein 14	1
late embryogenesis abundant protein At1g64065-like	2
late embryogenesis abundant protein D-34	2
Late embryogenesis abundant protein, LEA_2 subgroup	1
LEAF RUST 10 DISEASE-RESISTANCE LOCUS RECEPTOR-LIKE PROTEIN KINASE-like 1.1	1
lecithin-cholesterol acyltransferase-like 1	1
leucine-rich repeat extensin-like protein 4	4
leucine-rich repeat receptor-like protein kinase PXC2	3
leucine-rich repeat receptor-like serine/threonine/tyrosine-protein kinase SOBIR1	4
leucine-rich repeat receptor protein kinase EMS1-like	1
L-gulonolactone oxidase 3	1
L-idonate 5-dehydrogenase-like	3
light-harvesting complex-like protein OHP2, chloroplastic	3
light-inducible protein CPRF2 isoform X1	6
light-regulated protein, chloroplastic	2
light-sensor Protein kinase-like	2
LIM domain-containing protein PLIM2c-like	1
LIM domain-containing protein WLIM1-like	1
lipid transfer-like protein VAS	1
LOB domain-containing protein 15	1
LOB domain-containing protein 15-like	1
LOB domain-containing protein 16-like	4
LOB domain-containing protein 1-like	1
LOB domain-containing protein 37-like	3
LOB domain-containing protein 40-like	2
long chain acyl-CoA synthetase 1-like	6
long chain acyl-CoA synthetase 4-like	2
long-chain-alcohol oxidase FAO1	6
long-chain-alcohol oxidase FAO2-like isoform X1	1
long-chain-alcohol oxidase FAO4A-like	2
LOW QUALITY PROTEIN: ABC transporter C family member 3-like, partial	1
LOW QUALITY PROTEIN: growth-regulating factor 8	1
LOW QUALITY PROTEIN: serine/arginine repetitive matrix protein 1	1
LOW QUALITY PROTEIN: uncharacterized protein LOC115998498	2
low-temperature-induced cysteine proteinase-like	3
LRR receptor kinase SERK2-like	4
LRR receptor-like serine/threonine-protein kinase FLS2	3
LRR receptor-like serine/threonine-protein kinase HSL2	2
LRR receptor-like serine/threonine-protein kinase RCH1	1
L-tryptophan--pyruvate aminotransferase 1-like	1
L-type lectin-domain containing receptor kinase IV.1-like	1
L-type lectin-domain containing receptor kinase IX.1-like	3
L-type lectin-domain containing receptor kinase S.4-like	1
L-type lectin-domain containing receptor kinase VIII.1-like	1
luminal-binding protein 4	1
lupeol synthase-like	4
lysine histidine transporter 1 isoform X1	1
lysine histidine transporter-like 8	6
lysine-specific demethylase JMJ706-like isoform X2	6
lysM domain receptor-like kinase 3	1
lysM domain receptor-like kinase 4	6
macrophage migration inhibitory factor homolog	1
MADS-box protein SHORT VEGETATIVE PHASE-like protein 1	1
MADS-box protein SHORT VEGETATIVE PHASE-like protein 2	2
MADS-box protein SOC1-like	2
MADS-box transcription factor 23-like	3
Major intrinsic protein	5
Malate dehydrogenase	1
malate dehydrogenase, glyoxysomal-like	4
Malic enzyme	3
manganese-dependent ADP-ribose/CDP-alcohol diphosphatase	5
mannan endo-1,4-beta-mannosidase 2-like	3
mannan endo-1,4-beta-mannosidase 7-like	6
mannose-1-phosphate guanylyltransferase 1	1
mannose/glucose-specific lectin-like	2
MAPK kinase substrate protein At1g80180	1
MBP7	2
MBP8	4
MDIS1-interacting receptor like kinase 1-like	6
MDIS1-interacting receptor like kinase 2-like isoform X1	1
mechanosensitive ion channel protein 3, chloroplastic-like isoform X1	6
membrane steroid-binding protein 1-like	3
metacaspase-1-like	1
metacaspase-4	4
metacaspase-9	1
metalloendoproteinase 4-MMP	4
metalloendoproteinase 4-MMP-like	1
methanol O-anthraniloyltransferase-like	2
methionine aminopeptidase 1D, chloroplastic/mitochondrial	1
methylecgonone reductase-like	4
methylecgonone reductase-like isoform X1	1
methylesterase 3-like	1
methyltransferase-like protein 7A	1
MFS domain-containing protein	2
Mitochondrial carrier protein	1
mitochondrial phosphate carrier protein 3, mitochondrial-like	1
Mitochondrial substrate carrier family protein like	1
mitogen-activated protein kinase kinase 3	6
mitogen-activated protein kinase kinase 9-like	3
mitogen-activated protein kinase kinase kinase 1	2
mitogen-activated protein kinase kinase kinase 17-like	4
mitogen-activated protein kinase kinase kinase 18-like	1
mitogen-activated protein kinase kinase kinase 18-like, partial	1
mitogen-activated protein kinase kinase kinase 1-like	1
mitogen-activated protein kinase kinase kinase 3-like	3
mitotic spindle checkpoint protein BUBR1	4
MLO-like protein 12	1
MLO-like protein 12 isoform X1	1
MLO-like protein 13 isoform X2	1
MLO-like protein 14 isoform X1	4
MLO-like protein 4	3
monoacylglycerol lipase ABHD6-like isoform X2	3
monocopper oxidase-like protein SKU5	2
monodehydroascorbate reductase 4, peroxisomal-like	3
monodehydroascorbate reductase-like	3
monofunctional riboflavin biosynthesis protein RIBA 3, chloroplastic-like	4
monooxygenase 1-like	1
monooxygenase 1-like isoform X1	2
monooxygenase 2-like	3
monooxygenase 2-like isoform X1	1
monothiol glutaredoxin-S10-like	5
MSP domain-containing protein	2
Multiple C2 and transmembrane domain-containing protein 2-like	1
myb family transcription factor PHL8-like	5
MYB-like transcription factor ETC1 isoform X1	1
MYB-like transcription factor ETC1 isoform X2	5
myb-related protein 306-like	4
myb-related protein 308-like	6
myb-related protein Myb4-like	1
NA	1089
NAC10 protein	2
NAC1-like protein	1
NAC3 protein	3
NAC7 protein	1
NAC8 protein	4
NAC domain-containing protein	4
NAC domain-containing protein 104-like	2
NAC domain-containing protein 105-like	3
NAC domain-containing protein 12-like	5
NAC domain-containing protein 17-like	1
NAC domain-containing protein 22 isoform X1	1
NAC domain-containing protein 22-like	5
NAC domain-containing protein 43-like isoform X1	5
NAC domain-containing protein 43-like isoform X2	2
NAC domain containing protein 50-like	1
NAC domain-containing protein 62-like	2
NAC domain-containing protein 71-like	3
NAC domain-containing protein 79-like	4
NAC domain-containing protein 7-like isoform X1	1
NAC domain-containing protein 90-like	2
NAC domain-containing protein 92-like	1
NAC domain-containing protein JA2L-like	4
NAC domain protein	1
NAC transcription factor	1
NAC transcription factor 2	1
NAC transcription factor 32-like	3
NAD_binding_6 domain-containing protein	2
NADH dehydrogenase	1
NAD(P)-bd_dom domain-containing protein	4
NADP-dependent malic enzyme-like	1
NADP-dependent malic enzyme-like isoform X1	1
NAD(P)H-quinone oxidoreductase subunit 3, chloroplastic	1
NAD(P)H-quinone oxidoreductase subunit M, chloroplastic	5
NAD(P)H-quinone oxidoreductase subunit O, chloroplastic	4
NAD(P)H-quinone oxidoreductase subunit S, chloroplastic	5
NAD(P)H-quinone oxidoreductase subunit U, chloroplastic	4
Naringenin,2-oxoglutarate 3-dioxygenase	1
naringenin,2-oxoglutarate 3-dioxygenase-like	2
NDR1/HIN1-like protein 10	3
NDR1/HIN1-like protein 3	2
nematode resistance protein-like HSPRO1	4
nematode resistance protein-like HSPRO2	1
(+)-neomenthol dehydrogenase-like	3
(+)-neomenthol dehydrogenase-like isoform X3	1
NEP1-interacting protein-like 1	2
neutral/alkaline invertase 3, chloroplastic-like	2
Neutral peroxidase	4
nicotinamidase 1-like	2
nifU-like protein 2, chloroplastic	1
nifU-like protein 3, chloroplastic isoform X1	5
ninja-family protein AFP2-like	4
nodulation-signaling pathway 2 protein-like	2
Non-specific lipid-transfer protein 2	1
non-specific lipid transfer protein GPI-anchored 1	4
non-specific lipid transfer protein GPI-anchored 2-like	5
non-specific lipid-transfer protein-like protein At2g13820	2
NTP_transferase domain-containing protein	1
nuclear transcription factor Y subunit A-1-like	2
nuclear transcription factor Y subunit A-4-like isoform X2	1
nuclear transcription factor Y subunit A-7-like isoform X1	5
nuclear transcription factor Y subunit B-4-like	1
nudix hydrolase 10-like	2
nudix hydrolase 10-like isoform X2	4
nudix hydrolase 18, mitochondrial-like	4
nudix hydrolase 2-like	1
nudix hydrolase 2-like isoform X2	4
nudix hydrolase 8	2
O-acyltransferase WSD1-like	3
O-fucosyltransferase 19-like	7
O-fucosyltransferase 20-like	2
O-fucosyltransferase 6-like	1
O-fucosyltransferase 7-like	3
O-fucosyltransferase 8 isoform X1	6
O-fucosyltransferase 8 isoform X2	1
Oligopeptide transporter 4	1
oligopeptide transporter 4-like	6
oligopeptide transporter 4-like isoform X2	2
oligopeptide transporter 7-like isoform X1	2
omega-hydroxypalmitate O-feruloyl transferase	1
ornithine decarboxylase-like	4
ornithine decarboxylase-like isoform X1	1
OVARIAN TUMOR DOMAIN-containing deubiquitinating enzyme 11	4
oxysterol-binding protein-related protein 4B-like	2
patatin-like protein 3	4
pathogenesis-related protein 5-like	1
pathogenesis-related protein PR-4	2
pathogenesis-related protein PR-4-like	1
pathogenesis-related thaumatin-like protein 3.5	1
pathogen-related protein	2
pathogen-related protein-like	1
PC-Esterase	1
PDR8/PEN3 (PLEIOTROPIC DRUG RESISTANCE8)	1
pectin acetylesterase 12-like	1
pectin acetylesterase 8-like	2
pectin acetylesterase 8-like isoform X1	1
Pectinesterase	1
pectinesterase 2-like	1
pectinesterase 3-like isoform X2	1
pectinesterase-like	5
pectinesterase/pectinesterase inhibitor PPE8B-like	8
pentatricopeptide repeat-containing protein At2g30100, chloroplastic	4
pentatricopeptide repeat-containing protein At3g14580, mitochondrial	2
pentatricopeptide repeat-containing protein At4g30825, chloroplastic	1
pentatricopeptide repeat-containing protein At5g55740, chloroplastic	1
pentatricopeptide repeat-containing protein At5g66520-like	2
Peptidase aspartic, active site	2
peptide chain release factor APG3, chloroplastic	1
Peptide upstream protein	4
peptidyl-prolyl cis-trans isomerase CYP26-2, chloroplastic	5
peptidyl-prolyl cis-trans isomerase CYP37, chloroplastic isoform X1	2
peptidyl-prolyl cis-trans isomerase-like	1
Peroxidase	13
peroxidase 10-like	3
Peroxidase 15	5
peroxidase 15-like	1
peroxidase 2-like	2
peroxidase 43	6
peroxidase 47-like	1
peroxidase 4-like	2
peroxidase 5-like	3
peroxidase 66	5
peroxidase P7-like isoform X1	1
peroxiredoxin Q, chloroplastic-like	2
peroxisomal acyl-coenzyme A oxidase 1-like isoform X1	4
peroxisomal acyl-coenzyme A oxidase 1-like isoform X2	1
peroxisomal nicotinamide adenine dinucleotide carrier-like	2
peroxisomal (S)-2-hydroxy-acid oxidase-like	1
phenolic glucoside malonyltransferase 1-like	2
phenylalanine ammonia-lyase	5
phenylalanine ammonia-lyase-like	9
phenylcoumaran benzylic ether reductase Betv6	2
phosphatidate cytidylyltransferase 1-like isoform X1	1
phosphatidylinositol 4-kinase gamma 4-like	10
phosphatidylinositol 4-phosphate 5-kinase 5-like	1
phospho-2-dehydro-3-deoxyheptonate aldolase 1, chloroplastic	1
phospho-2-dehydro-3-deoxyheptonate aldolase 2, chloroplastic-like	3
phosphoenolpyruvate carboxylase 4-like	6
phosphoenolpyruvate carboxylase kinase 2-like	4
phosphoenolpyruvate carboxylase kinase 2-like isoform X2	4
phosphoglycerate mutase-like protein 1	1
phosphoglycerate mutase-like protein AT74H	4
phosphoglycolate phosphatase 1B, chloroplastic-like	3
phosphoinositide phosphatase SAC7-like	1
phosphoinositide phospholipase C 2-like	1
phospholipase A1-Igamma3, chloroplastic-like	2
phospholipase A1-II 1-like	3
phospholipase A1-IIalpha-like	3
phospholipase A1-IIdelta-like	1
phospholipase A2-alpha-like	1
Phospholipase D	1
phospholipase D alpha 1-like	1
phospholipase D beta 1-like	1
phospholipid-transporting ATPase 1-like	7
phosphopantetheine adenylyltransferase-like	4
phosphoribulokinase, chloroplastic	6
photosynthetic NDH subunit of lumenal location 1, chloroplastic isoform X1	1
photosynthetic NDH subunit of lumenal location 2, chloroplastic	3
photosynthetic NDH subunit of lumenal location 3, chloroplastic	6
photosynthetic NDH subunit of lumenal location 4, chloroplastic	2
photosynthetic NDH subunit of subcomplex B 1, chloroplastic	1
photosynthetic NDH subunit of subcomplex B 3, chloroplastic	3
photosynthetic NDH subunit of subcomplex B 4, chloroplastic	1
photosynthetic NDH subunit of subcomplex B 5, chloroplastic	3
photosynthetic NDH subunit of subcomplex B 5, chloroplastic-like	2
Photosystem I chlorophyll a apoprotein A1	1
photosystem I chlorophyll a/b-binding protein 5, chloroplastic	5
photosystem I chlorophyll a/b-binding protein 6, chloroplastic	1
photosystem II 22 kDa protein, chloroplastic	5
photosystem II 5 kDa protein, chloroplastic	3
Photosystem II protein D1	2
photosystem II stability/assembly factor HCF136, chloroplastic	4
Photosystem I P700 chlorophyll a apoprotein A1	2
Photosystem I P700 chlorophyll a apoprotein A2	2
Photosystem I PsaA/PsaB	1
photosystem I reaction center subunit IV B, chloroplastic-like	1
photosystem I reaction center subunit psaK, chloroplastic	1
PH, RCC1 and FYVE domains-containing protein 1-like isoform X1	5
phytochrome B-like isoform X1	6
Phytocyanin domain	1
Phytoene synthase	2
phytoene synthase 2, chloroplastic-like	1
phytolongin Phyl1.1-like	1
phytosulfokines-like	6
PKS_ER domain-containing protein	1
plant intracellular Ras-group-related LRR protein 7	3
plasma membrane-associated cation-binding protein 1-like	5
plastidal glycolate/glycerate translocator 1, chloroplastic	2
Pleiotropic drug resistance protein	1
pleiotropic drug resistance protein 1-like isoform X1	3
pleiotropic drug resistance protein 1-like isoform X2	2
pleiotropic drug resistance protein 2-like	1
Pleiotropic drug resistance protein 2-like	1
PMR5N domain-containing protein	1
PnFL-2	3
polygalacturonase-like	1
polyol transporter 5-like	15
polyphenol oxidase F, chloroplastic-like	6
polyphenol oxidase II, chloroplastic-like	1
poly(U)-specific endoribonuclease-B-like	1
potassium channel KAT3-like	3
potassium channel SKOR-like	3
potassium transporter 1	4
PREDICTED: 1-acyl-sn-glycerol-3-phosphate acyltransferase-like	2
PREDICTED: 1-acyl-sn-glycerol-3-phosphate acyltransferase PLS1-like	2
PREDICTED: 1-aminocyclopropane-1-carboxylate oxidase 3	4
PREDICTED: 21 kDa protein-like	1
PREDICTED: 21 kDa seed protein-like	5
PREDICTED: 30S ribosomal protein 2, chloroplastic-like isoform X1	4
PREDICTED: 3'-N-debenzoyl-2'-deoxytaxol N-benzoyltransferase	1
PREDICTED: 3-oxo-Delta(4,5)-steroid 5-beta-reductase-like	2
PREDICTED: (3S,6E)-nerolidol synthase 1-like	1
PREDICTED: 50S ribosomal protein L28, chloroplastic	2
PREDICTED: 6-phosphofructo-2-kinase/fructose-2,6-bisphosphatase isoform X2	1
PREDICTED: 70 kDa peptidyl-prolyl isomerase-like isoform X2	4
PREDICTED: 7-deoxyloganetin glucosyltransferase-like, partial	2
PREDICTED: ABC transporter G family member 11	5
PREDICTED: ABC transporter G family member 15-like	5
PREDICTED: ABC transporter G family member 39-like isoform X1	4
PREDICTED: ABC transporter G family member 6-like	1
PREDICTED: abscisic acid receptor PYL8-like	2
PREDICTED: acidic endochitinase-like	2
PREDICTED: acid phosphatase 1-like isoform X2	2
PREDICTED: acyl carrier protein 4, chloroplastic	2
PREDICTED: acyl-CoA-binding domain-containing protein 3-like isoform X2	1
PREDICTED: adenosine kinase 2-like	2
PREDICTED: ADP-ribosylation factor GTPase-activating protein AGD7-like	1
PREDICTED: agamous-like MADS-box protein AGL19 isoform X1	3
PREDICTED: agamous-like MADS-box protein AGL62	2
PREDICTED: agmatine coumaroyltransferase-2-like	1
PREDICTED: alanine--tRNA ligase, chloroplastic/mitochondrial	1
PREDICTED: alcohol dehydrogenase-like 1	1
PREDICTED: alcohol dehydrogenase-like 2 isoform X2	1
PREDICTED: alcohol dehydrogenase-like 6	1
PREDICTED: alkaline/neutral invertase A, mitochondrial-like	1
PREDICTED: alkane hydroxylase MAH1-like	2
PREDICTED: alpha-amylase-like	1
PREDICTED: alpha carbonic anhydrase 7-like	2
PREDICTED: amino-acid permease BAT1 homolog isoform X3	1
PREDICTED: aminomethyltransferase, mitochondrial	2
PREDICTED: anaphase-promoting complex subunit 10 isoform X1	1
PREDICTED: ankyrin-1-like	1
PREDICTED: ankyrin repeat-containing protein At2g01680-like	1
PREDICTED: ankyrin repeat-containing protein NPR4-like	1
PREDICTED: anthocyanidin reductase ((2S)-flavan-3-ol-forming)-like isoform X1	1
PREDICTED: anthocyanin 5-aromatic acyltransferase-like	1
PREDICTED: anthranilate synthase alpha subunit 1, chloroplastic-like	5
PREDICTED: aquaporin NIP1-1-like	2
PREDICTED: aquaporin NIP6-1	2
PREDICTED: arabinogalactan peptide 22-like	2
PREDICTED: arogenate dehydrogenase 1, chloroplastic-like isoform X2	2
PREDICTED: ASC1-like protein	2
PREDICTED: ASC1-like protein isoform X2	2
PREDICTED: aspartic proteinase-like protein 2 isoform X1	2
PREDICTED: aspartic proteinase-like protein 2 isoform X2	2
PREDICTED: aspartyl protease family protein At5g10770-like	1
PREDICTED: AT-hook motif nuclear-localized protein 20-like	1
PREDICTED: auxin-induced protein PCNT115-like	2
PREDICTED: auxin response factor 19-like	3
PREDICTED: auxin-responsive protein IAA16-like	2
PREDICTED: auxin-responsive protein IAA29	1
PREDICTED: auxin-responsive protein SAUR21-like	8
PREDICTED: auxin-responsive protein SAUR68-like	8
PREDICTED: auxin-responsive protein SAUR68-like isoform X2	1
PREDICTED: B3 domain-containing protein At5g60130-like isoform X1	1
PREDICTED: B3 domain-containing protein At5g60130-like isoform X2	1
PREDICTED: B3 domain-containing protein REM9-like	1
PREDICTED: basic endochitinase-like	2
PREDICTED: basic leucine zipper 9-like	1
PREDICTED: BEL1-like homeodomain protein 2 isoform X2	1
PREDICTED: BEL1-like homeodomain protein 2, partial	1
PREDICTED: beta carbonic anhydrase 5, chloroplastic isoform X1	1
PREDICTED: beta-galactosidase 12-like	1
PREDICTED: beta-galactosidase-like	1
PREDICTED: beta-xylosidase/alpha-L-arabinofuranosidase 2-like	2
PREDICTED: bidirectional sugar transporter SWEET4-like isoform X1	1
PREDICTED: bifunctional epoxide hydrolase 2-like isoform X1	3
PREDICTED: bifunctional L-3-cyanoalanine synthase/cysteine synthase 1, mitochondrial	1
PREDICTED: bifunctional L-3-cyanoalanine synthase/cysteine synthase 1, mitochondrial-like	1
PREDICTED: bifunctional UDP-glucose 4-epimerase and UDP-xylose 4-epimerase 1-like	6
PREDICTED: BOI-related E3 ubiquitin-protein ligase 1-like	1
PREDICTED: BTB/POZ domain-containing protein At1g21780	1
PREDICTED: BTB/POZ domain-containing protein At3g08570	3
PREDICTED: BTB/POZ domain-containing protein At5g41330-like	1
PREDICTED: caffeoyl-CoA O-methyltransferase	1
PREDICTED: caffeoyl-CoA O-methyltransferase-like	13
PREDICTED: caffeoylshikimate esterase-like	5
PREDICTED: calcineurin subunit B-like	3
PREDICTED: calcium-dependent protein kinase 10-like	4
PREDICTED: calcium-dependent protein kinase 28-like, partial	1
PREDICTED: calcium-dependent protein kinase 32-like	1
PREDICTED: calcium-transporting ATPase 12, plasma membrane-type-like	6
PREDICTED: calmodulin-binding protein 60 A-like isoform X1	1
PREDICTED: calmodulin-binding transcription activator 4-like isoform X1	1
PREDICTED: calmodulin-binding transcription activator 4-like isoform X2	1
PREDICTED: carboxyl-terminal-processing peptidase 2, chloroplastic	3
PREDICTED: CASP-like protein 5C1	3
PREDICTED: CASP-like protein PIMP1	1
PREDICTED: catalase isozyme 1	1
PREDICTED: cationic peroxidase 1-like	1
PREDICTED: cationic peroxidase 2-like	1
PREDICTED: CBL-interacting serine/threonine-protein kinase 23-like	2
PREDICTED: cell division control protein 4-like	1
PREDICTED: cell number regulator 13-like	1
PREDICTED: cellulose synthase A catalytic subunit 7	5
PREDICTED: cellulose synthase A catalytic subunit 8	1
PREDICTED: cellulose synthase-like protein G2 isoform X1	1
PREDICTED: centrosomal protein of 290 kDa-like isoform X1	1
PREDICTED: chaperone protein dnaJ 11, chloroplastic-like	1
PREDICTED: chaperone protein dnaJ 20, chloroplastic-like	4
PREDICTED: chaperone protein dnaJ 8, chloroplastic isoform X1	1
PREDICTED: chaperonin-like RBCX protein 1, chloroplastic isoform X2	1
PREDICTED: chloride channel protein CLC-b-like isoform X1	3
PREDICTED: chloroplast stem-loop binding protein of 41 kDa b, chloroplastic	5
PREDICTED: cinnamoyl-CoA reductase 1-like	2
PREDICTED: COBRA-like protein 4	1
PREDICTED: coiled-coil domain-containing protein SCD2-like isoform X1	1
PREDICTED: copper transporter 6-like	1
PREDICTED: cucumber peeling cupredoxin-like	1
PREDICTED: cx9C motif-containing protein 4	1
PREDICTED: cyclin-dependent kinase inhibitor 4-like	2
PREDICTED: cysteine protease XCP1-like	2
PREDICTED: cysteine-rich receptor-like protein kinase 25	3
PREDICTED: cytochrome b-c1 complex subunit 9-like isoform X1	1
PREDICTED: cytochrome P450 71A1-like	1
PREDICTED: cytochrome P450 76C1-like	1
PREDICTED: cytochrome P450 90A1-like	4
PREDICTED: cytochrome P450 CYP736A12-like	1
PREDICTED: cytokinin riboside 5'-monophosphate phosphoribohydrolase LOG7-like	2
PREDICTED: cytosolic sulfotransferase 5-like isoform X2	1
PREDICTED: D-3-phosphoglycerate dehydrogenase 2, chloroplastic-like	1
PREDICTED: dammarenediol II synthase-like	4
PREDICTED: dehydration-responsive element-binding protein 1E-like	1
PREDICTED: digalactosyldiacylglycerol synthase 2, chloroplastic	2
PREDICTED: diphosphomevalonate decarboxylase MVD2-like	4
PREDICTED: dirigent protein 22-like	1
PREDICTED: disease resistance protein RPM1-like	2
PREDICTED: disease resistance protein RPP8-like	2
PREDICTED: disease resistance response protein 206-like	1
PREDICTED: dof zinc finger protein DOF1.6-like	1
PREDICTED: double-stranded RNA-binding protein 6-like	1
PREDICTED: dynein light chain LC6, flagellar outer arm	4
PREDICTED: E3 ubiquitin-protein ligase At3g02290-like	1
PREDICTED: E3 ubiquitin-protein ligase ATL23-like	3
PREDICTED: E3 ubiquitin-protein ligase MIEL1-like isoform X1	1
PREDICTED: E3 ubiquitin-protein ligase RGLG1-like	1
PREDICTED: EG45-like domain containing protein	5
PREDICTED: electron transfer flavoprotein subunit beta, mitochondrial isoform X1	1
PREDICTED: ELMO domain-containing protein C-like	1
PREDICTED: endoglucanase 25-like	5
PREDICTED: endonuclease 1	2
PREDICTED: endoplasmic reticulum oxidoreductin-1-like isoform X1	1
PREDICTED: ER lumen protein-retaining receptor-like	2
PREDICTED: ETHYLENE INSENSITIVE 3-like 1 protein	1
PREDICTED: ethylene-responsive transcription factor ABR1-like	5
PREDICTED: ethylene-responsive transcription factor ERF024-like	5
PREDICTED: ethylene-responsive transcription factor ERF109-like	1
PREDICTED: ethylene-responsive transcription factor ERF110-like	2
PREDICTED: ethylene-responsive transcription factor TINY-like	1
PREDICTED: ethylene-responsive transcription factor WIN1-like	1
PREDICTED: exocyst complex component EXO70A1-like	3
PREDICTED: expansin-A4-like	1
PREDICTED: F-box/kelch-repeat protein At1g26930-like	2
PREDICTED: F-box/kelch-repeat protein At3g23880-like	5
PREDICTED: F-box protein At1g47056-like	5
PREDICTED: F-box protein At1g55000	1
PREDICTED: F-box protein At1g61340-like	4
PREDICTED: F-box protein At2g26850-like	4
PREDICTED: F-box protein At4g18380-like	1
PREDICTED: F-box protein SKIP23-like	2
PREDICTED: ferredoxin-A-like	1
PREDICTED: formin-like protein 20	1
PREDICTED: formin-like protein 20 isoform X7	2
PREDICTED: formin-like protein 5	1
PREDICTED: fructose-1,6-bisphosphatase, chloroplastic-like	3
PREDICTED: GDSL esterase/lipase At1g54790	1
PREDICTED: (-)-germacrene D synthase-like	2
PREDICTED: germin-like protein 5-1 isoform X1	1
PREDICTED: germin-like protein subfamily 1 member 13	1
PREDICTED: gibberellin 20 oxidase 1-D-like	5
PREDICTED: gibberellin 2-beta-dioxygenase 8	3
PREDICTED: glucan 1,3-beta-glucosidase A-like	2
PREDICTED: glucan endo-1,3-beta-glucosidase, acidic-like isoform X1	1
PREDICTED: glutamate receptor 1.3-like isoform X1	1
PREDICTED: glutamate receptor 2.1-like	1
PREDICTED: glutamine synthetase cytosolic isozyme	2
PREDICTED: glutamine synthetase leaf isozyme, chloroplastic	3
PREDICTED: glutaredoxin-like	2
PREDICTED: glutathione S-transferase T1-like isoform X1	1
PREDICTED: glutathione transferase GST 23-like	2
PREDICTED: glycerate dehydrogenase HPR, peroxisomal isoform X2	1
PREDICTED: GTP cyclohydrolase 1-like	2
PREDICTED: G-type lectin S-receptor-like serine/threonine-protein kinase At1g11410	3
PREDICTED: G-type lectin S-receptor-like serine/threonine-protein kinase At4g03230	1
PREDICTED: G-type lectin S-receptor-like serine/threonine-protein kinase At4g27290	6
PREDICTED: G-type lectin S-receptor-like serine/threonine-protein kinase At4g27290 isoform X3	1
PREDICTED: G-type lectin S-receptor-like serine/threonine-protein kinase B120 isoform X2	2
PREDICTED: G-type lectin S-receptor-like serine/threonine-protein kinase LECRK2	1
PREDICTED: haloacid dehalogenase-like hydrolase domain-containing protein At3g48420	1
PREDICTED: haloacid dehalogenase-like hydrolase domain-containing protein At4g39970	1
PREDICTED: heavy metal-associated isoprenylated plant protein 23	2
PREDICTED: heavy metal-associated isoprenylated plant protein 6-like	3
PREDICTED: heavy metal-associated isoprenylated plant protein 7-like	1
PREDICTED: heparan-alpha-glucosaminide N-acetyltransferase	4
PREDICTED: homeobox-leucine zipper protein ATHB-12-like	5
PREDICTED: homeobox-leucine zipper protein ATHB-52-like	2
PREDICTED: hydroxymethylglutaryl-CoA lyase, mitochondrial	3
PREDICTED: hypersensitive-induced response protein 1	1
PREDICTED: IAA-amino acid hydrolase ILR1-like 6	1
PREDICTED: inactive protein RESTRICTED TEV MOVEMENT 2-like	1
PREDICTED: iridoid synthase-like	4
PREDICTED: isoflavone reductase homolog	3
PREDICTED: kinesin-like protein KIN-13B	4
PREDICTED: kinesin-like protein KIN-13B isoform X1	6
PREDICTED: kinesin-like protein KIN-14I	1
PREDICTED: kinesin-like protein KIN-7E isoform X3	1
PREDICTED: kiwellin-like isoform X2	4
PREDICTED: laccase-17-like	5
PREDICTED: laccase-22-like	1
PREDICTED: L-arabinokinase-like isoform X1	2
PREDICTED: L-arabinokinase-like isoform X2	1
PREDICTED: LEAF RUST 10 DISEASE-RESISTANCE LOCUS RECEPTOR-LIKE PROTEIN KINASE-like 2.1	2
PREDICTED: LEAF RUST 10 DISEASE-RESISTANCE LOCUS RECEPTOR-LIKE PROTEIN KINASE-like 2.4	3
PREDICTED: leucine-rich repeat receptor-like protein kinase PXC2	1
PREDICTED: leucine-rich repeat receptor-like serine/threonine-protein kinase BAM1	1
PREDICTED: leucine-rich repeat receptor-like serine/threonine-protein kinase BAM3	1
PREDICTED: leucine-rich repeat receptor-like tyrosine-protein kinase PXC3	3
PREDICTED: leucine-rich repeat receptor protein kinase EMS1-like	3
PREDICTED: leucine-rich repeat receptor protein kinase MSP1-like	1
PREDICTED: light-harvesting complex-like protein 3 isotype 2, chloroplastic	1
PREDICTED: lignin-forming anionic peroxidase-like	1
PREDICTED: LIM domain-containing protein WLIM1-like	5
PREDICTED: lon protease homolog 2, peroxisomal-like isoform X1	2
PREDICTED: LRR receptor-like serine/threonine-protein kinase FLS2	1
PREDICTED: LRR receptor-like serine/threonine-protein kinase GSO2 isoform X1	2
PREDICTED: LRR receptor-like serine/threonine-protein kinase RCH1	4
PREDICTED: L-type lectin-domain containing receptor kinase IX.1-like	1
PREDICTED: L-type lectin-domain containing receptor kinase IX.1-like isoform X6	1
PREDICTED: L-type lectin-domain containing receptor kinase VIII.1-like	1
PREDICTED: malate synthase, glyoxysomal	1
PREDICTED: malonyl-coenzyme:anthocyanin 5-O-glucoside-6'''-O-malonyltransferase-like	1
PREDICTED: MDIS1-interacting receptor like kinase 2-like	4
PREDICTED: metal transporter Nramp1-like isoform X1	1
PREDICTED: methyltransferase-like protein 7A isoform X1	2
PREDICTED: microtubule-associated protein TORTIFOLIA1-like	1
PREDICTED: mitogen-activated protein kinase kinase kinase 2-like	2
PREDICTED: mitogen-activated protein kinase kinase kinase YODA isoform X2	1
PREDICTED: mRNA decay activator protein ZFP36-like	1
PREDICTED: mucin-5AC-like isoform X1	1
PREDICTED: NAC domain-containing protein 105-like	1
PREDICTED: NAC domain-containing protein 92-like isoform X1	2
PREDICTED: NAC domain-containing protein 92-like isoform X2	2
PREDICTED: NAC transcription factor 29-like	3
PREDICTED: NAC transcription factor ONAC010-like	4
PREDICTED: NAD(P)H-quinone oxidoreductase subunit N, chloroplastic	5
PREDICTED: nectarin-1-like	1
PREDICTED: NEP1-interacting protein-like 1	1
PREDICTED: nudix hydrolase 17, mitochondrial-like	1
PREDICTED: nudix hydrolase 18, mitochondrial-like	1
PREDICTED: nudix hydrolase 2-like	3
PREDICTED: oligopeptide transporter 7-like, partial	1
PREDICTED: palmitoyl-monogalactosyldiacylglycerol delta-7 desaturase, chloroplastic-like	2
PREDICTED: pathogen-related protein-like	1
PREDICTED: peamaclein-like	1
PREDICTED: pectin acetylesterase 12-like	4
PREDICTED: pectin acetylesterase 3-like	1
PREDICTED: pectin acetylesterase 8-like	5
PREDICTED: pectin acetylesterase 9 isoform X2	2
PREDICTED: pectinesterase 3-like	2
PREDICTED: pectinesterase-like	1
PREDICTED: peroxidase 4-like	2
PREDICTED: peroxidase 5-like	2
PREDICTED: peroxidase 66-like	1
PREDICTED: peroxiredoxin Q, chloroplastic-like	1
PREDICTED: peroxisomal nicotinamide adenine dinucleotide carrier-like	1
PREDICTED: peroxisomal (S)-2-hydroxy-acid oxidase GLO4	2
PREDICTED: peroxisomal (S)-2-hydroxy-acid oxidase GLO4-like isoform X2	1
PREDICTED: phosphoinositide phospholipase C 4-like	1
PREDICTED: phospholipase D beta 1-like	3
PREDICTED: photosynthetic NDH subunit of lumenal location 1, chloroplastic	2
PREDICTED: photosynthetic NDH subunit of subcomplex B 2, chloroplastic	2
PREDICTED: photosynthetic NDH subunit of subcomplex B 4, chloroplastic	3
PREDICTED: photosystem I chlorophyll a/b-binding protein 6, chloroplastic	1
PREDICTED: phytosulfokine receptor 2-like	5
PREDICTED: pleiotropic drug resistance protein 1-like isoform X1	4
PREDICTED: pollen-specific leucine-rich repeat extensin-like protein 1	1
PREDICTED: polyadenylate-binding protein RBP47-like isoform X1	1
PREDICTED: polyphenol oxidase B, chloroplastic-like	4
PREDICTED: polyubiquitin-B-like	1
PREDICTED: potassium channel AKT1-like isoform X2	4
PREDICTED: probable 1-acyl-sn-glycerol-3-phosphate acyltransferase 4	1
PREDICTED: probable acyl-activating enzyme 5, peroxisomal	7
PREDICTED: probable beta-1,3-galactosyltransferase 2	1
PREDICTED: probable beta-1,3-galactosyltransferase 2 isoform X2	4
PREDICTED: probable beta-1,4-xylosyltransferase IRX10L	5
PREDICTED: probable caffeoyl-CoA O-methyltransferase At4g26220	2
PREDICTED: probable calcium-binding protein CML18	2
PREDICTED: probable calcium-binding protein CML36	1
PREDICTED: probable calcium-binding protein CML45	4
PREDICTED: probable carboxylesterase 16	2
PREDICTED: probable choline kinase 3	6
PREDICTED: probable cinnamyl alcohol dehydrogenase 1	3
PREDICTED: probable disease resistance protein At1g59620	2
PREDICTED: probable disease resistance protein At4g27220	1
PREDICTED: probable disease resistance protein At4g27220 isoform X2	2
PREDICTED: probable disease resistance RPP8-like protein 2	1
PREDICTED: probable galactinol--sucrose galactosyltransferase 1	1
PREDICTED: probable glutathione S-transferase	2
PREDICTED: probable glycerol-3-phosphate dehydrogenase	1
PREDICTED: probable glycosyltransferase At5g03795	1
PREDICTED: probable inactive purple acid phosphatase 1	1
PREDICTED: probable LRR receptor-like serine/threonine-protein kinase At1g56140	2
PREDICTED: probable LRR receptor-like serine/threonine-protein kinase At3g47570	1
PREDICTED: probable LRR receptor-like serine/threonine-protein kinase At4g36180	1
PREDICTED: probable lysophospholipase BODYGUARD 3 isoform X1	1
PREDICTED: probable NAD(P)H dehydrogenase (quinone) FQR1-like 1	6
PREDICTED: probable NAD(P)H dehydrogenase (quinone) FQR1-like 3	5
PREDICTED: probable NAD(P)H dehydrogenase subunit CRR3, chloroplastic	1
PREDICTED: probable pectate lyase 20	1
PREDICTED: probable pectate lyase 8	1
PREDICTED: probable pectinesterase/pectinesterase inhibitor 61	4
PREDICTED: probable pectin methyltransferase QUA2	3
PREDICTED: probable protein phosphatase 2C 24	1
PREDICTED: probable protein phosphatase 2C 27 isoform X1	3
PREDICTED: probable protein phosphatase 2C 38	1
PREDICTED: probable receptor-like protein kinase At5g47070	3
PREDICTED: probable serine/threonine-protein kinase Cx32, chloroplastic isoform X2	1
PREDICTED: probable WRKY transcription factor 26	3
PREDICTED: probable WRKY transcription factor 26 isoform X1	1
PREDICTED: probable WRKY transcription factor 31	1
PREDICTED: probable WRKY transcription factor 40 isoform X2	2
PREDICTED: probable xyloglucan endotransglucosylase/hydrolase protein 26	1
PREDICTED: probable xyloglucan endotransglucosylase/hydrolase protein 8	4
PREDICTED: proline-rich protein 4-like	1
PREDICTED: protein ASPARTIC PROTEASE IN GUARD CELL 1-like	1
PREDICTED: protein DA1-related 1-like	1
PREDICTED: protein DETOXIFICATION 14-like isoform X1	2
PREDICTED: protein DETOXIFICATION 29 isoform X2	2
PREDICTED: protein DETOXIFICATION 29 isoform X3	1
PREDICTED: protein DMR6-LIKE OXYGENASE 2-like isoform X1	2
PREDICTED: protein ESKIMO 1-like	1
PREDICTED: protein EXECUTER 1, chloroplastic-like	2
PREDICTED: protein HESO1-like	1
PREDICTED: protein indeterminate-domain 2-like	1
PREDICTED: protein IQ-DOMAIN 1-like isoform X2	2
PREDICTED: protein kinase 2B, chloroplastic-like	1
PREDICTED: protein KINESIN LIGHT CHAIN-RELATED 3-like	1
PREDICTED: protein LAZY 1-like	4
PREDICTED: protein LITTLE ZIPPER 1-like	2
PREDICTED: protein LONGIFOLIA 1-like	1
PREDICTED: protein MIZU-KUSSEI 1-like	1
PREDICTED: protein NETWORKED 2A-like	2
PREDICTED: protein NLP6-like	1
PREDICTED: protein NRT1/ PTR FAMILY 5.10-like isoform X1	1
PREDICTED: protein NRT1/ PTR FAMILY 5.6-like	1
PREDICTED: protein PHLOEM PROTEIN 2-LIKE A10-like	1
PREDICTED: protein PHOSPHATE STARVATION RESPONSE 1-like	4
PREDICTED: protein PHYTOCHROME KINASE SUBSTRATE 4 isoform X1	1
PREDICTED: protein PLANT CADMIUM RESISTANCE 8	1
PREDICTED: protein RALF-like 24	2
PREDICTED: protein REDUCED WALL ACETYLATION 3-like	1
PREDICTED: protein REVERSION-TO-ETHYLENE SENSITIVITY1-like	4
PREDICTED: protein SENESCENCE-ASSOCIATED GENE 21, mitochondrial-like	4
PREDICTED: protein SHOOT GRAVITROPISM 5	1
PREDICTED: protein SIEVE ELEMENT OCCLUSION B-like	2
PREDICTED: protein SPEAR3-like	1
PREDICTED: protein SPIRAL1-like 5	4
PREDICTED: protein SRC2-like isoform X6	1
PREDICTED: protein SRG1-like isoform X2	2
PREDICTED: protein STRICTOSIDINE SYNTHASE-LIKE 5-like	1
PREDICTED: protein TRANSPORT INHIBITOR RESPONSE 1-like	1
PREDICTED: protein trichome birefringence-like 33	1
PREDICTED: protein trichome birefringence-like 38 isoform X1	3
PREDICTED: protein trichome birefringence-like 41	4
PREDICTED: protein WVD2-like 7	1
PREDICTED: psbP domain-containing protein 6, chloroplastic	1
PREDICTED: putative 12-oxophytodienoate reductase 11	3
PREDICTED: putative 4-hydroxy-4-methyl-2-oxoglutarate aldolase 3	1
PREDICTED: putative calcium-transporting ATPase 13, plasma membrane-type	4
PREDICTED: putative F-box protein At3g52320	6
PREDICTED: putative GATA transcription factor 22	6
PREDICTED: putative late blight resistance protein homolog R1A-3 isoform X1	2
PREDICTED: putative late blight resistance protein homolog R1B-12	1
PREDICTED: putative late blight resistance protein homolog R1B-14	1
PREDICTED: putative late blight resistance protein homolog R1B-16	1
PREDICTED: putative late blight resistance protein homolog R1B-23 isoform X2	2
PREDICTED: putative late blight resistance protein homolog R1B-8	1
PREDICTED: putative late blight resistance protein homolog R1C-3 isoform X2	1
PREDICTED: putative leucine-rich repeat receptor-like protein kinase At2g19210 isoform X2	1
PREDICTED: putative phosphatidylglycerol/phosphatidylinositol transfer protein DDB_G0278295	1
PREDICTED: putative protein phosphatase 2C 53	2
PREDICTED: putative receptor-like protein kinase At4g00960	3
PREDICTED: putative receptor-like protein kinase At4g00960 isoform X1	1
PREDICTED: putative serine carboxypeptidase-like 52	1
PREDICTED: putative UPF0481 protein At3g02645	4
PREDICTED: putative WEB family protein At1g65010, chloroplastic	1
PREDICTED: QWRF motif-containing protein 2-like isoform X1	3
PREDICTED: rac-like GTP-binding protein RAC2	2
PREDICTED: random slug protein 5-like isoform X4	4
PREDICTED: ras-related protein RABF2a-like	1
PREDICTED: reactive Intermediate Deaminase A, chloroplastic-like	1
PREDICTED: reactive Intermediate Deaminase A, chloroplastic-like isoform X1	1
PREDICTED: receptor-like cytosolic serine/threonine-protein kinase RBK1, partial	1
PREDICTED: receptor-like cytosolic serine/threonine-protein kinase RBK2	1
PREDICTED: receptor-like protein 12	3
PREDICTED: receptor-like protein 12 isoform X1	2
PREDICTED: receptor-like protein 12 isoform X3	1
PREDICTED: receptor-like protein 12 isoform X4	1
PREDICTED: receptor like protein 30-like	1
PREDICTED: receptor like protein 30-like isoform X2	1
PREDICTED: receptor-like serine/threonine-protein kinase At4g25390	1
PREDICTED: receptor-like serine/threonine-protein kinase NCRK	1
PREDICTED: receptor-like serine/threonine-protein kinase SD1-8 isoform X1	2
PREDICTED: remorin-like	1
PREDICTED: reticulon-like protein B14	1
PREDICTED: rhodanese-like domain-containing protein 10	5
PREDICTED: rho GTPase-activating protein 5-like	4
PREDICTED: RHOMBOID-like protein 2	6
PREDICTED: ribonuclease 2-like	2
PREDICTED: ribosome-binding factor PSRP1, chloroplastic	1
PREDICTED: ribulose-phosphate 3-epimerase, chloroplastic isoform X1	1
PREDICTED: RING-H2 finger protein ATL39-like	2
PREDICTED: RING-H2 finger protein ATL52-like	5
PREDICTED: RNA-binding protein 24-A	1
PREDICTED: RNA polymerase sigma factor sigE, chloroplastic/mitochondrial-like	2
PREDICTED: RPM1-interacting protein 4-like	1
PREDICTED: RPM1-interacting protein 4-like isoform X1	1
PREDICTED: S-adenosylmethionine synthase 3	6
PREDICTED: salicylate carboxymethyltransferase-like	1
PREDICTED: scopoletin glucosyltransferase-like	1
PREDICTED: secoisolariciresinol dehydrogenase-like	1
PREDICTED: sedoheptulose-1,7-bisphosphatase, chloroplastic-like isoform X2	1
PREDICTED: serine/arginine repetitive matrix protein 1-like	1
PREDICTED: serine carboxypeptidase 24-like	1
PREDICTED: serine carboxypeptidase II-3-like	2
PREDICTED: serine carboxypeptidase-like	2
PREDICTED: serine carboxypeptidase-like 18 isoform X1	1
PREDICTED: serine hydroxymethyltransferase, mitochondrial	1
PREDICTED: serine/threonine-protein kinase At5g01020-like isoform X1	1
PREDICTED: serine/threonine-protein kinase HT1	3
PREDICTED: serine/threonine-protein kinase SAPK2	3
PREDICTED: serine/threonine-protein phosphatase 6 regulatory ankyrin repeat subunit C-like	2
PREDICTED: short-chain dehydrogenase TIC 32, chloroplastic-like	4
PREDICTED: spermidine coumaroyl-CoA acyltransferase-like	1
PREDICTED: subtilisin-like protease SBT5.6	2
PREDICTED: sugar transporter ERD6-like 7	1
PREDICTED: sugar transporter ERD6-like 7 isoform X2	1
PREDICTED: sulfhydryl oxidase 2-like isoform X1	1
PREDICTED: suppressor of disruption of TFIIS	4
PREDICTED: tetraketide alpha-pyrone reductase 2	1
PREDICTED: thioredoxin-like 2, chloroplastic	1
PREDICTED: thylakoidal processing peptidase 1, chloroplastic-like isoform X1	2
PREDICTED: thylakoid lumenal 17.4 kDa protein, chloroplastic	1
PREDICTED: TMV resistance protein N-like	1
PREDICTED: TMV resistance protein N-like isoform X1	1
PREDICTED: transcription factor bHLH137-like isoform X1	3
PREDICTED: transcription factor bHLH137-like isoform X3	2
PREDICTED: transcription factor bHLH147-like	5
PREDICTED: transcription factor bHLH63-like isoform X2	1
PREDICTED: transcription factor IBH1-like	11
PREDICTED: transcription factor MYB1R1-like isoform X2	1
PREDICTED: transcription factor MYB86-like	1
PREDICTED: transcription factor PRE6-like	4
PREDICTED: transcription factor TCP20-like	2
PREDICTED: transcription factor UPBEAT1	2
PREDICTED: transmembrane and TPR repeat-containing protein F38B6.6-like	1
PREDICTED: trihelix transcription factor GT-2-like	4
PREDICTED: tropinone reductase homolog	7
PREDICTED: tropinone reductase homolog isoform X2	9
PREDICTED: tubulin beta-1 chain-like	1
PREDICTED: tubulin beta chain-like	1
PREDICTED: ubiquitin carboxyl-terminal hydrolase MINDY-1-like	3
PREDICTED: U-box domain-containing protein 17	4
PREDICTED: U-box domain-containing protein 26-like	1
PREDICTED: U-box domain-containing protein 4-like	1
PREDICTED: UDP-glucuronic acid decarboxylase 6-like	6
PREDICTED: UDP-glycosyltransferase 74F2-like	1
PREDICTED: UDP-glycosyltransferase 83A1-like	1
PREDICTED: uncharacterized acetyltransferase At3g50280-like	1
PREDICTED: uncharacterized membrane protein At1g06890-like	3
PREDICTED: uncharacterized protein At1g04910-like	5
PREDICTED: uncharacterized protein At3g27210-like	1
PREDICTED: uncharacterized protein At3g50808-like	1
PREDICTED: uncharacterized protein LOC100853619	1
PREDICTED: uncharacterized protein LOC109146636	3
PREDICTED: uncharacterized protein LOC109147855	1
PREDICTED: uncharacterized protein LOC109149152	1
PREDICTED: uncharacterized protein LOC109149175	1
PREDICTED: uncharacterized protein LOC109149552 isoform X1	1
PREDICTED: uncharacterized protein LOC109149716 isoform X1	7
PREDICTED: uncharacterized protein LOC109149815	1
PREDICTED: uncharacterized protein LOC109149832	1
PREDICTED: uncharacterized protein LOC109150158 isoform X1	5
PREDICTED: uncharacterized protein LOC109150185	1
PREDICTED: uncharacterized protein LOC109150352 isoform X1	2
PREDICTED: uncharacterized protein LOC109151351	1
PREDICTED: uncharacterized protein LOC109152413	1
PREDICTED: uncharacterized protein LOC109152865 isoform X2	1
PREDICTED: uncharacterized protein LOC109153034	1
PREDICTED: uncharacterized protein LOC109153191 isoform X1	1
PREDICTED: uncharacterized protein LOC109153589	1
PREDICTED: uncharacterized protein LOC109155566 isoform X2	1
PREDICTED: uncharacterized protein LOC109155605	4
PREDICTED: uncharacterized protein LOC109155677	1
PREDICTED: uncharacterized protein LOC109156098	1
PREDICTED: uncharacterized protein LOC109156445 isoform X1	2
PREDICTED: uncharacterized protein LOC109156445 isoform X2	3
PREDICTED: uncharacterized protein LOC109156685	3
PREDICTED: uncharacterized protein LOC109157187	5
PREDICTED: uncharacterized protein LOC109157470	5
PREDICTED: uncharacterized protein LOC109157965	1
PREDICTED: uncharacterized protein LOC109158628	5
PREDICTED: uncharacterized protein LOC109158702 isoform X2	1
PREDICTED: uncharacterized protein LOC109159047	2
PREDICTED: uncharacterized protein LOC109159534	1
PREDICTED: uncharacterized protein LOC109159964	1
PREDICTED: uncharacterized protein LOC109160340	1
PREDICTED: uncharacterized protein LOC109160781	2
PREDICTED: uncharacterized protein LOC109161107	1
PREDICTED: uncharacterized protein LOC109161125	1
PREDICTED: uncharacterized protein LOC109161351 isoform X2	3
PREDICTED: uncharacterized protein LOC109161424 isoform X2	3
PREDICTED: uncharacterized protein LOC109161468	2
PREDICTED: uncharacterized protein LOC109163362	1
PREDICTED: uncharacterized protein LOC109163569	1
PREDICTED: uncharacterized protein LOC109163744	1
PREDICTED: uncharacterized protein LOC109163965	2
PREDICTED: uncharacterized protein LOC109163977	3
PREDICTED: uncharacterized protein LOC109164716	1
PREDICTED: uncharacterized protein LOC109165089 isoform X1	1
PREDICTED: uncharacterized protein LOC109165530	1
PREDICTED: uncharacterized protein LOC109165739 isoform X1	2
PREDICTED: uncharacterized protein LOC109166180	1
PREDICTED: uncharacterized protein LOC109167169 isoform X1	1
PREDICTED: uncharacterized protein LOC109167618	3
PREDICTED: uncharacterized protein LOC109168076	1
PREDICTED: uncharacterized protein LOC109168112	1
PREDICTED: uncharacterized protein LOC109168169	1
PREDICTED: uncharacterized protein LOC109169293	1
PREDICTED: uncharacterized protein LOC109169858 isoform X1	1
PREDICTED: uncharacterized protein LOC109170232	1
PREDICTED: uncharacterized protein LOC109170243	1
PREDICTED: uncharacterized protein LOC109170562	2
PREDICTED: uncharacterized protein LOC109170635	2
PREDICTED: uncharacterized protein LOC109171023	1
PREDICTED: uncharacterized protein LOC109171376	1
PREDICTED: uncharacterized protein LOC109171487	1
PREDICTED: uncharacterized protein LOC109171582	1
PREDICTED: uncharacterized protein LOC109171954	2
PREDICTED: uncharacterized protein LOC109172227	1
PREDICTED: uncharacterized protein LOC109172501	1
PREDICTED: uncharacterized protein LOC109172514	1
PREDICTED: uncharacterized protein LOC109173617 isoform X1	1
PREDICTED: uncharacterized protein LOC109173618	1
PREDICTED: uncharacterized protein LOC109173802	2
PREDICTED: uncharacterized protein LOC109175519	1
PREDICTED: uncharacterized protein LOC109175598 isoform X1	2
PREDICTED: uncharacterized protein LOC109175716	1
PREDICTED: uncharacterized protein LOC109176630 isoform X1	1
PREDICTED: uncharacterized protein LOC109176672	2
PREDICTED: uncharacterized protein LOC109177226 isoform X1	1
PREDICTED: uncharacterized protein LOC109177363 isoform X1	3
PREDICTED: uncharacterized protein LOC109177496	1
PREDICTED: uncharacterized protein LOC109177703	1
PREDICTED: uncharacterized protein LOC109177822	4
PREDICTED: uncharacterized protein LOC109178118 isoform X4	1
PREDICTED: uncharacterized protein LOC109178247	1
PREDICTED: uncharacterized protein LOC109178283 isoform X1	5
PREDICTED: uncharacterized protein LOC109178296	1
PREDICTED: uncharacterized protein LOC109179098	2
PREDICTED: uncharacterized protein LOC109180232	5
PREDICTED: uncharacterized protein LOC109180466	2
PREDICTED: uncharacterized protein LOC109180608	1
PREDICTED: uncharacterized protein LOC109181052	1
PREDICTED: uncharacterized protein LOC109181111	1
PREDICTED: uncharacterized protein LOC109181375 isoform X1	3
PREDICTED: uncharacterized protein LOC109181375 isoform X2	2
PREDICTED: uncharacterized protein LOC109181617	1
PREDICTED: uncharacterized protein LOC109181763	1
PREDICTED: uncharacterized protein LOC109181842 isoform X1	2
PREDICTED: uncharacterized protein LOC109182291 isoform X2	1
PREDICTED: uncharacterized protein LOC109183181	1
PREDICTED: uncharacterized protein LOC109184317	1
PREDICTED: uncharacterized protein LOC109184719	3
PREDICTED: uncharacterized protein LOC109184720	1
PREDICTED: uncharacterized protein LOC109185018	2
PREDICTED: uncharacterized protein LOC109185283	2
PREDICTED: uncharacterized protein LOC109185418	1
PREDICTED: uncharacterized protein LOC109185845 isoform X1	2
PREDICTED: uncharacterized protein LOC109185845 isoform X2	1
PREDICTED: uncharacterized protein LOC109185884	5
PREDICTED: uncharacterized protein LOC109186110	5
PREDICTED: uncharacterized protein LOC109186623 isoform X1	1
PREDICTED: uncharacterized protein LOC109186917	1
PREDICTED: uncharacterized protein LOC109187291	1
PREDICTED: uncharacterized protein LOC109187300	4
PREDICTED: uncharacterized protein LOC109187312 isoform X1	1
PREDICTED: uncharacterized protein LOC109187312 isoform X3	1
PREDICTED: uncharacterized protein LOC109187669	4
PREDICTED: uncharacterized protein LOC109187702	3
PREDICTED: uncharacterized protein LOC109187757	2
PREDICTED: uncharacterized protein LOC109188599	1
PREDICTED: uncharacterized protein LOC109188845	3
PREDICTED: uncharacterized protein LOC109188953	1
PREDICTED: uncharacterized protein LOC109189068	1
PREDICTED: uncharacterized protein LOC109189255	5
PREDICTED: uncharacterized protein LOC109189563	3
PREDICTED: uncharacterized protein LOC109192363	1
PREDICTED: uncharacterized protein LOC109192662	1
PREDICTED: uncharacterized protein LOC109192665	1
PREDICTED: uncharacterized protein LOC109194084	3
PREDICTED: uncharacterized protein LOC109228224	1
PREDICTED: uncharacterized protein LOC109235636 isoform X2	1
PREDICTED: uncharacterized protein LOC109240408, partial	1
PREDICTED: uncharacterized protein LOC109243835	2
PREDICTED: uncharacterized protein ycf39	7
PREDICTED: UPF0481 protein At3g47200-like	3
PREDICTED: UPF0481 protein At3g47200-like, partial	4
PREDICTED: urease accessory protein F	2
PREDICTED: uridine-cytidine kinase C-like isoform X2	1
PREDICTED: uridine nucleosidase 1-like	4
PREDICTED: UV-B-induced protein At3g17800, chloroplastic-like	6
PREDICTED: vacuolar protein sorting-associated protein 2 homolog 1-like	3
PREDICTED: VAN3-binding protein-like	1
PREDICTED: vesicle-associated membrane protein 724-like	1
PREDICTED: vesicle-associated protein 4-2-like isoform X2	1
PREDICTED: vinorine synthase-like	3
PREDICTED: VQ motif-containing protein 4-like isoform X2	2
PREDICTED: wall-associated receptor kinase 2-like	1
PREDICTED: wall-associated receptor kinase-like 9	2
PREDICTED: WAT1-related protein At1g68170-like	4
PREDICTED: WAT1-related protein At3g18200	2
PREDICTED: WAT1-related protein At3g28050-like isoform X2	2
PREDICTED: xyloglucan endotransglucosylase/hydrolase protein 31-like isoform X1	4
PREDICTED: xyloglucan glycosyltransferase 4	4
PREDICTED: zinc finger A20 and AN1 domain-containing stress-associated protein 8-like isoform X2	1
PREDICTED: zinc finger CCCH domain-containing protein 44-like isoform X1	3
PREDICTED: zinc finger protein CONSTANS-LIKE 16	1
PREDICTED: zinc finger protein CONSTANS-LIKE 4-like	1
PREDICTED: zinc finger protein ZAT11-like	1
PREDICTED: zinc finger protein ZAT1-like	5
premnaspirodiene oxygenase-like	5
primary amine oxidase-like	1
probable 1-acylglycerol-3-phosphate O-acyltransferase	2
probable 1-acyl-sn-glycerol-3-phosphate acyltransferase 4	1
probable 1-deoxy-D-xylulose-5-phosphate synthase, chloroplastic	4
probable 2-oxoglutarate-dependent dioxygenase ANS	4
probable 2-oxoglutarate-dependent dioxygenase At5g05600	8
probable acyl-activating enzyme 1, peroxisomal	7
probable acyl-activating enzyme 5, peroxisomal	3
probable ADP-ribosylation factor GTPase-activating protein AGD11 isoform X1	4
probable alpha,alpha-trehalose-phosphate synthase	8
probable alpha-galactosidase B	3
probable amino acid permease 7	2
probable anion transporter 1, chloroplastic	1
probable arabinosyltransferase ARAD1	1
probable aspartic proteinase GIP2	3
probable aspartyl protease At4g16563	4
probable ATP-dependent RNA helicase ddx17 isoform X2	1
probable beta-1,4-xylosyltransferase IRX14	2
probable beta-1,4-xylosyltransferase IRX14H	1
probable beta-1,4-xylosyltransferase IRX9	4
probable beta-D-xylosidase 7	9
probable caffeoyl-CoA O-methyltransferase At4g26220	6
probable calcium-binding protein CML15	3
probable calcium-binding protein CML18	5
probable calcium-binding protein CML36	5
probable calcium-binding protein CML41	1
probable carbohydrate esterase At4g34215	4
probable carboxylesterase 17	3
probable carboxylesterase 6	14
probable CCR4-associated factor 1 homolog 6	3
probable CCR4-associated factor 1 homolog 9	5
probable chlorophyll(ide) b reductase NYC1, chloroplastic	5
probable cinnamyl alcohol dehydrogenase 6	2
probable cyclic nucleotide-gated ion channel 20, chloroplastic isoform X1	1
probable disease resistance protein At5g66900	2
probable disease resistance RPP8-like protein 2	2
probable dolichyl-diphosphooligosaccharide--protein glycosyltransferase subunit 3B	1
probable E3 ubiquitin-protein ligase ARI9	3
probable E3 ubiquitin-protein ligase RHA1A	1
probable E3 ubiquitin-protein ligase XERICO	3
probable endo-1,3(4)-beta-glucanase ARB_01444	1
probable ethylene response sensor 1	6
probable GABA transporter 2	5
probable galactinol--sucrose galactosyltransferase 1	2
probable galacturonosyltransferase 12	9
probable galacturonosyltransferase-like 1	1
probable glucan endo-1,3-beta-glucosidase A6	1
probable glucuronoxylan glucuronosyltransferase IRX7	2
probable glutathione S-transferase	7
Probable glutathione S-transferase	2
probable glycerol-3-phosphate dehydrogenase	4
probable glycosyltransferase At5g03795	2
probable helicase senataxin	3
probable inactive poly	8
probable inactive purple acid phosphatase 27	1
probable inactive purple acid phosphatase 29	3
probable inactive receptor kinase At4g23740	3
probable inactive receptor kinase RLK902	3
probable inactive receptor-like protein kinase At3g56050	5
probable indole-3-acetic acid-amido synthetase GH3.1	6
probable indole-3-pyruvate monooxygenase YUCCA10	4
probable indole-3-pyruvate monooxygenase YUCCA5	1
probable inorganic phosphate transporter 1-3	6
probable inositol transporter 2	2
probable isoaspartyl peptidase/L-asparaginase 2	2
probable leucine-rich repeat receptor-like protein kinase At5g49770	3
probable L-gulonolactone oxidase 4	2
probable long-chain-alcohol O-fatty-acyltransferase 4	4
probable LRR receptor-like serine/threonine-protein kinase At1g06840 isoform X1	2
probable LRR receptor-like serine/threonine-protein kinase At1g12460	4
probable LRR receptor-like serine/threonine-protein kinase At1g53430 isoform X1	1
probable LRR receptor-like serine/threonine-protein kinase At1g56140	1
probable LRR receptor-like serine/threonine-protein kinase At2g16250	4
probable LRR receptor-like serine/threonine-protein kinase At5g10290 isoform X1	5
probable L-type lectin-domain containing receptor kinase S.5	8
probable lysophospholipase BODYGUARD 3	3
probable magnesium transporter NIPA8	4
probable mediator of RNA polymerase II transcription subunit 26b isoform X1	1
probable membrane metalloprotease ARASP2, chloroplastic	4
probable metal-nicotianamine transporter YSL7	5
probable methyltransferase At1g27930	4
probable mitochondrial saccharopine dehydrogenase-like oxidoreductase At5g39410	1
probable nucleoredoxin 1	2
probable nucleoredoxin 2 isoform X1	4
probable O-methyltransferase 3	5
probable pectate lyase 20	4
probable pectate lyase 5	1
probable pectate lyase 8	7
probable pectate lyase P18	2
probable pectinesterase/pectinesterase inhibitor 12	1
probable pectinesterase/pectinesterase inhibitor 17	2
probable pectinesterase/pectinesterase inhibitor 54	1
probable pectinesterase/pectinesterase inhibitor 61 isoform X2	1
probable pectinesterase/pectinesterase inhibitor 7	4
probable pectin methyltransferase QUA2	2
probable peroxygenase 5	3
probable polyamine oxidase 4 isoform X1	4
probable polyamine transporter At1g31830	6
probable polyamine transporter At3g13620	2
probable protein phosphatase 2C 24	1
probable protein phosphatase 2C 25	2
probable protein phosphatase 2C 33	1
probable protein phosphatase 2C 34	2
probable protein phosphatase 2C 38	4
probable protein phosphatase 2C 4	2
probable protein phosphatase 2C 47	3
probable protein phosphatase 2C 58	2
probable protein phosphatase 2C 60	2
probable protein phosphatase 2C 60 isoform X2	2
probable purine permease 11	1
probable purple acid phosphatase 20	1
probable receptor-like protein kinase At1g80640	2
probable receptor-like protein kinase At4g10390	4
probable receptor-like protein kinase At5g20050	3
probable receptor-like protein kinase At5g59700	4
probable receptor-like serine/threonine-protein kinase At4g34500	3
probable serine/threonine-protein kinase At1g54610	1
probable serine/threonine-protein kinase PBL10 isoform X1	4
probable serine/threonine-protein kinase PBL11	2
probable serine/threonine-protein kinase PBL16	2
probable serine/threonine-protein kinase PBL18	4
probable serine/threonine-protein kinase PBL19	6
probable serine/threonine-protein kinase PBL21	1
probable serine/threonine-protein kinase PBL21 isoform X1	3
probable serine/threonine-protein kinase PBL28	5
probable serine/threonine-protein kinase PBL3	2
probable serine/threonine-protein kinase PIX13	12
probable serine/threonine-protein kinase PIX13 isoform X1	3
probable serine/threonine-protein kinase WNK11 isoform X1	1
probable serine/threonine-protein kinase WNK4	2
probable sucrose-phosphate synthase 2	3
probable thylakoidal processing peptidase 2, chloroplastic	3
probable transport protein YPL264C isoform X1	1
probable WRKY transcription factor 26 isoform X2	3
probable WRKY transcription factor 31	5
probable WRKY transcription factor 4	2
probable WRKY transcription factor 40	2
probable WRKY transcription factor 45	1
probable WRKY transcription factor 48	4
probable WRKY transcription factor 49	1
probable WRKY transcription factor 53	12
probable WRKY transcription factor 7	4
probable WRKY transcription factor 75	4
probable WRKY transcription factor 75 isoform X1	4
probable xyloglucan endotransglucosylase/hydrolase 1	6
probable xyloglucan endotransglucosylase/hydrolase protein 23	9
probable xyloglucan endotransglucosylase/hydrolase protein 26	7
probable xyloglucan endotransglucosylase/hydrolase protein 30	2
probable xyloglucan endotransglucosylase/hydrolase protein 6	6
probable xyloglucan glycosyltransferase 6, partial	3
probable zinc metallopeptidase EGY3, chloroplastic	4
probable zinc transporter 10	2
probably inactive leucine-rich repeat receptor-like protein kinase At5g48380	1
proline dehydrogenase 1, mitochondrial-like	6
Proteasome endopeptidase complex	1
protein ABIL1-like isoform X1	1
protein ACCELERATED CELL DEATH 6-like	3
protein ALP1-like	10
protein argonaute 5-like	2
Proteinase inhibitor I13, potato inhibitor I	2
protein ASPARTIC PROTEASE IN GUARD CELL 1-like	2
protein BIG GRAIN 1-like E	3
protein BRANCHLESS TRICHOME-like	1
protein C2-DOMAIN ABA-RELATED 4-like	6
protein CANDIDATE G-PROTEIN COUPLED RECEPTOR 7	1
protein CHLORORESPIRATORY REDUCTION 6, chloroplastic	1
protein CHLORORESPIRATORY REDUCTION 7, chloroplastic	2
protein CHUP1, chloroplastic	3
protein CNGC15b-like	2
protein CNGC15b-like isoform X2	1
protein COBRA-like	1
protein COFACTOR ASSEMBLY OF COMPLEX C SUBUNIT B CCB1, chloroplastic	4
protein CUP-SHAPED COTYLEDON 3-like	5
protein CURVATURE THYLAKOID 1C, chloroplastic-like isoform X1	3
protein DA1-related 1-like isoform X2	3
protein DETOXIFICATION 14-like	7
protein DETOXIFICATION 16-like	1
protein DETOXIFICATION 19-like	2
protein DETOXIFICATION 21-like	1
protein DETOXIFICATION 27-like	1
protein DETOXIFICATION 49	1
protein diaphanous homolog 1-like	2
protein DMP2	3
protein DMR6-LIKE OXYGENASE 2-like	8
protein DOG1-like 1	3
protein DOWNY MILDEW RESISTANCE 6-like	2
protein Dr1 homolog isoform X1	1
protein EARLY-RESPONSIVE TO DEHYDRATION 7, chloroplastic-like	1
protein ECERIFERUM 2	3
protein ECERIFERUM 26-like	5
protein EDS1L	1
protein EIN4-like	4
protein EIN4-like isoform X1	3
protein ESKIMO 1	3
protein ESKIMO 1-like	2
protein ETHYLENE INSENSITIVE 3-like	5
protein EXORDIUM-like	6
protein EXORDIUM-like 2	12
protein GAMETE EXPRESSED 1-like	1
protein HESO1-like isoform X1	3
protein HIGH CHLOROPHYLL FLUORESCENCE PHENOTYPE 244, chloroplastic	1
protein IQ-DOMAIN 14	7
protein IQ-DOMAIN 14-like	3
protein IQ-DOMAIN 14-like isoform X1	3
protein IQ-DOMAIN 1-like	1
protein IQ-DOMAIN 1-like isoform X1	6
[truncated: 896 more rows]
